# Supplementary material for: Testicular somatic cell-like cells derived from embryonic stem cells induce differentiation of epiblasts into germ cells
Source: Commun Biol. 2021 Jun 28;4:802. doi: 10.1038/s42003-021-02322-8 (PMC8239049; doi:10.1038/s42003-021-02322-8)
Supplement: Supplementary file 4 — Supplementary Data 1 [file 42003_2021_2322_MOESM4_ESM.xlsx]

## Sheet: Supplementary Data 1a
tc;sf1ESCs against reference tcESCs
gene_id	baseMean	log2FoldChange	lfcSE	stat	pvalue	padj	gene_name	gene_biotype
ENSMUSG00000026751	3285.31	6.41158	1.4195	4.51679	6.27854e-06	4.34864e-05	Nr5a1	protein_coding
ENSMUSG00000083161	25.6912	6.02116	0.566063	10.6369	2.00689e-26	9.1069e-25	Gm11427	unprocessed_pseudogene
ENSMUSG00000087107	70.3426	6.02115	0.356247	16.9016	4.37975e-64	1.15894e-61	AI662270	lincRNA
ENSMUSG00000025332	2565.6	5.80773	0.0964918	60.1889	0	0	Kdm5c	protein_coding
ENSMUSG00000050875	14.6097	5.59455	1.55624	3.59492	0.000324487	0.00162636	A730017C20Rik	protein_coding
ENSMUSG00000041789	28.4395	5.58328	0.564777	9.88581	4.79702e-23	1.78269e-21	2700046A07Rik	lincRNA
ENSMUSG00000036594	57.362	5.57902	1.49374	3.73493	0.000187768	0.000989192	H2-Aa	protein_coding
ENSMUSG00000028073	115.933	5.45235	0.540097	10.0951	5.80565e-24	2.27695e-22	Pear1	protein_coding
ENSMUSG00000090191	33.605	5.39881	1.5124	3.56969	0.000357398	0.00177833	9230105E05Rik	antisense
ENSMUSG00000041722	13.9742	5.24516	0.557942	9.40091	5.40957e-21	1.76015e-19	Khdc1c	protein_coding
ENSMUSG00000053388	27.3006	5.17579	0.478569	10.8152	2.9181e-27	1.39326e-25	Trim50	protein_coding
ENSMUSG00000058328	18.9297	5.13517	0.617652	8.31402	9.25168e-17	2.11882e-15	Xlr5a	protein_coding
ENSMUSG00000025789	126.952	5.09974	1.0445	4.88246	1.04772e-06	8.17737e-06	St8sia2	protein_coding
ENSMUSG00000021613	92.7312	5.0773	1.51034	3.36169	0.000774669	0.0035639	Hapln1	protein_coding
ENSMUSG00000028023	95.0186	5.01927	0.401382	12.505	7.01102e-36	5.47982e-34	Pitx2	protein_coding
ENSMUSG00000026986	18.0657	4.96511	1.57003	3.16243	0.00156457	0.00664782	Hnmt	protein_coding
ENSMUSG00000036446	12.5739	4.85917	1.50898	3.22016	0.00128118	0.00555877	Lum	protein_coding
ENSMUSG00000046180	31.4507	4.79567	0.866803	5.53259	3.15528e-08	3.04479e-07	4930550L24Rik	protein_coding
ENSMUSG00000031461	12.6792	4.75349	0.512957	9.26686	1.91715e-20	5.94527e-19	Myom2	protein_coding
ENSMUSG00000047730	17.8765	4.66714	1.58288	2.94851	0.00319313	0.0125032	Fcgbp	protein_coding
ENSMUSG00000063434	16.9883	4.66163	1.54609	3.01511	0.00256883	0.0103313	Sorcs3	protein_coding
ENSMUSG00000087028	10.2322	4.66071	1.61766	2.88114	0.00396241	0.0151456	Gm13387	lincRNA
ENSMUSG00000029082	20.0205	4.62439	0.520217	8.88934	6.14723e-19	1.68344e-17	Bst1	protein_coding
ENSMUSG00000057596	42.6437	4.57615	0.533748	8.57362	1.00285e-17	2.48317e-16	Trim30d	protein_coding
ENSMUSG00000039891	87.7026	4.56782	0.211433	21.6041	1.64453e-103	1.16512e-100	Txlnb	protein_coding
ENSMUSG00000067750	14.5177	4.52026	0.507973	8.89864	5.65372e-19	1.5541e-17	Khdc1a	protein_coding
ENSMUSG00000107148	21.453	4.50041	1.57845	2.85115	0.00435617	0.0164531	RP23-114M24.1	TEC
ENSMUSG00000021211	12.6677	4.4926	1.58685	2.83113	0.00463833	0.0173724	Akr1c12	protein_coding
ENSMUSG00000085391	15.2904	4.49033	1.56938	2.86122	0.00422013	0.0159915	Gm16150	antisense
ENSMUSG00000032625	28.7846	4.48106	1.06164	4.2209	2.43326e-05	0.000152778	Thsd7a	protein_coding
ENSMUSG00000104701	14.3406	4.46019	0.47951	9.30156	1.38406e-20	4.35504e-19	RP23-336O18.4	lincRNA
ENSMUSG00000043773	34.6408	4.37209	1.46293	2.98858	0.00280276	0.0111436	1700048O20Rik	protein_coding
ENSMUSG00000025955	4509.54	4.37089	0.430016	10.1645	2.85675e-24	1.14078e-22	Akr1cl	protein_coding
ENSMUSG00000040650	46.177	4.35524	0.499915	8.71196	2.98674e-18	7.72646e-17	Cyp2b23	protein_coding
ENSMUSG00000035910	18.5087	4.34882	0.50992	8.52842	1.48354e-17	3.61231e-16	Dcdc2a	protein_coding
ENSMUSG00000052396	32.0436	4.34155	0.368202	11.7912	4.33281e-32	2.74241e-30	Mogat2	protein_coding
ENSMUSG00000027985	120.782	4.31037	0.221221	19.4844	1.48784e-84	6.05137e-82	Lef1	protein_coding
ENSMUSG00000035395	16.7842	4.3004	1.49725	2.87221	0.00407617	0.0155183	Pet2	protein_coding
ENSMUSG00000090042	31.7523	4.30023	1.55867	2.75891	0.00579938	0.0210811	Gm8550	processed_pseudogene
ENSMUSG00000087332	10.9864	4.29932	0.605711	7.09798	1.26595e-12	2.02212e-11	Gm12690	lincRNA
ENSMUSG00000054675	17.3588	4.29875	1.57937	2.72181	0.00649255	0.0232355	Tmem119	protein_coding
ENSMUSG00000025105	35.021	4.2982	1.55808	2.75865	0.00580399	0.0210943	Bnc1	protein_coding
ENSMUSG00000057000	95.9181	4.2784	0.31032	13.787	3.05069e-43	3.36695e-41	Nxf3	protein_coding
ENSMUSG00000049387	14.911	4.21936	0.468864	8.99911	2.27557e-19	6.47388e-18	Cox7b2	protein_coding
ENSMUSG00000027875	1611.52	4.14003	1.45462	2.84613	0.00442547	0.0166804	Hmgcs2	protein_coding
ENSMUSG00000054727	69.8599	4.132	0.375704	10.998	3.90594e-28	1.9721e-26	1700013H16Rik	protein_coding
ENSMUSG00000002104	38.58	4.12559	0.28312	14.5719	4.24184e-48	5.75084e-46	Rapsn	protein_coding
ENSMUSG00000033966	23.7356	4.09726	0.402888	10.1697	2.70705e-24	1.08495e-22	Cdkl4	protein_coding
ENSMUSG00000106894	10.8102	4.08695	1.61358	2.53285	0.0113138	0.0375469	Gm17130	antisense
ENSMUSG00000049521	243.686	4.08431	0.229102	17.8274	4.32748e-71	1.39771e-68	Cdc42ep1	protein_coding
ENSMUSG00000104947	11.1502	4.07945	1.592	2.56247	0.0103929	0.0348595	RP23-339I6.1	TEC
ENSMUSG00000027446	17.8504	4.07883	1.58186	2.57851	0.00992278	0.0334819	9230104L09Rik	protein_coding
ENSMUSG00000074354	10.9727	4.07749	1.61242	2.52881	0.0114452	0.0378912	Arhgap20os	antisense
ENSMUSG00000029810	559.963	4.07738	1.56087	2.61224	0.008995	0.0307865	Tmem176b	protein_coding
ENSMUSG00000039546	21.0258	4.07377	1.58769	2.56585	0.0102924	0.0345488	Ajap1	protein_coding
ENSMUSG00000096349	14.6306	4.05301	1.48927	2.72148	0.00649895	0.0232508	Gm22513	snRNA
ENSMUSG00000094443	16.2091	4.0434	0.608045	6.64983	2.93424e-11	4.05823e-10	Sgol2b	protein_coding
ENSMUSG00000001661	59.1392	4.01182	1.06718	3.75927	0.000170413	0.000905803	Hoxc6	protein_coding
ENSMUSG00000055994	16.0912	4.0063	0.504337	7.94371	1.96227e-15	4.00533e-14	Nod2	protein_coding
ENSMUSG00000002265	11460.7	3.98016	0.141257	28.1767	1.12955e-174	2.06737e-171	Peg3	protein_coding
ENSMUSG00000022483	1876.82	3.9789	0.230446	17.266	8.47584e-67	2.3866e-64	Col2a1	protein_coding
ENSMUSG00000031549	101.588	3.96736	0.199194	19.917	2.89568e-88	1.35315e-85	Ido2	protein_coding
ENSMUSG00000040134	16.9668	3.95938	1.48023	2.67483	0.00747662	0.0262064	Rdh7	protein_coding
ENSMUSG00000037437	30.772	3.9314	0.314794	12.4888	8.59588e-36	6.64758e-34	Adam32	protein_coding
ENSMUSG00000022032	1058.81	3.9158	0.336576	11.6342	2.7617e-31	1.64378e-29	Scara5	protein_coding
ENSMUSG00000051147	48.9013	3.91367	0.448221	8.73156	2.51174e-18	6.54394e-17	Nat2	protein_coding
ENSMUSG00000067578	769.759	3.86256	0.867002	4.45508	8.38638e-06	5.66564e-05	Cbln4	protein_coding
ENSMUSG00000074489	186.87	3.84902	0.23619	16.2963	1.04918e-59	2.4256e-57	Bglap3	protein_coding
ENSMUSG00000087455	18.437	3.84798	0.426557	9.02101	1.86368e-19	5.3436e-18	5330411J11Rik	processed_transcript
ENSMUSG00000030921	165.818	3.82698	0.880432	4.34671	1.38197e-05	9.00929e-05	Trim30a	protein_coding
ENSMUSG00000102141	13.6105	3.73909	0.469093	7.97091	1.57511e-15	3.25132e-14	Gm3952	protein_coding
ENSMUSG00000031925	165.608	3.72076	0.150907	24.656	3.17503e-134	4.10195e-131	Maml2	protein_coding
ENSMUSG00000061577	12.6169	3.70749	0.460118	8.0577	7.77438e-16	1.64498e-14	Adgrg5	protein_coding
ENSMUSG00000057378	30.1301	3.64845	0.90204	4.04467	5.23979e-05	0.000309026	Ryr3	protein_coding
ENSMUSG00000057098	86.1623	3.64814	0.175102	20.8344	2.11327e-96	1.25443e-93	Ebf1	protein_coding
ENSMUSG00000028360	20.4728	3.64292	0.454445	8.0162	1.0907e-15	2.27494e-14	Slc44a5	protein_coding
ENSMUSG00000106229	21.2557	3.63989	1.48858	2.44522	0.0144764	0.046402	RP23-342N8.2	sense_intronic
ENSMUSG00000079845	34.7317	3.62589	0.351351	10.3198	5.7324e-25	2.35769e-23	Xlr4a	protein_coding
ENSMUSG00000036526	13.004	3.56484	0.462207	7.71265	1.23235e-14	2.36592e-13	Card11	protein_coding
ENSMUSG00000070837	12.6155	3.49487	0.778087	4.49162	7.06837e-06	4.83923e-05	Aurkc	protein_coding
ENSMUSG00000034764	73.9293	3.47393	0.636674	5.45637	4.85957e-08	4.56895e-07	1700006J14Rik	processed_transcript
ENSMUSG00000046805	37.6558	3.45069	0.643244	5.36451	8.11671e-08	7.39391e-07	Mpeg1	protein_coding
ENSMUSG00000043943	70.3923	3.35372	0.230228	14.5669	4.55987e-48	6.14408e-46	Naalad2	protein_coding
ENSMUSG00000022237	366.109	3.34067	0.170212	19.6266	9.16473e-86	3.94676e-83	Ankrd33b	protein_coding
ENSMUSG00000022661	311.165	3.33043	0.222239	14.9858	9.089e-51	1.33974e-48	Cd200	protein_coding
ENSMUSG00000034690	12.4458	3.26877	0.781177	4.18441	2.85903e-05	0.000176981	Nlrp4c	protein_coding
ENSMUSG00000037921	191.122	3.25453	0.696412	4.67329	2.96417e-06	2.16501e-05	Ddx60	protein_coding
ENSMUSG00000001240	153.594	3.2151	0.419516	7.66382	1.80478e-14	3.40243e-13	Ramp2	protein_coding
ENSMUSG00000026315	21.4172	3.17887	0.347021	9.16043	5.16901e-20	1.54459e-18	Serpinb8	protein_coding
ENSMUSG00000051022	361.843	3.15998	0.325375	9.71182	2.68506e-22	9.40542e-21	Hs3st1	protein_coding
ENSMUSG00000079547	13.201	3.15322	0.467771	6.74095	1.57349e-11	2.24845e-10	H2-DMb1	protein_coding
ENSMUSG00000105990	20.9897	3.14066	1.13352	2.77072	0.00559321	0.0204501	WI1-1749A12.1	TEC
ENSMUSG00000076448	11.0836	3.13178	0.759035	4.12601	3.69112e-05	0.00022339	Mir763	miRNA
ENSMUSG00000054150	26.7714	3.13177	0.362733	8.63382	5.93339e-18	1.49273e-16	Syne3	protein_coding
ENSMUSG00000034584	79.8709	3.11652	0.316867	9.83544	7.92191e-23	2.89018e-21	Exph5	protein_coding
ENSMUSG00000035403	77.2579	3.10166	0.255057	12.1606	5.03596e-34	3.5679e-32	Crb2	protein_coding
ENSMUSG00000027954	107.779	3.07778	0.341426	9.01447	1.97823e-19	5.65728e-18	Efna1	protein_coding
ENSMUSG00000086321	13.9503	3.06096	0.761158	4.02145	5.78408e-05	0.000338401	Gm11413	antisense
ENSMUSG00000043004	257.985	3.0457	0.205966	14.7874	1.76748e-49	2.52072e-47	Gng2	protein_coding
ENSMUSG00000070880	16.6794	3.02087	0.466054	6.4818	9.06366e-11	1.19272e-09	Gad1	protein_coding
ENSMUSG00000039138	13.5624	3.01605	0.433449	6.95825	3.44522e-12	5.26931e-11	4930591A17Rik	lincRNA
ENSMUSG00000057836	193.378	3.01078	0.174031	17.3003	4.68278e-67	1.3713e-64	Xlr3a	protein_coding
ENSMUSG00000025909	17.1954	2.99517	0.498783	6.00495	1.9139e-09	2.13919e-08	Sntg1	protein_coding
ENSMUSG00000039106	16.1039	2.98104	0.376764	7.91222	2.5283e-15	5.11665e-14	Htr5a	protein_coding
ENSMUSG00000050357	74.3549	2.9679	0.198198	14.9744	1.07919e-50	1.58016e-48	Rltpr	protein_coding
ENSMUSG00000039116	84.0864	2.96767	0.213672	13.8889	7.39761e-44	8.46217e-42	Adgrg6	protein_coding
ENSMUSG00000053046	24.0349	2.9627	0.567585	5.21984	1.79078e-07	1.55458e-06	Brsk2	protein_coding
ENSMUSG00000038543	22.1927	2.94712	0.531708	5.54273	2.97794e-08	2.8889e-07	BC028528	protein_coding
ENSMUSG00000026418	315.332	2.93884	0.188188	15.6165	5.62374e-55	1.01241e-52	Tnni1	protein_coding
ENSMUSG00000004038	49.0109	2.93304	0.405618	7.23103	4.79331e-13	8.01183e-12	Gstm3	protein_coding
ENSMUSG00000045838	30.7429	2.92762	0.332518	8.80441	1.31545e-18	3.49351e-17	A430105I19Rik	protein_coding
ENSMUSG00000033508	11.5981	2.92131	0.477422	6.11892	9.42087e-10	1.089e-08	Asprv1	protein_coding
ENSMUSG00000042918	31.8621	2.91592	0.792687	3.67853	0.000234582	0.00121084	Mamstr	protein_coding
ENSMUSG00000003585	57.1134	2.91006	0.300335	9.68938	3.34552e-22	1.16262e-20	Sec14l2	protein_coding
ENSMUSG00000024672	11.4575	2.90767	0.663935	4.37945	1.18977e-05	7.86838e-05	Ms4a7	protein_coding
ENSMUSG00000064215	483.851	2.89539	0.433597	6.67761	2.42868e-11	3.39536e-10	Ifi27	protein_coding
ENSMUSG00000061603	28.3785	2.87919	0.371967	7.74043	9.90779e-15	1.92111e-13	Akap6	protein_coding
ENSMUSG00000066652	478.445	2.8788	0.208419	13.8126	2.13971e-43	2.42239e-41	Lefty2	protein_coding
ENSMUSG00000020435	10.2674	2.87507	0.503834	5.70638	1.15406e-08	1.18056e-07	Osbp2	protein_coding
ENSMUSG00000105656	12.0149	2.86906	1.14613	2.50325	0.0123058	0.0403451	RP23-434H17.4	sense_intronic
ENSMUSG00000036169	13.258	2.86329	1.13166	2.53017	0.0114009	0.0377901	Sostdc1	protein_coding
ENSMUSG00000004098	24.354	2.82612	0.318732	8.86678	7.52896e-19	2.04399e-17	Col5a3	protein_coding
ENSMUSG00000030523	417.04	2.82341	0.0822844	34.3128	5.04833e-258	2.21753e-254	Trpm1	protein_coding
ENSMUSG00000052157	11.7073	2.82327	0.482358	5.85306	4.82608e-09	5.15039e-08	Gm650	processed_pseudogene
ENSMUSG00000060586	194.373	2.81162	0.415888	6.76052	1.375e-11	1.97638e-10	H2-Eb1	protein_coding
ENSMUSG00000051527	57.2401	2.79757	0.476451	5.87169	4.31378e-09	4.63747e-08	Usp29	protein_coding
ENSMUSG00000026471	71.5682	2.79148	0.901724	3.09572	0.00196337	0.00814534	Mr1	protein_coding
ENSMUSG00000092212	28.2584	2.78622	0.317663	8.77101	1.77078e-18	4.65211e-17	Slc22a13b-ps	polymorphic_pseudogene
ENSMUSG00000056758	2768.13	2.78575	0.168949	16.4887	4.42675e-61	1.11753e-58	Hmga2	protein_coding
ENSMUSG00000027375	157.487	2.75855	0.185654	14.8586	6.12225e-50	8.78843e-48	Mal	protein_coding
ENSMUSG00000053522	296.894	2.7568	0.50457	5.46366	4.66413e-08	4.39461e-07	Lgals7	protein_coding
ENSMUSG00000061728	26.2683	2.75501	0.344239	8.00319	1.21241e-15	2.51683e-14	Btnl7-ps	unprocessed_pseudogene
ENSMUSG00000027796	35.5434	2.72342	0.802625	3.39314	0.000690968	0.00321588	Smad9	protein_coding
ENSMUSG00000026904	16.1398	2.71883	0.363917	7.47101	7.95814e-14	1.41756e-12	Slc4a10	protein_coding
ENSMUSG00000027848	1530.86	2.71179	0.327108	8.29022	1.13041e-16	2.56216e-15	Olfml3	protein_coding
ENSMUSG00000020072	31.7236	2.71082	0.419281	6.46541	1.01024e-10	1.31757e-09	Pbld2	protein_coding
ENSMUSG00000002602	5499.02	2.70757	0.180076	15.0357	4.28601e-51	6.36038e-49	Axl	protein_coding
ENSMUSG00000043822	35.9063	2.70395	0.275226	9.82446	8.83502e-23	3.20204e-21	Adamtsl5	protein_coding
ENSMUSG00000058626	16.955	2.69346	0.411647	6.54314	6.02416e-11	8.08239e-10	Capn11	protein_coding
ENSMUSG00000086712	34.4427	2.68927	0.327603	8.20892	2.23182e-16	4.94627e-15	AI427809	lincRNA
ENSMUSG00000031853	1570.02	2.68492	0.477872	5.61849	1.9263e-08	1.91522e-07	BC021891	protein_coding
ENSMUSG00000058028	14.3054	2.68318	0.466957	5.74611	9.13197e-09	9.4651e-08	Zscan5b	protein_coding
ENSMUSG00000001911	69.757	2.68142	0.182615	14.6835	8.22693e-49	1.15088e-46	Nfix	protein_coding
ENSMUSG00000027347	97.7618	2.67552	0.197345	13.5576	7.1479e-42	7.47568e-40	Rasgrp1	protein_coding
ENSMUSG00000062327	18.5132	2.66527	0.359599	7.41179	1.24603e-13	2.19283e-12	T	protein_coding
ENSMUSG00000033355	157.391	2.66297	0.470041	5.66541	1.46673e-08	1.47701e-07	Rtp4	protein_coding
ENSMUSG00000106641	14.5222	2.65166	0.968355	2.73831	0.00617552	0.0222641	RP23-404J7.9	TEC
ENSMUSG00000034308	15.3116	2.64141	0.465467	5.67476	1.38884e-08	1.40567e-07	Sdr42e1	protein_coding
ENSMUSG00000020077	1045.2	2.61827	0.355797	7.35889	1.85449e-13	3.21217e-12	Srgn	protein_coding
ENSMUSG00000048450	34.2397	2.61735	0.402214	6.50734	7.64922e-11	1.01144e-09	Msx1	protein_coding
ENSMUSG00000068457	786.72	2.61433	0.117091	22.3273	2.00548e-110	1.57308e-107	Uty	protein_coding
ENSMUSG00000031662	48.655	2.61142	0.208403	12.5306	5.07772e-36	4.02606e-34	Snx20	protein_coding
ENSMUSG00000060459	10.8579	2.60168	0.883794	2.94376	0.00324254	0.0126809	Kng2	protein_coding
ENSMUSG00000097091	24.8164	2.59518	0.375672	6.9081	4.91175e-12	7.39388e-11	4930526L06Rik	antisense
ENSMUSG00000039013	29.7598	2.59268	0.54961	4.71731	2.38978e-06	1.7714e-05	Siglecf	protein_coding
ENSMUSG00000085795	242.759	2.58211	0.15839	16.3023	9.51148e-60	2.22235e-57	Zfp703	protein_coding
ENSMUSG00000079105	41.4238	2.57568	0.813423	3.16647	0.00154304	0.00657032	C7	protein_coding
ENSMUSG00000031845	14.8331	2.56697	0.500292	5.13094	2.883e-07	2.4363e-06	Bco1	protein_coding
ENSMUSG00000087885	17.7387	2.56022	0.950475	2.69362	0.00706808	0.0249697	Gm23600	snoRNA
ENSMUSG00000107240	11.2976	2.54156	0.978649	2.59701	0.00940398	0.0319919	RP24-132L16.13	TEC
ENSMUSG00000067768	50.2161	2.52359	0.285093	8.8518	8.61201e-19	2.31796e-17	Xlr4b	protein_coding
ENSMUSG00000024235	30.1066	2.5067	0.297388	8.42905	3.48477e-17	8.31011e-16	Map3k8	protein_coding
ENSMUSG00000074071	20.0742	2.48548	0.369509	6.72645	1.73852e-11	2.46502e-10	Fam169b	lincRNA
ENSMUSG00000030413	74.9695	2.4771	0.178181	13.9022	6.14406e-44	7.10221e-42	Pglyrp1	protein_coding
ENSMUSG00000021281	34.3224	2.47495	0.729279	3.39369	0.000689574	0.00321007	Tnfaip2	protein_coding
ENSMUSG00000089818	31.1171	2.46918	0.380188	6.49463	8.32395e-11	1.09735e-09	Gm15950	unprocessed_pseudogene
ENSMUSG00000053211	22.1558	2.46851	0.361129	6.83554	8.16965e-12	1.20261e-10	Zfy1	protein_coding
ENSMUSG00000058755	53.3458	2.46818	0.213442	11.5637	6.29224e-31	3.67544e-29	Osm	protein_coding
ENSMUSG00000074272	26.0558	2.46315	0.353916	6.95971	3.4097e-12	5.21862e-11	Ceacam1	protein_coding
ENSMUSG00000035891	482.582	2.45431	0.120559	20.3578	3.96012e-92	1.9328e-89	Cerk	protein_coding
ENSMUSG00000038793	83.8807	2.44887	0.369764	6.62281	3.52432e-11	4.83174e-10	Lefty1	protein_coding
ENSMUSG00000034177	75.0224	2.43755	0.249775	9.75899	1.68827e-22	5.98056e-21	Rnf43	protein_coding
ENSMUSG00000052302	10.9449	2.42499	0.798993	3.03506	0.00240488	0.00973968	Tbc1d30	protein_coding
ENSMUSG00000028525	60.581	2.42134	0.587871	4.11883	3.80807e-05	0.000229519	Pde4b	protein_coding
ENSMUSG00000030966	185.891	2.42112	0.247914	9.76597	1.576e-22	5.60093e-21	Trim21	protein_coding
ENSMUSG00000042436	58.3618	2.41414	0.596316	4.04842	5.15648e-05	0.00030485	Mfap4	protein_coding
ENSMUSG00000041112	712.49	2.39072	0.103762	23.0405	1.83366e-117	1.67802e-114	Elmo1	protein_coding
ENSMUSG00000038347	100.298	2.36745	0.150326	15.7488	7.00044e-56	1.32544e-53	Tcte2	protein_coding
ENSMUSG00000020620	91.7308	2.35607	0.315296	7.47257	7.86425e-14	1.40197e-12	Abca8b	protein_coding
ENSMUSG00000046318	117.784	2.35468	0.15223	15.4679	5.71161e-54	9.95588e-52	Ccbe1	protein_coding
ENSMUSG00000038295	145.418	2.35175	0.200715	11.7168	1.04529e-31	6.43075e-30	Atg9b	protein_coding
ENSMUSG00000023963	70.8663	2.34425	0.322751	7.26336	3.776e-13	6.38924e-12	Cyp39a1	protein_coding
ENSMUSG00000073988	50.676	2.33584	0.412479	5.66292	1.48814e-08	1.49584e-07	Ttpa	protein_coding
ENSMUSG00000024885	570.665	2.33218	0.255278	9.13585	6.48953e-20	1.91315e-18	Aldh3b1	protein_coding
ENSMUSG00000027858	304.478	2.32917	0.137788	16.9041	4.19897e-64	1.12466e-61	Tspan2	protein_coding
ENSMUSG00000032517	23.7165	2.32779	0.44243	5.26139	1.42971e-07	1.25653e-06	Mobp	protein_coding
ENSMUSG00000040013	181.427	2.31484	0.213236	10.8557	1.87272e-27	9.03968e-26	Fkbp6	protein_coding
ENSMUSG00000021359	16.8137	2.30967	0.359792	6.41947	1.36752e-10	1.76055e-09	Tfap2a	protein_coding
ENSMUSG00000008601	17.6667	2.30587	0.339481	6.79233	1.10336e-11	1.6006e-10	Rab25	protein_coding
ENSMUSG00000024366	19.0073	2.30112	0.822906	2.79634	0.00516849	0.0190773	Gfra3	protein_coding
ENSMUSG00000025839	15.8958	2.29298	0.435005	5.27115	1.35575e-07	1.19584e-06	Pramel7	protein_coding
ENSMUSG00000069045	1368.45	2.29039	0.112114	20.4291	9.2176e-93	4.60105e-90	Ddx3y	protein_coding
ENSMUSG00000042607	147.191	2.26952	0.409106	5.5475	2.89788e-08	2.81496e-07	Asb4	protein_coding
ENSMUSG00000030270	15.2607	2.25517	0.539228	4.18222	2.88675e-05	0.000178596	Cpne9	protein_coding
ENSMUSG00000035172	264.199	2.25147	0.220915	10.1915	2.16318e-24	8.68556e-23	Plekhh3	protein_coding
ENSMUSG00000021879	28.1892	2.24425	0.407203	5.51138	3.56035e-08	3.41169e-07	Dnah12	protein_coding
ENSMUSG00000041831	19.7274	2.23582	0.429324	5.20777	1.91129e-07	1.65006e-06	Sytl3	protein_coding
ENSMUSG00000046794	82.8848	2.23337	0.199661	11.1858	4.78391e-29	2.5257e-27	Ppp1r3b	protein_coding
ENSMUSG00000070942	55.4815	2.2327	0.321774	6.93873	3.95649e-12	6.02193e-11	Il1rl2	protein_coding
ENSMUSG00000069049	762.076	2.21893	0.144071	15.4016	1.5975e-53	2.67832e-51	Eif2s3y	protein_coding
ENSMUSG00000024868	146.625	2.21556	0.329	6.73421	1.64822e-11	2.34911e-10	Dkk1	protein_coding
ENSMUSG00000031958	54.2353	2.21519	0.278192	7.9628	1.68183e-15	3.44892e-14	Ldhd	protein_coding
ENSMUSG00000056155	30.9264	2.20379	0.293711	7.50326	6.22484e-14	1.12246e-12	Nanos3	protein_coding
ENSMUSG00000025969	368.594	2.1999	0.142525	15.4352	9.49602e-54	1.62938e-51	Nrp2	protein_coding
ENSMUSG00000073753	10.2815	2.19558	0.792947	2.76889	0.0056247	0.020531	Gm10571	pseudogene
ENSMUSG00000040723	216.321	2.19404	0.246065	8.91649	4.8129e-19	1.33636e-17	Rcsd1	protein_coding
ENSMUSG00000051515	103.295	2.19309	0.353304	6.20737	5.38795e-10	6.45232e-09	Fam181b	pseudogene
ENSMUSG00000078508	39.6266	2.19263	0.248471	8.82447	1.09978e-18	2.93492e-17	Gm13128	protein_coding
ENSMUSG00000031849	18.0143	2.18702	0.31301	6.98707	2.80692e-12	4.32925e-11	Comp	protein_coding
ENSMUSG00000029468	114.348	2.1857	0.16718	13.0739	4.6442e-39	4.28574e-37	P2rx7	protein_coding
ENSMUSG00000004892	30.9395	2.17106	0.349128	6.21852	5.01874e-10	6.03981e-09	Bcan	protein_coding
ENSMUSG00000011263	353.074	2.16005	0.18332	11.783	4.77627e-32	2.99718e-30	Exoc3l2	protein_coding
ENSMUSG00000063011	13.9563	2.14799	0.407647	5.26926	1.36979e-07	1.20725e-06	Msln	protein_coding
ENSMUSG00000021381	24.7073	2.14368	0.51325	4.17667	2.95809e-05	0.000182599	Barx1	protein_coding
ENSMUSG00000038152	13.241	2.13786	0.845693	2.52794	0.0114735	0.0379679	5033430I15Rik	lincRNA
ENSMUSG00000045201	14.6072	2.12906	0.740384	2.87562	0.0040324	0.015373	Lrrc3b	protein_coding
ENSMUSG00000106951	15.3923	2.1196	0.509673	4.15874	3.20009e-05	0.000196158	RP23-134H19.3	lincRNA
ENSMUSG00000020374	236.841	2.11573	0.664159	3.18558	0.00144464	0.00618369	Rasgef1c	protein_coding
ENSMUSG00000035699	21.6877	2.11539	0.291558	7.25548	4.00232e-13	6.75137e-12	Slc51a	protein_coding
ENSMUSG00000107304	10.6461	2.11455	0.591247	3.57643	0.000348313	0.00173666	RP24-351O18.5	TEC
ENSMUSG00000071724	41.3743	2.11417	0.688342	3.0714	0.00213056	0.00874154	Smpd5	protein_coding
ENSMUSG00000013766	59.3128	2.11087	0.237866	8.8742	7.04374e-19	1.91749e-17	Ly6g6e	protein_coding
ENSMUSG00000024901	23.0649	2.1072	0.318156	6.62318	3.51547e-11	4.82564e-10	Peli3	protein_coding
ENSMUSG00000000938	10.9889	2.10651	0.680302	3.09643	0.00195865	0.00813036	Hoxa10	protein_coding
ENSMUSG00000097173	13.1155	2.10635	0.464112	4.53846	5.66668e-06	3.94119e-05	Gm26829	lincRNA
ENSMUSG00000037653	32.0485	2.10341	0.457622	4.59638	4.29889e-06	3.05654e-05	Kctd8	protein_coding
ENSMUSG00000027452	393.022	2.10335	0.106926	19.671	3.81843e-86	1.67728e-83	Acss1	protein_coding
ENSMUSG00000094910	96.3603	2.09478	0.352786	5.93783	2.88827e-09	3.1607e-08	D430019H16Rik	protein_coding
ENSMUSG00000022304	10.7027	2.09437	0.507164	4.12957	3.63435e-05	0.000220258	Dpys	protein_coding
ENSMUSG00000070637	50.1748	2.08869	0.205867	10.1458	3.45773e-24	1.3708e-22	Gm694	protein_coding
ENSMUSG00000025176	66.9078	2.08792	0.534657	3.90515	9.4166e-05	0.000526251	Hoga1	protein_coding
ENSMUSG00000077549	10.0128	2.08657	0.859893	2.42655	0.0152433	0.0485202	Snord71	snoRNA
ENSMUSG00000073125	132.544	2.0864	0.194303	10.7379	6.75885e-27	3.14501e-25	Xlr3b	protein_coding
ENSMUSG00000021587	20.1562	2.08588	0.411521	5.06871	4.0053e-07	3.3158e-06	Pcsk1	protein_coding
ENSMUSG00000074207	274.53	2.08536	0.174759	11.9328	7.98717e-33	5.26794e-31	Adh1	protein_coding
ENSMUSG00000005268	175.51	2.0828	0.430203	4.84143	1.28906e-06	9.93735e-06	Prlr	protein_coding
ENSMUSG00000002324	180.857	2.08109	0.119655	17.3924	9.41289e-68	2.87132e-65	Rec8	protein_coding
ENSMUSG00000068762	2304.14	2.07935	0.180926	11.4928	1.43389e-30	8.22258e-29	Gstm6	protein_coding
ENSMUSG00000022440	145.237	2.07773	0.227729	9.12372	7.25898e-20	2.13426e-18	C1qtnf6	protein_coding
ENSMUSG00000072591	12.558	2.06122	0.478548	4.30725	1.65299e-05	0.000106747	5930412G12Rik	lincRNA
ENSMUSG00000024339	26.3993	2.06033	0.631638	3.26188	0.00110677	0.00487023	Tap2	protein_coding
ENSMUSG00000080727	11.779	2.06031	0.589651	3.49411	0.000475649	0.0022985	C920021L13Rik	antisense
ENSMUSG00000032105	70.1723	2.06013	0.336753	6.11763	9.49775e-10	1.09731e-08	Pdzd3	protein_coding
ENSMUSG00000021614	3654.39	2.05851	0.111252	18.5031	1.95028e-76	7.38519e-74	Vcan	protein_coding
ENSMUSG00000032589	305.549	2.05357	0.271132	7.57404	3.61794e-14	6.62725e-13	Bsn	protein_coding
ENSMUSG00000097183	78.7006	2.04753	0.720272	2.84272	0.00447308	0.0168338	Gm17501	lincRNA
ENSMUSG00000053158	40.6622	2.03833	0.296766	6.86847	6.48961e-12	9.65005e-11	Fes	protein_coding
ENSMUSG00000100572	10.3862	2.02791	0.438086	4.62903	3.67378e-06	2.64548e-05	2410021H03Rik	antisense
ENSMUSG00000058216	19.9677	2.01843	0.395718	5.10068	3.38437e-07	2.83706e-06	BC021614	protein_coding
ENSMUSG00000063268	319.711	2.01063	0.198698	10.1191	4.54767e-24	1.78997e-22	Parp10	protein_coding
ENSMUSG00000052921	34.5294	1.98933	0.373996	5.31914	1.04262e-07	9.35033e-07	Arhgef15	protein_coding
ENSMUSG00000044816	47.5339	1.98819	0.268353	7.40886	1.2739e-13	2.23829e-12	D630023F18Rik	protein_coding
ENSMUSG00000022485	31.8342	1.98516	0.755215	2.6286	0.00857375	0.0295196	Hoxc5	protein_coding
ENSMUSG00000061048	859.624	1.98483	0.14234	13.9442	3.41196e-44	4.02887e-42	Cdh3	protein_coding
ENSMUSG00000037860	256.002	1.98299	0.124466	15.932	3.79703e-57	7.51299e-55	Aim2	protein_coding
ENSMUSG00000039209	99.7403	1.97877	0.296801	6.66697	2.61133e-11	3.63452e-10	Rpl39l	protein_coding
ENSMUSG00000029695	229.715	1.97549	0.547051	3.61116	0.000304835	0.00153804	Aass	protein_coding
ENSMUSG00000074415	223.726	1.96052	0.341363	5.74322	9.28956e-09	9.6103e-08	2610203C20Rik	processed_transcript
ENSMUSG00000045092	410.536	1.95884	0.113406	17.2729	7.52733e-67	2.14705e-64	S1pr1	protein_coding
ENSMUSG00000044770	12.3311	1.95617	0.782294	2.50056	0.0123998	0.0406109	Scml4	protein_coding
ENSMUSG00000074151	22.7374	1.95467	0.66436	2.94219	0.00325899	0.0127339	Nlrc5	protein_coding
ENSMUSG00000031613	85.686	1.95459	0.273981	7.13405	9.74573e-13	1.57967e-11	Hpgd	protein_coding
ENSMUSG00000016918	894.768	1.94822	0.175831	11.0801	1.56694e-28	8.05966e-27	Sulf1	protein_coding
ENSMUSG00000029769	204.844	1.94684	0.187545	10.3806	3.03764e-25	1.27808e-23	Ccdc136	protein_coding
ENSMUSG00000039198	13.4508	1.94171	0.410071	4.73505	2.19005e-06	1.63428e-05	Ptchd3	protein_coding
ENSMUSG00000028773	666.438	1.94011	0.0961827	20.1711	1.75788e-90	8.39313e-88	Fabp3	protein_coding
ENSMUSG00000026979	90.496	1.93661	0.408411	4.7418	2.11825e-06	1.58458e-05	Psd4	protein_coding
ENSMUSG00000045775	20.2033	1.93053	0.345074	5.59454	2.21212e-08	2.17967e-07	Slc16a5	protein_coding
ENSMUSG00000052430	28.7783	1.92039	0.476665	4.0288	5.60633e-05	0.000328702	Bmpr1b	protein_coding
ENSMUSG00000028078	451.871	1.91883	0.303328	6.32592	2.51723e-10	3.13767e-09	Dclk2	protein_coding
ENSMUSG00000074365	141.179	1.91684	0.132233	14.4959	1.28611e-47	1.69143e-45	Crxos	protein_coding
ENSMUSG00000030830	21.3919	1.91567	0.307692	6.22594	4.78687e-10	5.77599e-09	Itgal	protein_coding
ENSMUSG00000085565	10.6907	1.9134	0.468149	4.08716	4.36677e-05	0.000260689	Gm15721	lincRNA
ENSMUSG00000026450	48.5205	1.90927	0.296188	6.44614	1.14734e-10	1.48931e-09	Chit1	protein_coding
ENSMUSG00000030492	43.1791	1.9001	0.474391	4.00533	6.19303e-05	0.000359265	Slc7a9	protein_coding
ENSMUSG00000061451	13.1341	1.89849	0.443211	4.2835	1.83977e-05	0.000118011	Tmem151a	protein_coding
ENSMUSG00000027210	176.405	1.8978	0.151775	12.504	7.09555e-36	5.52622e-34	Meis2	protein_coding
ENSMUSG00000074743	601.34	1.89554	0.479236	3.95534	7.64257e-05	0.000435758	Thbd	protein_coding
ENSMUSG00000097263	53.6066	1.89525	0.396771	4.77669	1.78208e-06	1.34501e-05	Gm26804	lincRNA
ENSMUSG00000025401	293.267	1.89302	0.129847	14.5789	3.8291e-48	5.25615e-46	Myo1a	protein_coding
ENSMUSG00000030214	131.584	1.89159	0.283601	6.66992	2.5595e-11	3.5669e-10	Plbd1	protein_coding
ENSMUSG00000004891	733.864	1.88545	0.0873052	21.5961	1.95401e-103	1.34112e-100	Nes	protein_coding
ENSMUSG00000055980	351.616	1.8849	0.293073	6.43149	1.26358e-10	1.6344e-09	Irs1	protein_coding
ENSMUSG00000074865	72.8552	1.88114	0.203074	9.26332	1.98179e-20	6.13044e-19	Zfp934	protein_coding
ENSMUSG00000025812	1315.26	1.87907	0.07035	26.7102	3.57884e-157	5.24014e-154	Pard3	protein_coding
ENSMUSG00000024087	835.279	1.87611	0.16136	11.6269	3.00959e-31	1.78647e-29	Cyp1b1	protein_coding
ENSMUSG00000021822	98.3729	1.87532	0.382145	4.90736	9.23118e-07	7.26943e-06	Plau	protein_coding
ENSMUSG00000056366	12.3259	1.87493	0.474802	3.94887	7.85198e-05	0.000446076	Fabp3-ps1	protein_coding
ENSMUSG00000055555	17.5498	1.87385	0.31031	6.03866	1.55403e-09	1.75844e-08	4930502E18Rik	protein_coding
ENSMUSG00000010830	412.976	1.86395	0.122798	15.179	4.87327e-52	7.81252e-50	Kdelr3	protein_coding
ENSMUSG00000069114	1158.9	1.8613	0.131754	14.127	2.58878e-45	3.19424e-43	Zbtb10	protein_coding
ENSMUSG00000026728	11197.5	1.85692	0.0543867	34.1428	1.70765e-255	5.35788e-252	Vim	protein_coding
ENSMUSG00000041272	67.9209	1.85272	0.44652	4.14925	3.3357e-05	0.000203675	Tox	protein_coding
ENSMUSG00000030762	389.934	1.84908	0.290209	6.37155	1.87128e-10	2.37018e-09	Aqp8	protein_coding
ENSMUSG00000030424	47.2659	1.849	0.28544	6.47771	9.31221e-11	1.22177e-09	Zfp939	transcribed_unprocessed_pseudogene
ENSMUSG00000087474	15.138	1.84858	0.398535	4.63844	3.51053e-06	2.53791e-05	Gm12100	processed_transcript
ENSMUSG00000018672	124.871	1.84755	0.249813	7.39574	1.40618e-13	2.4648e-12	Copz2	protein_coding
ENSMUSG00000004035	2554.46	1.84157	0.221509	8.31375	9.27216e-17	2.1213e-15	Gstm7	protein_coding
ENSMUSG00000031627	156.41	1.84036	0.568033	3.23987	0.00119583	0.00522876	Irf2	protein_coding
ENSMUSG00000103585	107.8	1.84012	0.335967	5.47708	4.32396e-08	4.0846e-07	Pcdhgb4	protein_coding
ENSMUSG00000075304	150.875	1.83961	0.127339	14.4466	2.63322e-47	3.44246e-45	Sp5	protein_coding
ENSMUSG00000035279	25.4754	1.8365	0.346631	5.29814	1.16987e-07	1.04024e-06	Ssc5d	protein_coding
ENSMUSG00000079037	128.522	1.83572	0.188943	9.71574	2.58371e-22	9.06484e-21	Prnp	protein_coding
ENSMUSG00000039873	19.3592	1.8339	0.481538	3.80843	0.000139855	0.000755441	Neurl2	protein_coding
ENSMUSG00000053613	36.3911	1.82969	0.237978	7.68845	1.48925e-14	2.83682e-13	Notumos	antisense
ENSMUSG00000074194	39.5102	1.82673	0.294322	6.20657	5.41547e-10	6.48174e-09	Zfp791	protein_coding
ENSMUSG00000047139	1638.71	1.82652	0.0891717	20.4832	3.041e-93	1.59023e-90	Cd24a	protein_coding
ENSMUSG00000042988	201.653	1.8235	0.115435	15.7968	3.27432e-56	6.25338e-54	Notum	protein_coding
ENSMUSG00000046808	289.226	1.82197	0.148523	12.2673	1.35786e-34	9.90788e-33	Atp10d	polymorphic_pseudogene
ENSMUSG00000047264	217.656	1.81751	0.145647	12.4789	9.73306e-36	7.47438e-34	Zfp358	protein_coding
ENSMUSG00000037649	15.8005	1.81558	0.435372	4.17017	3.04373e-05	0.000186991	H2-DMa	protein_coding
ENSMUSG00000028865	10.8501	1.81165	0.66072	2.74194	0.00610777	0.0220706	Cd164l2	protein_coding
ENSMUSG00000019539	1239.96	1.81046	0.153536	11.7918	4.30254e-32	2.73112e-30	Rcn3	protein_coding
ENSMUSG00000031362	21.3274	1.80825	0.289541	6.24523	4.23176e-10	5.15773e-09	Xlr4c	protein_coding
ENSMUSG00000107338	38.2942	1.80797	0.617699	2.92694	0.00342315	0.0132949	BX510318.1	pseudogene
ENSMUSG00000046186	50.3555	1.80578	0.438302	4.11994	3.78969e-05	0.000228725	Cd109	protein_coding
ENSMUSG00000052675	52.2608	1.80493	0.304717	5.92331	3.15523e-09	3.43061e-08	Zfp112	protein_coding
ENSMUSG00000064294	248.342	1.79477	0.482508	3.71966	0.000199488	0.00104455	Aox3	protein_coding
ENSMUSG00000035506	79.4039	1.793	0.265856	6.74423	1.53839e-11	2.20115e-10	Slc12a8	protein_coding
ENSMUSG00000024190	837.792	1.78794	0.398235	4.48966	7.13362e-06	4.88087e-05	Dusp1	protein_coding
ENSMUSG00000063611	20.7883	1.78484	0.319326	5.58938	2.27877e-08	2.24232e-07	Gm10134	protein_coding
ENSMUSG00000027359	42.9051	1.7842	0.413375	4.31618	1.58752e-05	0.000102791	Slc27a2	protein_coding
ENSMUSG00000055567	28.2027	1.77345	0.395278	4.48658	7.23747e-06	4.94883e-05	Unc80	protein_coding
ENSMUSG00000037260	549.22	1.77201	0.0828264	21.3942	1.51176e-101	1.00614e-98	Hgsnat	protein_coding
ENSMUSG00000005320	105.823	1.76403	0.305262	5.77875	7.52581e-09	7.88242e-08	Fgfr4	protein_coding
ENSMUSG00000047361	10.1406	1.76304	0.613261	2.87487	0.004042	0.0154015	Gm973	protein_coding
ENSMUSG00000086416	21.5279	1.76155	0.519683	3.38966	0.000699784	0.00325024	Gm14002	antisense
ENSMUSG00000044835	178.69	1.75927	0.155482	11.3149	1.10709e-29	6.01856e-28	Ankrd45	protein_coding
ENSMUSG00000022899	109.206	1.75749	0.241458	7.27863	3.37215e-13	5.7324e-12	Slc15a2	protein_coding
ENSMUSG00000014776	10.3336	1.75744	0.411513	4.27068	1.9488e-05	0.000124387	Nol3	protein_coding
ENSMUSG00000070436	11007.7	1.7563	0.0404692	43.3985	0	0	Serpinh1	protein_coding
ENSMUSG00000103783	45.0016	1.75608	0.609295	2.88214	0.00394979	0.0151093	Gm37522	TEC
ENSMUSG00000090576	10.0243	1.75522	0.653496	2.68589	0.00723372	0.0254321	Gm17055	lincRNA
ENSMUSG00000095180	574.181	1.75458	0.159313	11.0134	3.29254e-28	1.67394e-26	Rhox5	protein_coding
ENSMUSG00000021575	50.4983	1.75232	0.202115	8.66992	4.32442e-18	1.09927e-16	Ahrr	protein_coding
ENSMUSG00000074818	51.8047	1.75214	0.305685	5.73185	9.93401e-09	1.0248e-07	Pdzd7	protein_coding
ENSMUSG00000040181	27.9632	1.74911	0.528839	3.30744	0.000941518	0.00422098	Fmo1	protein_coding
ENSMUSG00000020469	16.8719	1.74809	0.424946	4.11368	3.89407e-05	0.00023438	Myl7	protein_coding
ENSMUSG00000060548	670.136	1.74559	0.124415	14.0304	1.01627e-44	1.22639e-42	Tnfrsf19	protein_coding
ENSMUSG00000045410	162.234	1.73763	0.305442	5.68891	1.27851e-08	1.3006e-07	Akr1e1	protein_coding
ENSMUSG00000022620	312.666	1.73197	0.107581	16.0993	2.58067e-58	5.5568e-56	Arsa	protein_coding
ENSMUSG00000071506	11.0245	1.73152	0.559531	3.09459	0.00197084	0.008164	Tmem139	protein_coding
ENSMUSG00000010154	287.475	1.72709	0.104942	16.4576	7.40163e-61	1.82654e-58	Spire2	protein_coding
ENSMUSG00000102748	48.9477	1.72597	0.288673	5.97899	2.24525e-09	2.49179e-08	Pcdhgb2	protein_coding
ENSMUSG00000084822	13.4841	1.71894	0.394512	4.35713	1.31779e-05	8.62367e-05	Myadml2os	antisense
ENSMUSG00000058056	425.906	1.71499	0.146437	11.7115	1.11268e-31	6.82618e-30	Palld	protein_coding
ENSMUSG00000102336	117.306	1.71246	0.272862	6.27594	3.47535e-10	4.26658e-09	Gm37233	lincRNA
ENSMUSG00000039269	10.0125	1.70808	0.457694	3.73193	0.000190019	0.000999848	2300002M23Rik	protein_coding
ENSMUSG00000034265	83.0063	1.70764	0.257922	6.62074	3.5741e-11	4.89388e-10	Zdhhc14	protein_coding
ENSMUSG00000023249	39.3321	1.70265	0.252907	6.73232	1.66982e-11	2.37682e-10	Parp3	protein_coding
ENSMUSG00000041359	240.528	1.69846	0.284335	5.97344	2.32306e-09	2.57424e-08	Tcl1	protein_coding
ENSMUSG00000043592	21.6585	1.69513	0.335192	5.05718	4.25505e-07	3.50802e-06	Unc5cl	protein_coding
ENSMUSG00000105419	20.5801	1.69422	0.469841	3.60594	0.000311029	0.00156642	RP23-218L17.2	TEC
ENSMUSG00000046338	117.639	1.69277	0.208434	8.12136	4.61006e-16	9.95582e-15	Gpat2	protein_coding
ENSMUSG00000026173	15.0827	1.68887	0.397155	4.25243	2.11467e-05	0.000134078	Plcd4	protein_coding
ENSMUSG00000043673	45.1296	1.68462	0.22488	7.49121	6.8244e-14	1.22355e-12	Kcns3	protein_coding
ENSMUSG00000094942	188.229	1.68336	0.164562	10.2294	1.46467e-24	5.91335e-23	Gm3604	protein_coding
ENSMUSG00000020473	735.568	1.68327	0.125695	13.3917	6.76539e-41	6.78485e-39	Aebp1	protein_coding
ENSMUSG00000017453	161.681	1.67644	0.236489	7.08885	1.35228e-12	2.15218e-11	Pipox	protein_coding
ENSMUSG00000056481	70.8894	1.67102	0.423906	3.94197	8.08165e-05	0.000458092	Cd248	protein_coding
ENSMUSG00000038415	86.1469	1.66904	0.419826	3.97555	7.02172e-05	0.000402868	Foxq1	protein_coding
ENSMUSG00000047115	58.8487	1.66375	0.242102	6.87212	6.3255e-12	9.41239e-11	Fam221a	protein_coding
ENSMUSG00000026185	3445.57	1.6606	0.280089	5.92884	3.05084e-09	3.32699e-08	Igfbp5	protein_coding
ENSMUSG00000023868	43.6256	1.65564	0.323978	5.11036	3.21546e-07	2.70165e-06	Pde10a	protein_coding
ENSMUSG00000043432	53.9242	1.65147	0.267983	6.16258	7.15709e-10	8.41495e-09	Leng9	protein_coding
ENSMUSG00000034488	39.8918	1.65062	0.369278	4.46986	7.8272e-06	5.31567e-05	Edil3	protein_coding
ENSMUSG00000106820	18.1333	1.64246	0.409844	4.00753	6.13566e-05	0.000356219	RP24-544J6.4	lincRNA
ENSMUSG00000029420	30.9203	1.6351	0.637311	2.56563	0.0102989	0.0345598	Rimbp2	protein_coding
ENSMUSG00000021944	4551.89	1.63464	0.16617	9.83715	7.78882e-23	2.85586e-21	Gata4	protein_coding
ENSMUSG00000055809	41.3088	1.63403	0.290786	5.61937	1.9165e-08	1.90721e-07	Dnaaf3	protein_coding
ENSMUSG00000087408	13.9557	1.63303	0.625892	2.60913	0.00907737	0.0310298	Cers1	protein_coding
ENSMUSG00000051851	23.5085	1.63169	0.351939	4.63628	3.54735e-06	2.562e-05	Cxx1c	protein_coding
ENSMUSG00000029490	15.4309	1.63005	0.526724	3.0947	0.00197011	0.00816251	Mfsd7a	protein_coding
ENSMUSG00000021319	128.498	1.6291	0.284559	5.72498	1.03444e-08	1.06514e-07	Sfrp4	protein_coding
ENSMUSG00000074269	34.8755	1.62704	0.363872	4.47146	7.76885e-06	5.27768e-05	Rec114	protein_coding
ENSMUSG00000083081	13.1178	1.61605	0.41794	3.8667	0.000110319	0.000608472	Gm13223	processed_pseudogene
ENSMUSG00000038602	42.9857	1.61603	0.463431	3.48711	0.000488278	0.00235487	Slc35f1	protein_coding
ENSMUSG00000031688	18.6082	1.61572	0.318318	5.07581	3.85844e-07	3.19906e-06	Pou4f2	protein_coding
ENSMUSG00000019966	5050.48	1.61305	0.153044	10.5398	5.6635e-26	2.49774e-24	Kitl	protein_coding
ENSMUSG00000017950	129.455	1.61208	0.244984	6.58036	4.69321e-11	6.35493e-10	Hnf4a	protein_coding
ENSMUSG00000073130	18.4056	1.61154	0.377247	4.27185	1.93857e-05	0.000123956	Gm1141	protein_coding
ENSMUSG00000031838	1254.48	1.6111	0.0813032	19.8159	2.1693e-87	9.72331e-85	Ifi30	protein_coding
ENSMUSG00000018740	18.8874	1.61095	0.312197	5.16004	2.46894e-07	2.10257e-06	Slc25a35	protein_coding
ENSMUSG00000035829	350.63	1.60993	0.120361	13.3758	8.37353e-41	8.32163e-39	Ppp1r26	protein_coding
ENSMUSG00000085762	12.3506	1.60495	0.506943	3.16593	0.00154586	0.00658106	Lrrc75aos2	antisense
ENSMUSG00000023000	3603.66	1.60015	0.485739	3.29427	0.00098678	0.00440411	Dhh	protein_coding
ENSMUSG00000021209	408.031	1.59895	0.183933	8.69311	3.52637e-18	9.0373e-17	Ppp4r4	protein_coding
ENSMUSG00000040127	14.4346	1.59791	0.458629	3.4841	0.000493795	0.00237938	Sdr9c7	protein_coding
ENSMUSG00000002908	29.4612	1.59617	0.313898	5.08499	3.67653e-07	3.05834e-06	Kcnn1	protein_coding
ENSMUSG00000062861	196.232	1.59607	0.114646	13.9217	4.67694e-44	5.49303e-42	Zfp28	protein_coding
ENSMUSG00000035735	62.0189	1.59266	0.372905	4.27095	1.94646e-05	0.000124274	Dagla	protein_coding
ENSMUSG00000037492	53.8474	1.5915	0.190132	8.37054	5.73552e-17	1.3401e-15	Zmat4	protein_coding
ENSMUSG00000091764	36.9091	1.58949	0.279969	5.67739	1.36765e-08	1.38614e-07	Zfp964	protein_coding
ENSMUSG00000026829	64.7988	1.58885	0.233526	6.80372	1.01954e-11	1.48489e-10	Gbgt1	protein_coding
ENSMUSG00000034863	217.274	1.58846	0.161499	9.83571	7.90086e-23	2.8873e-21	Ano8	protein_coding
ENSMUSG00000054385	13.3672	1.58693	0.622409	2.54966	0.0107828	0.0359586	Ceacam2	protein_coding
ENSMUSG00000085471	14.5791	1.58479	0.458239	3.45843	0.000543324	0.00259526	4933423P22Rik	antisense
ENSMUSG00000062444	161.691	1.58225	0.178133	8.88239	6.54418e-19	1.78768e-17	Ap3b2	protein_coding
ENSMUSG00000019767	36.5263	1.58202	0.321847	4.91544	8.8582e-07	7.00081e-06	Ccdc170	protein_coding
ENSMUSG00000023987	118.862	1.58127	0.239919	6.59085	4.37301e-11	5.92867e-10	Pgc	protein_coding
ENSMUSG00000035458	120.545	1.58115	0.243723	6.4875	8.72699e-11	1.14911e-09	Tnni3	protein_coding
ENSMUSG00000002885	233.456	1.57917	0.230925	6.83847	8.00421e-12	1.18063e-10	Adgre5	protein_coding
ENSMUSG00000033781	114.994	1.57884	0.174251	9.0607	1.29619e-19	3.75076e-18	Asb13	protein_coding
ENSMUSG00000063838	132.687	1.57598	0.195253	8.07148	6.94501e-16	1.47518e-14	Cdc42ep5	protein_coding
ENSMUSG00000003352	269.299	1.57557	0.097701	16.1265	1.66246e-58	3.65127e-56	Cacnb3	protein_coding
ENSMUSG00000041633	77.012	1.57418	0.441898	3.56233	0.000367579	0.0018232	Kctd12b	protein_coding
ENSMUSG00000036985	229.529	1.56968	0.147685	10.6285	2.19504e-26	9.91363e-25	Zdhhc9	protein_coding
ENSMUSG00000037235	1249.34	1.56451	0.170993	9.14956	5.71675e-20	1.70131e-18	Mxd4	protein_coding
ENSMUSG00000056596	13.8049	1.5633	0.349438	4.47376	7.68575e-06	5.22931e-05	Trnp1	protein_coding
ENSMUSG00000047473	110.295	1.56216	0.192017	8.13551	4.10203e-16	8.88489e-15	Zfp30	protein_coding
ENSMUSG00000079012	65.328	1.5598	0.320664	4.86429	1.14869e-06	8.89587e-06	Serpina3m	protein_coding
ENSMUSG00000030930	308.905	1.5587	0.193516	8.05466	7.97001e-16	1.68313e-14	Chst15	protein_coding
ENSMUSG00000019848	36.5722	1.55772	0.372807	4.17835	2.93632e-05	0.000181407	Popdc3	protein_coding
ENSMUSG00000025930	19.8952	1.55677	0.293179	5.30994	1.09661e-07	9.79855e-07	Msc	protein_coding
ENSMUSG00000006313	20.1649	1.55363	0.331496	4.68672	2.77619e-06	2.03856e-05	Upk1a	protein_coding
ENSMUSG00000086924	17.1837	1.55046	0.356464	4.34955	1.36416e-05	8.91434e-05	Gm11766	lincRNA
ENSMUSG00000073591	42.4763	1.5488	0.530921	2.91719	0.00353204	0.0136743	Pcdhb22	protein_coding
ENSMUSG00000030897	19.6031	1.5432	0.306974	5.02713	4.97869e-07	4.06343e-06	Cnga4	protein_coding
ENSMUSG00000075590	1163.82	1.542	0.140975	10.9381	7.57692e-28	3.75913e-26	Nrbp2	protein_coding
ENSMUSG00000074215	22.9149	1.54135	0.577812	2.66756	0.0076404	0.0266838	Gm10643	protein_coding
ENSMUSG00000107050	36.1637	1.53884	0.369209	4.16793	3.07379e-05	0.000188733	RP23-403P24.8	TEC
ENSMUSG00000038508	56.9923	1.53547	0.193301	7.94344	1.96656e-15	4.01036e-14	Gdf15	protein_coding
ENSMUSG00000037161	45.7262	1.53508	0.347115	4.4224	9.76088e-06	6.52597e-05	Mgarp	protein_coding
ENSMUSG00000054057	105.131	1.53491	0.171066	8.97258	2.8965e-19	8.10394e-18	A930004D18Rik	protein_coding
ENSMUSG00000049922	238.016	1.52782	0.15186	10.0608	8.23668e-24	3.21318e-22	Slc35c1	protein_coding
ENSMUSG00000069920	63.2481	1.52775	0.269101	5.67725	1.36877e-08	1.38663e-07	B3gnt9	protein_coding
ENSMUSG00000038151	82.9893	1.52734	0.21682	7.04428	1.86422e-12	2.92039e-11	Prdm1	protein_coding
ENSMUSG00000058135	7025.86	1.52675	0.0489926	31.1629	3.39401e-213	8.28252e-210	Gstm1	protein_coding
ENSMUSG00000041440	614.69	1.5243	0.0959889	15.88	8.72413e-57	1.69565e-54	Gk5	protein_coding
ENSMUSG00000020889	99.116	1.51932	0.170193	8.92709	4.37366e-19	1.21593e-17	Nr1d1	protein_coding
ENSMUSG00000020432	1118.15	1.51796	0.097021	15.6457	3.5534e-55	6.55827e-53	Tcn2	protein_coding
ENSMUSG00000090778	12.2707	1.51679	0.56806	2.67013	0.00758219	0.0265298	Gm3235	antisense
ENSMUSG00000099759	82.2611	1.51467	0.161833	9.35946	8.01463e-21	2.56971e-19	1700030C10Rik	processed_transcript
ENSMUSG00000027953	215.785	1.51433	0.20199	7.49706	6.5263e-14	1.17393e-12	Slc50a1	protein_coding
ENSMUSG00000025950	3763.66	1.5131	0.0993185	15.2349	2.07551e-52	3.40182e-50	Idh1	protein_coding
ENSMUSG00000000296	728.725	1.51078	0.0826191	18.2861	1.06732e-74	3.84288e-72	Tpd52l1	protein_coding
ENSMUSG00000051029	31.321	1.51043	0.283799	5.3222	1.02522e-07	9.20564e-07	Serpinb1b	protein_coding
ENSMUSG00000049036	15.8195	1.50982	0.378925	3.98447	6.76296e-05	0.000389447	Tmem121	protein_coding
ENSMUSG00000085912	23.3264	1.50811	0.253178	5.95671	2.57373e-09	2.83626e-08	Trp53cor1	lincRNA
ENSMUSG00000097230	49.9042	1.50706	0.35553	4.23892	2.24599e-05	0.000141871	Gm26853	lincRNA
ENSMUSG00000069053	80.332	1.50602	0.351075	4.28973	1.7889e-05	0.000115026	Uba1y	protein_coding
ENSMUSG00000031910	179.853	1.5051	0.16142	9.3241	1.11926e-20	3.55237e-19	Has3	protein_coding
ENSMUSG00000030281	44.366	1.50345	0.208476	7.21164	5.52802e-13	9.19091e-12	Il17rc	protein_coding
ENSMUSG00000004948	30.1635	1.50343	0.277378	5.42014	5.9551e-08	5.52798e-07	Zp3	protein_coding
ENSMUSG00000049090	154.177	1.49901	0.159638	9.39009	5.9949e-21	1.94485e-19	Zadh2	protein_coding
ENSMUSG00000008999	355.281	1.49775	0.234915	6.37569	1.82141e-10	2.30835e-09	Bmp7	protein_coding
ENSMUSG00000003418	98.8256	1.49774	0.144582	10.3591	3.80483e-25	1.58268e-23	St8sia6	protein_coding
ENSMUSG00000053111	21.4189	1.49715	0.322447	4.64309	3.4324e-06	2.48552e-05	Fank1	protein_coding
ENSMUSG00000018474	2070.46	1.49641	0.0678534	22.0535	8.83285e-108	6.68951e-105	Chd3	protein_coding
ENSMUSG00000046589	21.7169	1.49593	0.479742	3.11819	0.00181965	0.00760369	Lrrc8e	protein_coding
ENSMUSG00000039328	238.529	1.49571	0.235372	6.35465	2.089e-10	2.62366e-09	Rnf122	protein_coding
ENSMUSG00000030844	116.327	1.49545	0.465619	3.21175	0.00131931	0.00571069	Rgs10	protein_coding
ENSMUSG00000054003	17.3266	1.49425	0.428712	3.48544	0.00049133	0.00236854	Tdrd9	protein_coding
ENSMUSG00000003573	236.929	1.48349	0.0942735	15.736	8.56427e-56	1.60767e-53	Homer3	protein_coding
ENSMUSG00000026117	10.1136	1.48283	0.5354	2.76957	0.00561301	0.0205033	Zap70	protein_coding
ENSMUSG00000050914	25.7612	1.47967	0.375855	3.93681	8.25704e-05	0.000467155	Ankrd37	protein_coding
ENSMUSG00000023064	11.7915	1.47886	0.4526	3.26748	0.0010851	0.00478556	Sncg	protein_coding
ENSMUSG00000054659	45.112	1.47475	0.24263	6.0782	1.21542e-09	1.39323e-08	Pm20d2	protein_coding
ENSMUSG00000071847	174.097	1.47348	0.0968602	15.2125	2.92351e-52	4.72125e-50	Apcdd1	protein_coding
ENSMUSG00000038217	73.5856	1.47283	0.22762	6.47059	9.76197e-11	1.2762e-09	Tlcd2	protein_coding
ENSMUSG00000008090	729.245	1.47222	0.121457	12.1214	8.13979e-34	5.69345e-32	Fgfrl1	protein_coding
ENSMUSG00000068735	400.508	1.47129	0.168541	8.72955	2.55678e-18	6.65339e-17	Trp53i11	protein_coding
ENSMUSG00000085335	25.3672	1.47035	0.546628	2.68986	0.00714821	0.0251879	Gm13684	processed_transcript
ENSMUSG00000102185	19.1917	1.47011	0.322792	4.55437	5.2544e-06	3.67757e-05	5033404E19Rik	transcribed_processed_pseudogene
ENSMUSG00000085843	26.1306	1.46552	0.328387	4.46278	8.09044e-06	5.48258e-05	Kank4os	antisense
ENSMUSG00000044933	16.8868	1.46543	0.551986	2.65483	0.00793484	0.0275923	Sstr3	protein_coding
ENSMUSG00000063535	43.4722	1.46426	0.237236	6.17216	6.73641e-10	7.95012e-09	Zfp773	protein_coding
ENSMUSG00000041445	51.8582	1.46239	0.343407	4.25847	2.05833e-05	0.000130732	Mmrn2	protein_coding
ENSMUSG00000030598	155.051	1.45837	0.178312	8.17876	2.8677e-16	6.28576e-15	Fbxo17	protein_coding
ENSMUSG00000038740	414.634	1.45809	0.14823	9.83664	7.82788e-23	2.86539e-21	Mvb12b	protein_coding
ENSMUSG00000030376	33.9279	1.45729	0.264746	5.50449	3.70243e-08	3.53858e-07	Slc8a2	protein_coding
ENSMUSG00000036306	177.374	1.45669	0.163837	8.89109	6.05119e-19	1.65921e-17	Lzts1	protein_coding
ENSMUSG00000030825	287.423	1.45036	0.139668	10.3843	2.92229e-25	1.2319e-23	Hsd17b14	protein_coding
ENSMUSG00000000320	45.9706	1.44778	0.204492	7.07992	1.44243e-12	2.29067e-11	Alox12	protein_coding
ENSMUSG00000033676	88.3782	1.44529	0.164639	8.77853	1.65629e-18	4.36701e-17	Gabrb3	protein_coding
ENSMUSG00000029094	881.758	1.44348	0.0881735	16.3709	3.08473e-60	7.44505e-58	Afap1	protein_coding
ENSMUSG00000103677	35.1782	1.44234	0.398084	3.62321	0.00029097	0.0014735	Pcdhga4	protein_coding
ENSMUSG00000041323	58.309	1.44077	0.195103	7.38466	1.5284e-13	2.66627e-12	Ak7	protein_coding
ENSMUSG00000071076	1165.08	1.43751	0.068851	20.8786	8.37947e-97	5.11217e-94	Jund	protein_coding
ENSMUSG00000063605	159.903	1.43607	0.156977	9.14823	5.78739e-20	1.72e-18	Ccdc102a	protein_coding
ENSMUSG00000024424	665.069	1.43441	0.145949	9.82813	8.51823e-23	3.09233e-21	Ttc39c	protein_coding
ENSMUSG00000104795	14.4748	1.42222	0.392486	3.62362	0.000290505	0.00147149	RP23-204O17.4	TEC
ENSMUSG00000061517	51.1508	1.42193	0.179323	7.92943	2.2015e-15	4.47285e-14	Sox21	protein_coding
ENSMUSG00000062007	55.6769	1.42181	0.221294	6.42499	1.31876e-10	1.70076e-09	Hsh2d	protein_coding
ENSMUSG00000051243	1359.95	1.41966	0.0827304	17.16	5.28736e-66	1.46995e-63	Islr2	protein_coding
ENSMUSG00000021763	667.8	1.41965	0.152355	9.31808	1.18461e-20	3.75433e-19	BC067074	protein_coding
ENSMUSG00000005836	782.358	1.41803	0.317969	4.45965	8.20955e-06	5.55815e-05	Gata6	protein_coding
ENSMUSG00000013076	1229.77	1.41792	0.0907078	15.6317	4.42764e-55	8.10369e-53	Amotl1	protein_coding
ENSMUSG00000065952	39.3138	1.41787	0.247185	5.73609	9.68878e-09	1.00045e-07	C330021F23Rik	protein_coding
ENSMUSG00000038020	44.7132	1.41634	0.272774	5.19235	2.07654e-07	1.78711e-06	Rapgefl1	protein_coding
ENSMUSG00000045394	662.327	1.41608	0.1584	8.9399	3.89523e-19	1.08567e-17	Epcam	protein_coding
ENSMUSG00000053654	36.2763	1.41394	0.234378	6.03272	1.61222e-09	1.82052e-08	Krt42	protein_coding
ENSMUSG00000099764	21.6563	1.40909	0.454356	3.10129	0.00192681	0.00801641	Rps10-ps2	processed_pseudogene
ENSMUSG00000027938	26.7955	1.40884	0.300109	4.69442	2.67366e-06	1.96591e-05	Creb3l4	protein_coding
ENSMUSG00000029084	305.938	1.40647	0.129367	10.872	1.56753e-27	7.59993e-26	Cd38	protein_coding
ENSMUSG00000056116	112.923	1.40646	0.223921	6.28105	3.36292e-10	4.13549e-09	H2-T22	protein_coding
ENSMUSG00000040828	42.4407	1.40414	0.250097	5.61437	1.97281e-08	1.95792e-07	Catsperd	protein_coding
ENSMUSG00000086968	111.932	1.40105	0.490579	2.85592	0.00429122	0.0162357	4933431E20Rik	antisense
ENSMUSG00000105272	35.2497	1.39851	0.286696	4.87802	1.07158e-06	8.35169e-06	RP23-164N7.3	TEC
ENSMUSG00000031788	471.988	1.39468	0.0726314	19.2022	3.54835e-82	1.41695e-79	Kifc3	protein_coding
ENSMUSG00000046500	18.3567	1.39374	0.313	4.45284	8.47404e-06	5.71703e-05	Fam19a4	protein_coding
ENSMUSG00000053626	10.86	1.39065	0.4055	3.42948	0.000604745	0.00285313	Tll1	protein_coding
ENSMUSG00000044681	348.737	1.3887	0.178924	7.76141	8.39876e-15	1.64112e-13	Cnpy1	protein_coding
ENSMUSG00000027276	855.737	1.38824	0.0964187	14.398	5.32508e-47	6.83946e-45	Jag1	protein_coding
ENSMUSG00000029070	125.688	1.38773	0.207331	6.69328	2.18217e-11	3.05853e-10	Mxra8	protein_coding
ENSMUSG00000043664	44.7175	1.38668	0.417856	3.31856	0.000904818	0.00408227	Tmem221	protein_coding
ENSMUSG00000027239	1963.44	1.38524	0.10367	13.362	1.00766e-40	9.88001e-39	Mdk	protein_coding
ENSMUSG00000018920	82.9913	1.38513	0.343979	4.02678	5.65453e-05	0.000331351	Cxcl16	protein_coding
ENSMUSG00000038648	2395.45	1.38439	0.109146	12.6839	7.26239e-37	6.06478e-35	Creb3l2	protein_coding
ENSMUSG00000022562	1125.94	1.38268	0.0919571	15.0361	4.25748e-51	6.36038e-49	Oplah	protein_coding
ENSMUSG00000004044	466.586	1.38213	0.1924	7.18361	6.78962e-13	1.11868e-11	Ptrf	protein_coding
ENSMUSG00000023022	1779.73	1.38167	0.0577902	23.9083	2.50821e-126	2.62323e-123	Lima1	protein_coding
ENSMUSG00000031709	117.627	1.37972	0.148305	9.30329	1.36171e-20	4.29087e-19	Tbc1d9	protein_coding
ENSMUSG00000075289	24.8377	1.37968	0.330593	4.17336	3.00145e-05	0.000184808	Carns1	protein_coding
ENSMUSG00000034271	67.5228	1.3767	0.234377	5.87386	4.25766e-09	4.58163e-08	Jdp2	protein_coding
ENSMUSG00000026519	153.656	1.37592	0.11286	12.1913	3.45756e-34	2.45755e-32	Tmem63a	protein_coding
ENSMUSG00000038776	227.124	1.37164	0.186691	7.3471	2.0256e-13	3.50025e-12	Ephx1	protein_coding
ENSMUSG00000019577	39.6772	1.37074	0.400159	3.42548	0.000613715	0.00289125	Pdk4	protein_coding
ENSMUSG00000105818	30.8195	1.36406	0.499158	2.73272	0.0062814	0.022568	RP23-333I5.1	sense_intronic
ENSMUSG00000106682	86.5847	1.36307	0.365119	3.73323	0.000189042	0.000995187	RP23-42O8.7	TEC
ENSMUSG00000022679	239.694	1.36287	0.110799	12.3004	9.01635e-35	6.60087e-33	Mpv17l	protein_coding
ENSMUSG00000021259	15.5535	1.36102	0.524003	2.59735	0.00939458	0.0319748	Cyp46a1	protein_coding
ENSMUSG00000039384	56.2678	1.36021	0.244748	5.55761	2.735e-08	2.6638e-07	Dusp10	protein_coding
ENSMUSG00000024313	146.807	1.358	0.136738	9.93135	3.04103e-23	1.14367e-21	Mep1b	protein_coding
ENSMUSG00000103937	49.1735	1.35765	0.553933	2.45093	0.0142487	0.0457721	Gm37186	TEC
ENSMUSG00000104383	26.2235	1.35049	0.499877	2.70164	0.00689985	0.0244777	Gm37553	TEC
ENSMUSG00000020905	71.7769	1.34523	0.177833	7.56458	3.89115e-14	7.11584e-13	Usp43	protein_coding
ENSMUSG00000031840	80.6748	1.34521	0.177012	7.59953	2.97212e-14	5.50393e-13	Rab3a	protein_coding
ENSMUSG00000032315	175.547	1.34511	0.114634	11.7339	8.54116e-32	5.28421e-30	Cyp1a1	protein_coding
ENSMUSG00000039199	79.2924	1.34432	0.237334	5.66424	1.47674e-08	1.48574e-07	Zdhhc1	protein_coding
ENSMUSG00000001348	120.758	1.34376	0.188886	7.11412	1.12629e-12	1.81488e-11	Acp5	protein_coding
ENSMUSG00000022853	116.42	1.34194	0.202097	6.64009	3.13493e-11	4.32219e-10	Ehhadh	protein_coding
ENSMUSG00000005161	3347.46	1.33844	0.0458705	29.1787	3.61592e-187	7.94165e-184	Prdx2	protein_coding
ENSMUSG00000049532	418.462	1.33693	0.125797	10.6276	2.21662e-26	9.97617e-25	Sall2	protein_coding
ENSMUSG00000033032	56.306	1.33652	0.280677	4.76177	1.91904e-06	1.44292e-05	Afap1l1	protein_coding
ENSMUSG00000024910	20.7087	1.33165	0.433217	3.07385	0.00211314	0.00867991	Ctsw	protein_coding
ENSMUSG00000000861	49.4539	1.33062	0.367975	3.61607	0.000299115	0.00151161	Bcl11a	protein_coding
ENSMUSG00000067219	548.268	1.32818	0.199095	6.67109	2.53916e-11	3.5408e-10	Nipal1	protein_coding
ENSMUSG00000029646	20.0901	1.32691	0.530022	2.5035	0.0122973	0.0403238	Cdx2	protein_coding
ENSMUSG00000040875	93.0114	1.3243	0.176473	7.50428	6.17667e-14	1.11469e-12	Osbpl10	protein_coding
ENSMUSG00000026956	577.651	1.32226	0.141195	9.36481	7.61852e-21	2.44986e-19	Uap1l1	protein_coding
ENSMUSG00000059395	28.9285	1.32179	0.488796	2.70419	0.00684717	0.0243026	Nkapl	protein_coding
ENSMUSG00000070802	413.82	1.3216	0.186503	7.08622	1.37828e-12	2.19197e-11	Pnmal2	protein_coding
ENSMUSG00000011148	25.5578	1.32137	0.38531	3.42938	0.000604973	0.00285313	Adssl1	protein_coding
ENSMUSG00000034758	624.03	1.32092	0.14915	8.85632	8.26962e-19	2.23953e-17	Tle6	protein_coding
ENSMUSG00000075555	200.157	1.31765	0.192181	6.85631	7.06601e-12	1.04576e-10	Gm10863	antisense
ENSMUSG00000061013	49.3592	1.31305	0.192718	6.81331	9.53763e-12	1.39371e-10	Mkx	protein_coding
ENSMUSG00000058498	96.1954	1.31253	0.235673	5.56927	2.55808e-08	2.49925e-07	Rnf207	protein_coding
ENSMUSG00000028654	215.457	1.3112	0.130594	10.0403	1.01337e-23	3.91842e-22	Mycl	protein_coding
ENSMUSG00000026628	218.595	1.31101	0.510984	2.56566	0.0102979	0.0345598	Atf3	protein_coding
ENSMUSG00000021509	44.9133	1.30906	0.225248	5.81164	6.18627e-09	6.51963e-08	Slc25a48	protein_coding
ENSMUSG00000075702	133.317	1.30754	0.209392	6.24443	4.25352e-10	5.17849e-09	Selm	protein_coding
ENSMUSG00000022763	60.7187	1.3066	0.194006	6.73485	1.64104e-11	2.3404e-10	Aifm3	protein_coding
ENSMUSG00000031887	136.718	1.3057	0.160097	8.15566	3.47286e-16	7.56691e-15	Tradd	protein_coding
ENSMUSG00000027861	82.9024	1.30536	0.272133	4.79677	1.61242e-06	1.22115e-05	Casq2	protein_coding
ENSMUSG00000022454	29.785	1.30355	0.499092	2.61184	0.00900577	0.0308174	Nell2	protein_coding
ENSMUSG00000103749	107.743	1.30214	0.340357	3.8258	0.00013035	0.00070916	Pcdhgb5	protein_coding
ENSMUSG00000056091	745.663	1.30191	0.107616	12.0976	1.08694e-33	7.53078e-32	St3gal5	protein_coding
ENSMUSG00000036782	1148.69	1.30084	0.0869548	14.9599	1.3423e-50	1.95238e-48	Klhl13	protein_coding
ENSMUSG00000034771	675.808	1.29838	0.145841	8.90269	5.45097e-19	1.5078e-17	Tle2	protein_coding
ENSMUSG00000002111	11.3112	1.29623	0.414028	3.13078	0.00174345	0.00732288	Spi1	protein_coding
ENSMUSG00000070407	255.564	1.29605	0.147105	8.81035	1.24756e-18	3.32124e-17	Hs3st3b1	protein_coding
ENSMUSG00000038572	15.3775	1.29501	0.316739	4.08859	4.34006e-05	0.000259306	Bpifb5	protein_coding
ENSMUSG00000074863	52.2476	1.295	0.218572	5.92482	3.12637e-09	3.40428e-08	Platr25	lincRNA
ENSMUSG00000057948	97.896	1.29363	0.170145	7.6031	2.89124e-14	5.35868e-13	Unc13d	protein_coding
ENSMUSG00000059013	103.95	1.29341	0.208518	6.20289	5.54363e-10	6.62791e-09	Sh2d3c	protein_coding
ENSMUSG00000087381	17.8885	1.29275	0.491695	2.62918	0.00855911	0.0294784	Gm16008	antisense
ENSMUSG00000011034	55.0427	1.29107	0.197822	6.52644	6.73505e-11	8.97041e-10	Slc5a1	protein_coding
ENSMUSG00000006649	34.4631	1.29074	0.349791	3.69002	0.000224236	0.00116208	Nphs1	protein_coding
ENSMUSG00000030134	47.2955	1.28863	0.191183	6.74032	1.58039e-11	2.25684e-10	Rasgef1a	protein_coding
ENSMUSG00000097617	13.4525	1.28822	0.520168	2.47654	0.0132663	0.0429936	Gm10687	lincRNA
ENSMUSG00000043342	160.23	1.28585	0.288564	4.45604	8.34875e-06	5.64543e-05	Hoxd9	protein_coding
ENSMUSG00000071064	841.508	1.28479	0.0937192	13.7089	8.9822e-43	9.71804e-41	Zfp827	protein_coding
ENSMUSG00000063903	62.2055	1.28464	0.312324	4.11316	3.90283e-05	0.000234779	Klk1	protein_coding
ENSMUSG00000048200	86.0318	1.28296	0.304191	4.21762	2.46899e-05	0.000154668	Cracr2b	protein_coding
ENSMUSG00000031465	67.5729	1.28111	0.269135	4.76009	1.93503e-06	1.45345e-05	Angpt2	protein_coding
ENSMUSG00000021591	305.541	1.28001	0.116296	11.0065	3.55743e-28	1.80443e-26	Glrx	protein_coding
ENSMUSG00000039620	30.3111	1.27985	0.332632	3.84766	0.000119252	0.000653477	6430573F11Rik	protein_coding
ENSMUSG00000041351	605.848	1.27832	0.106091	12.0492	1.95729e-33	1.32679e-31	Rap1gap	protein_coding
ENSMUSG00000022619	35.9793	1.27643	0.224113	5.69547	1.23036e-08	1.25336e-07	Mapk8ip2	protein_coding
ENSMUSG00000024975	936.274	1.27635	0.0817115	15.6203	5.2991e-55	9.61851e-53	Pdcd4	protein_coding
ENSMUSG00000042510	53.4565	1.27527	0.319042	3.99719	6.40987e-05	0.000370181	AA986860	protein_coding
ENSMUSG00000052415	161.656	1.27281	0.116029	10.9698	5.34119e-28	2.67828e-26	Tchh	protein_coding
ENSMUSG00000051550	184.234	1.27087	0.188378	6.74639	1.5157e-11	2.17009e-10	Zfp579	protein_coding
ENSMUSG00000054733	111.661	1.26949	0.198142	6.407	1.4841e-10	1.9017e-09	Msra	protein_coding
ENSMUSG00000008496	13.9036	1.26664	0.403077	3.14244	0.00167548	0.00707217	Pou2f2	protein_coding
ENSMUSG00000007279	153.054	1.26584	0.245825	5.14936	2.61371e-07	2.21881e-06	Scube2	protein_coding
ENSMUSG00000035413	361.304	1.26506	0.145446	8.69785	3.3822e-18	8.67795e-17	Tmem98	protein_coding
ENSMUSG00000045007	20.8421	1.26333	0.305569	4.13434	3.55977e-05	0.000216335	Tubg2	protein_coding
ENSMUSG00000031842	20.0856	1.26317	0.298988	4.2248	2.39148e-05	0.000150456	Pde4c	protein_coding
ENSMUSG00000002910	138.671	1.26094	0.119367	10.5635	4.39966e-26	1.95607e-24	Arrdc2	protein_coding
ENSMUSG00000020135	48.4543	1.26041	0.348978	3.61171	0.000304182	0.0015351	Apc2	protein_coding
ENSMUSG00000103567	46.7603	1.26013	0.393093	3.20569	0.00134741	0.00581398	Pcdhga5	protein_coding
ENSMUSG00000006014	28.628	1.25927	0.335381	3.75475	0.000173517	0.000920741	Prg4	protein_coding
ENSMUSG00000061878	164.42	1.25849	0.378508	3.32486	0.000884616	0.00400594	Sphk1	protein_coding
ENSMUSG00000028354	134.68	1.25698	0.131013	9.59432	8.44755e-22	2.85436e-20	Fmn2	protein_coding
ENSMUSG00000095562	98.4838	1.25547	0.198457	6.32614	2.51375e-10	3.13512e-09	Gm21887	protein_coding
ENSMUSG00000056708	253.64	1.25475	0.172321	7.28146	3.30236e-13	5.6181e-12	Ier5	protein_coding
ENSMUSG00000005237	35.8319	1.25404	0.211919	5.91752	3.26834e-09	3.54832e-08	Dnah2	protein_coding
ENSMUSG00000021340	121.017	1.25403	0.175688	7.13782	9.4821e-13	1.53921e-11	Gpld1	protein_coding
ENSMUSG00000025314	344.227	1.25319	0.105829	11.8416	2.37754e-32	1.52239e-30	Ptprj	protein_coding
ENSMUSG00000000869	21.1754	1.24886	0.46241	2.70075	0.00691824	0.0245192	Il4	protein_coding
ENSMUSG00000021118	18.9459	1.24833	0.36678	3.40349	0.00066532	0.00311101	Plek2	protein_coding
ENSMUSG00000037148	414.757	1.24687	0.140045	8.90331	5.42066e-19	1.50131e-17	Arhgap10	protein_coding
ENSMUSG00000026950	125.107	1.24654	0.163142	7.64083	2.15821e-14	4.02725e-13	Neb	protein_coding
ENSMUSG00000034377	1331.1	1.24476	0.0857685	14.513	1.00248e-47	1.33439e-45	Tulp4	protein_coding
ENSMUSG00000020937	229.746	1.2434	0.141657	8.77749	1.67157e-18	4.39673e-17	Plcd3	protein_coding
ENSMUSG00000020131	21.4151	1.24231	0.31108	3.99353	6.50956e-05	0.000375544	Pcsk4	protein_coding
ENSMUSG00000049804	973.228	1.24192	0.102895	12.0698	1.52556e-33	1.05034e-31	Armcx4	protein_coding
ENSMUSG00000098098	45.0456	1.2419	0.192608	6.44778	1.13503e-10	1.47419e-09	Bvht	lincRNA
ENSMUSG00000027570	7036.4	1.24093	0.168476	7.36561	1.76343e-13	3.0641e-12	Col9a3	protein_coding
ENSMUSG00000004110	17.5916	1.24032	0.509801	2.43295	0.0149766	0.0477776	Cacna1e	protein_coding
ENSMUSG00000000305	189.094	1.23956	0.11965	10.3599	3.77483e-25	1.57318e-23	Cdh4	protein_coding
ENSMUSG00000025207	539.875	1.23793	0.139837	8.85264	8.54749e-19	2.30342e-17	Sema4g	protein_coding
ENSMUSG00000040003	71.012	1.23764	0.286393	4.32149	1.54981e-05	0.000100587	Magi2	protein_coding
ENSMUSG00000051373	28.5127	1.23629	0.412712	2.99552	0.00273978	0.0109189	Ppapdc3	protein_coding
ENSMUSG00000010358	97.9477	1.23592	0.185133	6.67587	2.45778e-11	3.43386e-10	Ifi35	protein_coding
ENSMUSG00000029426	2045.12	1.23011	0.0811247	15.1632	6.19863e-52	9.79428e-50	Scarb2	protein_coding
ENSMUSG00000043681	36.3437	1.22923	0.4605	2.66933	0.00760026	0.0265761	Fam25c	protein_coding
ENSMUSG00000036764	155.19	1.22886	0.175669	6.99535	2.64605e-12	4.0984e-11	Dnajc12	protein_coding
ENSMUSG00000085882	122.903	1.22809	0.304576	4.03214	5.52708e-05	0.000324836	2610507I01Rik	processed_transcript
ENSMUSG00000089417	798.417	1.22618	0.505038	2.42789	0.0151869	0.0483588	Gm22009	scaRNA
ENSMUSG00000028551	41.2015	1.22574	0.265525	4.61628	3.90689e-06	2.80049e-05	Cdkn2c	protein_coding
ENSMUSG00000028931	33.2284	1.2246	0.349837	3.50048	0.000464429	0.00224774	Kcnab2	protein_coding
ENSMUSG00000106019	25.4104	1.22299	0.360451	3.39294	0.000691462	0.0032175	RP24-487F9.4	lincRNA
ENSMUSG00000000308	207.523	1.22248	0.220874	5.53474	3.11693e-08	3.01187e-07	Ckmt1	protein_coding
ENSMUSG00000035561	603.048	1.22232	0.149272	8.18855	2.64401e-16	5.81867e-15	Aldh1b1	protein_coding
ENSMUSG00000081301	10.671	1.22225	0.505954	2.41574	0.0157033	0.0497824	Gm15951	processed_pseudogene
ENSMUSG00000032487	15.4913	1.22131	0.418516	2.91818	0.0035208	0.013638	Ptgs2	protein_coding
ENSMUSG00000028979	35.5595	1.21805	0.226957	5.36689	8.01076e-08	7.3065e-07	Masp2	protein_coding
ENSMUSG00000026959	34.1951	1.21692	0.471312	2.58198	0.00982341	0.0332238	Grin1	protein_coding
ENSMUSG00000020160	454.438	1.2166	0.363848	3.34371	0.00082667	0.00377153	Meis1	protein_coding
ENSMUSG00000033313	30.7471	1.2156	0.303949	3.99935	6.35171e-05	0.000367209	Fbxl8	protein_coding
ENSMUSG00000028051	37.2697	1.21552	0.271764	4.47269	7.72407e-06	5.25051e-05	Hcn3	protein_coding
ENSMUSG00000037251	364.109	1.2155	0.0829838	14.6474	1.40006e-48	1.93393e-46	Pomk	protein_coding
ENSMUSG00000027217	277.278	1.21536	0.357261	3.40189	0.000669228	0.00312396	Tspan18	protein_coding
ENSMUSG00000001227	27.3436	1.21506	0.261921	4.63904	3.50031e-06	2.53136e-05	Sema6b	protein_coding
ENSMUSG00000001095	83.6584	1.21398	0.432972	2.80383	0.00504998	0.0187163	Slc13a2	protein_coding
ENSMUSG00000003812	272.485	1.21276	0.126238	9.60694	7.4735e-22	2.53303e-20	Dnase2a	protein_coding
ENSMUSG00000052911	1669.86	1.212	0.0510179	23.7564	9.42923e-125	9.41337e-122	Lamb2	protein_coding
ENSMUSG00000042073	33.57	1.21187	0.322148	3.76183	0.000168674	0.000897213	Abhd14b	protein_coding
ENSMUSG00000031889	1101.81	1.21124	0.0756863	16.0035	1.20883e-57	2.52852e-55	D230025D16Rik	protein_coding
ENSMUSG00000064125	21.7224	1.21092	0.418123	2.89607	0.00377862	0.0145336	Prr36	protein_coding
ENSMUSG00000073678	812.757	1.20835	0.11594	10.4222	1.96428e-25	8.37699e-24	Pgap1	protein_coding
ENSMUSG00000028943	767.831	1.20709	0.185018	6.52415	6.83874e-11	9.08647e-10	Espn	protein_coding
ENSMUSG00000070780	301.73	1.20653	0.116234	10.3802	3.05017e-25	1.2809e-23	Rbm47	protein_coding
ENSMUSG00000034486	46.4913	1.20614	0.212786	5.66833	1.44199e-08	1.45544e-07	Gbx2	protein_coding
ENSMUSG00000037234	1314.37	1.20406	0.075473	15.9536	2.69024e-57	5.4709e-55	Hook3	protein_coding
ENSMUSG00000042684	544.9	1.20372	0.187258	6.42814	1.29177e-10	1.66791e-09	Npl	protein_coding
ENSMUSG00000039648	170.73	1.20362	0.11089	10.8542	1.90495e-27	9.15499e-26	Ccbl1	protein_coding
ENSMUSG00000030798	35.4986	1.20331	0.266895	4.50855	6.52736e-06	4.50677e-05	Cd37	protein_coding
ENSMUSG00000019066	131.923	1.20275	0.188301	6.38737	1.68765e-10	2.14751e-09	Rab3d	protein_coding
ENSMUSG00000073538	144.446	1.20275	0.137416	8.7526	2.08485e-18	5.45113e-17	E330020D12Rik	processed_transcript
ENSMUSG00000021185	126.051	1.20269	0.129911	9.25776	2.08771e-20	6.43995e-19	9030617O03Rik	protein_coding
ENSMUSG00000000605	540.376	1.20127	0.142939	8.40406	4.31313e-17	1.01969e-15	Clcn4-2	protein_coding
ENSMUSG00000061666	107.881	1.19988	0.281178	4.26734	1.97822e-05	0.000126154	Gdpd1	protein_coding
ENSMUSG00000024731	13.3621	1.19894	0.363963	3.29412	0.0009873	0.00440554	Ms4a10	protein_coding
ENSMUSG00000022286	33.0283	1.1989	0.304851	3.93274	8.39821e-05	0.000474408	Grhl2	protein_coding
ENSMUSG00000017314	91.5879	1.1982	0.273441	4.38194	1.17625e-05	7.78598e-05	Mpp2	protein_coding
ENSMUSG00000098211	10.8135	1.19707	0.400924	2.98578	0.00282852	0.0112317	Gm27045	antisense
ENSMUSG00000072774	209.802	1.19697	0.143057	8.36707	5.90694e-17	1.37722e-15	Zfp951	protein_coding
ENSMUSG00000015994	922.462	1.19612	0.0666881	17.936	6.17728e-72	2.08725e-69	Fnta	protein_coding
ENSMUSG00000031875	495.154	1.19394	0.0992354	12.0314	2.43128e-33	1.64302e-31	Cmtm3	protein_coding
ENSMUSG00000031596	385.108	1.19361	0.399444	2.98819	0.00280637	0.0111559	Slc7a2	protein_coding
ENSMUSG00000050592	88.0147	1.1933	0.201169	5.93184	2.99551e-09	3.2699e-08	Fam78a	protein_coding
ENSMUSG00000044647	134.767	1.19312	0.159246	7.49229	6.76828e-14	1.21547e-12	Csrnp3	protein_coding
ENSMUSG00000029452	49.5548	1.19286	0.305256	3.90772	9.31703e-05	0.000521045	Tmem116	protein_coding
ENSMUSG00000031574	492.679	1.1921	0.110808	10.7583	5.41788e-27	2.53716e-25	Star	protein_coding
ENSMUSG00000021263	113.493	1.19156	0.215756	5.52271	3.33818e-08	3.21141e-07	Degs2	protein_coding
ENSMUSG00000033453	113.781	1.19131	0.208788	5.70584	1.15768e-08	1.18371e-07	Adamts15	protein_coding
ENSMUSG00000029162	57.0996	1.1908	0.26469	4.49885	6.83235e-06	4.69521e-05	Khk	protein_coding
ENSMUSG00000031665	603.608	1.18897	0.0687502	17.2941	5.21238e-67	1.50631e-64	Sall1	protein_coding
ENSMUSG00000028063	500.68	1.18862	0.09947	11.9496	6.52525e-33	4.32973e-31	Lmna	protein_coding
ENSMUSG00000074899	36.5758	1.18817	0.436737	2.72057	0.00651703	0.0233079	Sptbn5	protein_coding
ENSMUSG00000106205	57.1254	1.18783	0.482807	2.46026	0.0138835	0.0447168	RP23-326O2.2	TEC
ENSMUSG00000006784	19.3277	1.18713	0.28945	4.10132	4.108e-05	0.000246513	Ttc25	protein_coding
ENSMUSG00000022040	518.276	1.18698	0.224181	5.29473	1.19191e-07	1.05812e-06	Ephx2	protein_coding
ENSMUSG00000021379	57.9789	1.18613	0.318962	3.71873	0.000200228	0.0010478	Id4	protein_coding
ENSMUSG00000036923	11.0428	1.18576	0.447431	2.65015	0.00804568	0.0279212	Stox1	protein_coding
ENSMUSG00000048528	42.509	1.18553	0.208077	5.69755	1.21539e-08	1.23983e-07	Nkx1-2	protein_coding
ENSMUSG00000041420	101.794	1.18431	0.230045	5.14818	2.63022e-07	2.23127e-06	Meis3	protein_coding
ENSMUSG00000030359	25.6293	1.18329	0.358817	3.29776	0.0009746	0.00435507	Pzp	protein_coding
ENSMUSG00000021732	125.845	1.18266	0.200097	5.91045	3.41171e-09	3.69849e-08	Fgf10	protein_coding
ENSMUSG00000039741	966.108	1.18244	0.170087	6.95198	3.60197e-12	5.50139e-11	Bahcc1	protein_coding
ENSMUSG00000038000	340.334	1.18079	0.0892239	13.234	5.58088e-40	5.35253e-38	Acd	protein_coding
ENSMUSG00000022912	803.385	1.17975	0.143786	8.20489	2.30797e-16	5.10987e-15	Pros1	protein_coding
ENSMUSG00000055322	1405.22	1.17959	0.102154	11.5472	7.62722e-31	4.43165e-29	Tns1	protein_coding
ENSMUSG00000020564	163.188	1.17825	0.137325	8.58	9.48725e-18	2.35711e-16	Atxn7l1	protein_coding
ENSMUSG00000048706	46.6722	1.1766	0.294325	3.99764	6.39779e-05	0.000369678	Lurap1l	protein_coding
ENSMUSG00000049511	13.8885	1.17624	0.328738	3.57806	0.000346156	0.00172669	Htr1b	protein_coding
ENSMUSG00000047485	18.189	1.16766	0.347678	3.35844	0.000783842	0.00360082	Klhl34	protein_coding
ENSMUSG00000029086	77.8855	1.1665	0.245588	4.74984	2.03573e-06	1.52649e-05	Prom1	protein_coding
ENSMUSG00000035509	22.9921	1.16625	0.399362	2.92029	0.00349705	0.0135555	Fbxl21	protein_coding
ENSMUSG00000102657	294.644	1.16233	0.298182	3.89807	9.69616e-05	0.000540499	Gm37899	TEC
ENSMUSG00000025083	661.264	1.15971	0.235778	4.91866	8.71366e-07	6.89899e-06	Afap1l2	protein_coding
ENSMUSG00000073598	10.2438	1.15946	0.397701	2.91542	0.00355214	0.0137473	1700066B19Rik	protein_coding
ENSMUSG00000031074	38.5572	1.15784	0.269762	4.29208	1.77005e-05	0.000113938	Fgf3	protein_coding
ENSMUSG00000048371	253.401	1.15396	0.104848	11.006	3.57545e-28	1.80939e-26	Pdp2	protein_coding
ENSMUSG00000079022	36.9278	1.15283	0.33283	3.46371	0.000532771	0.00255096	Col22a1	protein_coding
ENSMUSG00000050106	54.4417	1.15224	0.186603	6.1748	6.62485e-10	7.83108e-09	Tmc8	protein_coding
ENSMUSG00000001930	190.42	1.14909	0.116316	9.87908	5.13016e-23	1.89686e-21	Vwf	protein_coding
ENSMUSG00000010651	26.4471	1.14869	0.330898	3.47144	0.000517671	0.00248191	Acaa1b	protein_coding
ENSMUSG00000048905	54.4816	1.14738	0.212253	5.40572	6.45477e-08	5.9691e-07	4930539E08Rik	protein_coding
ENSMUSG00000042340	45.4353	1.14615	0.270969	4.22983	2.33871e-05	0.000147368	Ctf1	protein_coding
ENSMUSG00000021367	57.8181	1.14594	0.25439	4.50466	6.64782e-06	4.57843e-05	Edn1	protein_coding
ENSMUSG00000029121	64.1553	1.14572	0.227103	5.04494	4.53668e-07	3.72622e-06	Crmp1	protein_coding
ENSMUSG00000036534	592.242	1.14543	0.160873	7.12007	1.07873e-12	1.73951e-11	Slc38a7	protein_coding
ENSMUSG00000052713	203.974	1.14508	0.450249	2.54322	0.0109836	0.0365577	Zfp608	protein_coding
ENSMUSG00000024421	589.692	1.14292	0.158227	7.22332	5.07321e-13	8.46036e-12	Lama3	protein_coding
ENSMUSG00000048728	65.6719	1.14246	0.165419	6.90644	4.96951e-12	7.47059e-11	Zfp454	protein_coding
ENSMUSG00000043333	13.1707	1.1414	0.369143	3.09204	0.00198789	0.00822532	Rhbdl2	protein_coding
ENSMUSG00000043419	66.3658	1.13893	0.203916	5.5853	2.33303e-08	2.29058e-07	Chd3os	processed_transcript
ENSMUSG00000034189	458.967	1.13862	0.0818532	13.9106	5.464e-44	6.34951e-42	Hsdl1	protein_coding
ENSMUSG00000052013	41.2425	1.13815	0.211971	5.36938	7.90073e-08	7.21729e-07	Btla	protein_coding
ENSMUSG00000022564	762.414	1.13775	0.0996659	11.4156	3.49402e-30	1.96264e-28	Grina	protein_coding
ENSMUSG00000028458	184.6	1.1375	0.163615	6.95225	3.595e-12	5.49457e-11	Tesk1	protein_coding
ENSMUSG00000027710	641.977	1.13728	0.0773048	14.7116	5.43108e-49	7.69566e-47	Acad9	protein_coding
ENSMUSG00000096768	273.236	1.1357	0.116864	9.7182	2.52206e-22	8.86272e-21	Erdr1	protein_coding
ENSMUSG00000025194	16.1894	1.13536	0.432847	2.623	0.00871597	0.0299295	Abcc2	protein_coding
ENSMUSG00000059810	312.866	1.13495	0.126109	8.99978	2.26164e-19	6.44259e-18	Rgs3	protein_coding
ENSMUSG00000041729	147.627	1.13326	0.134611	8.41873	3.80598e-17	9.03684e-16	Coro2b	protein_coding
ENSMUSG00000020424	180.382	1.12991	0.190224	5.93989	2.85216e-09	3.12429e-08	Gatsl3	protein_coding
ENSMUSG00000001504	62.8376	1.12986	0.231877	4.87266	1.10105e-06	8.5541e-06	Irx2	protein_coding
ENSMUSG00000030339	343.119	1.12982	0.159718	7.07385	1.50698e-12	2.38801e-11	Ltbr	protein_coding
ENSMUSG00000046623	31.6437	1.12902	0.242154	4.66239	3.12555e-06	2.27155e-05	Gjb4	protein_coding
ENSMUSG00000022505	221.116	1.12666	0.172131	6.54538	5.93451e-11	7.97185e-10	Emp2	protein_coding
ENSMUSG00000022199	902.871	1.12656	0.0841228	13.3919	6.74625e-41	6.78485e-39	Slc22a17	protein_coding
ENSMUSG00000033502	226.286	1.1243	0.109921	10.2282	1.48174e-24	5.97127e-23	Cdc14a	protein_coding
ENSMUSG00000071793	191.209	1.12414	0.147944	7.5984	2.99805e-14	5.54261e-13	2610005L07Rik	transcribed_unprocessed_pseudogene
ENSMUSG00000028565	1264.81	1.12361	0.238094	4.71919	2.36787e-06	1.75635e-05	Nfia	protein_coding
ENSMUSG00000040562	9435.13	1.12272	0.0854423	13.1401	1.93997e-39	1.82084e-37	Gstm2	protein_coding
ENSMUSG00000030103	352.872	1.1222	0.185577	6.04707	1.47505e-09	1.67251e-08	Bhlhe40	protein_coding
ENSMUSG00000022240	74.8751	1.12015	0.169617	6.60399	4.00249e-11	5.44651e-10	Ctnnd2	protein_coding
ENSMUSG00000025504	236.526	1.11977	0.144815	7.73241	1.05526e-14	2.0402e-13	Eps8l2	protein_coding
ENSMUSG00000069727	385.913	1.11782	0.0926842	12.0605	1.70774e-33	1.16481e-31	Gm5595	protein_coding
ENSMUSG00000031751	1328.89	1.117	0.0645571	17.3025	4.50329e-67	1.33656e-64	Amfr	protein_coding
ENSMUSG00000008129	73.4904	1.11592	0.228332	4.88729	1.02234e-06	7.9906e-06	4930432K21Rik	protein_coding
ENSMUSG00000053559	107.711	1.11535	0.128061	8.70953	3.05126e-18	7.86558e-17	Smagp	protein_coding
ENSMUSG00000044026	467.131	1.11506	0.149865	7.44044	1.00349e-13	1.77167e-12	Slc35g1	protein_coding
ENSMUSG00000025738	43.3962	1.11327	0.215238	5.17224	2.313e-07	1.97821e-06	Fbxl16	protein_coding
ENSMUSG00000029913	226.932	1.11099	0.272278	4.08037	4.49647e-05	0.000267922	Prdm5	protein_coding
ENSMUSG00000028121	853.58	1.11044	0.0839014	13.2351	5.50359e-40	5.30155e-38	Bcar3	protein_coding
ENSMUSG00000073647	115.718	1.10966	0.18283	6.06933	1.28443e-09	1.46393e-08	Gm10557	pseudogene
ENSMUSG00000025537	34.319	1.10958	0.216684	5.12073	3.04348e-07	2.565e-06	Phkg1	protein_coding
ENSMUSG00000010362	215.228	1.10637	0.200904	5.50694	3.65119e-08	3.49416e-07	Rdm1	protein_coding
ENSMUSG00000006241	41.2469	1.10581	0.352804	3.13436	0.0017223	0.00724655	Ccdc159	protein_coding
ENSMUSG00000033998	105.027	1.10504	0.174597	6.32909	2.46608e-10	3.07742e-09	Kcnk1	protein_coding
ENSMUSG00000031618	41.4467	1.10041	0.40218	2.73611	0.00621702	0.022366	Nr3c2	protein_coding
ENSMUSG00000082431	26.7973	1.09928	0.247315	4.44485	8.79513e-06	5.91993e-05	Tdpx-ps1	processed_pseudogene
ENSMUSG00000027995	34.2878	1.09864	0.243941	4.50372	6.67734e-06	4.59588e-05	Tlr2	protein_coding
ENSMUSG00000021608	967.634	1.09785	0.0651325	16.8557	9.52902e-64	2.4915e-61	Lpcat1	protein_coding
ENSMUSG00000045757	85.7093	1.09613	0.170545	6.42724	1.29941e-10	1.67678e-09	Zfp764	protein_coding
ENSMUSG00000038604	448.368	1.09492	0.0827542	13.231	5.80943e-40	5.5475e-38	Fam65a	protein_coding
ENSMUSG00000050556	30.9087	1.09412	0.243192	4.49898	6.82811e-06	4.69377e-05	Kcnb1	protein_coding
ENSMUSG00000065546	46.6834	1.09219	0.302322	3.61266	0.000303069	0.00152983	Mir196a-1	miRNA
ENSMUSG00000002603	67.3752	1.09204	0.199259	5.48052	4.24077e-08	4.00947e-07	Tgfb1	protein_coding
ENSMUSG00000041193	298.633	1.09177	0.200793	5.43727	5.41042e-08	5.05441e-07	Pla2g5	protein_coding
ENSMUSG00000022868	133.631	1.09088	0.208236	5.23868	1.61728e-07	1.40954e-06	Ahsg	protein_coding
ENSMUSG00000031833	368.198	1.09087	0.107317	10.1649	2.84344e-24	1.13753e-22	Mast3	protein_coding
ENSMUSG00000033540	210.511	1.08849	0.133041	8.18164	2.80013e-16	6.14993e-15	Idua	protein_coding
ENSMUSG00000006369	851.355	1.08531	0.0682372	15.905	5.85105e-57	1.14738e-54	Fbln1	protein_coding
ENSMUSG00000017390	175.096	1.08443	0.126928	8.54362	1.30082e-17	3.18861e-16	Aldoc	protein_coding
ENSMUSG00000025213	295.83	1.08394	0.351532	3.08347	0.00204603	0.00843097	Kazald1	protein_coding
ENSMUSG00000045128	6023.04	1.08336	0.0993009	10.9099	1.03368e-27	5.04505e-26	Rpl18a	protein_coding
ENSMUSG00000074652	795.127	1.0818	0.108398	9.97983	1.86795e-23	7.13494e-22	Myh7b	protein_coding
ENSMUSG00000031478	139.616	1.08165	0.132994	8.13304	4.18663e-16	9.0592e-15	Nek3	protein_coding
ENSMUSG00000034427	35.9463	1.08091	0.266593	4.05451	5.02388e-05	0.000297491	Myo15b	protein_coding
ENSMUSG00000025212	249.776	1.08079	0.115464	9.36039	7.94413e-21	2.55083e-19	Sfxn3	protein_coding
ENSMUSG00000036957	63.4756	1.07978	0.215154	5.01864	5.20393e-07	4.23624e-06	Lrfn3	protein_coding
ENSMUSG00000039263	447.004	1.07889	0.0976	11.0542	2.09082e-28	1.07291e-26	Npepl1	protein_coding
ENSMUSG00000037463	68.4616	1.07667	0.199187	5.40529	6.4704e-08	5.98104e-07	Fbxo27	protein_coding
ENSMUSG00000049680	295.629	1.07628	0.133181	8.08128	6.40895e-16	1.36793e-14	Urgcp	protein_coding
ENSMUSG00000038576	52.4191	1.07607	0.261203	4.11968	3.79391e-05	0.000228812	Susd4	protein_coding
ENSMUSG00000031165	26.1762	1.07589	0.245915	4.37504	1.21413e-05	8.01498e-05	Was	protein_coding
ENSMUSG00000025491	742.672	1.07578	0.333271	3.22794	0.00124685	0.00542054	Ifitm1	protein_coding
ENSMUSG00000051495	1749.6	1.07263	0.0749237	14.3164	1.7295e-46	2.18305e-44	Irf2bp2	protein_coding
ENSMUSG00000038677	542.362	1.07241	0.171366	6.25804	3.89842e-10	4.76732e-09	Scube3	protein_coding
ENSMUSG00000027712	1517.01	1.07212	0.0897337	11.9478	6.6683e-33	4.41132e-31	Anxa5	protein_coding
ENSMUSG00000092486	118.939	1.07126	0.148052	7.2357	4.63135e-13	7.75293e-12	2610524H06Rik	protein_coding
ENSMUSG00000031488	413.097	1.06972	0.0812171	13.1711	1.28742e-39	1.21878e-37	Rab11fip1	protein_coding
ENSMUSG00000028195	3868.11	1.06824	0.400123	2.66978	0.00759005	0.0265489	Cyr61	protein_coding
ENSMUSG00000048458	46.7491	1.06681	0.321959	3.3135	0.000921363	0.0041446	Fam212b	protein_coding
ENSMUSG00000023873	32.7134	1.06648	0.433144	2.4622	0.0138089	0.0445078	1700010I14Rik	protein_coding
ENSMUSG00000104960	291.414	1.06481	0.129023	8.25289	1.54604e-16	3.47195e-15	Snhg8	processed_transcript
ENSMUSG00000010760	19.3012	1.06285	0.386753	2.74814	0.00599338	0.0216894	Phlda2	protein_coding
ENSMUSG00000040428	364.629	1.06206	0.176096	6.03112	1.62825e-09	1.83768e-08	Plekha4	protein_coding
ENSMUSG00000049721	32.0364	1.0619	0.436171	2.43459	0.0149085	0.0476061	Gal3st1	protein_coding
ENSMUSG00000085030	21.7095	1.06037	0.406008	2.6117	0.00900933	0.0308212	2810455O05Rik	antisense
ENSMUSG00000000142	505.692	1.05978	0.0822102	12.8911	5.05155e-38	4.38526e-36	Axin2	protein_coding
ENSMUSG00000102440	68.0259	1.05942	0.292078	3.62718	0.000286537	0.0014534	Pcdhga9	protein_coding
ENSMUSG00000021835	43.2407	1.05692	0.242164	4.36448	1.27426e-05	8.37169e-05	Bmp4	protein_coding
ENSMUSG00000045917	185.003	1.05637	0.128273	8.23531	1.79088e-16	4.00541e-15	6330416G13Rik	protein_coding
ENSMUSG00000006360	69.0811	1.0558	0.184786	5.71366	1.10573e-08	1.13482e-07	Crip1	protein_coding
ENSMUSG00000021268	4719.67	1.05559	0.0998973	10.5667	4.25017e-26	1.89344e-24	Meg3	lincRNA
ENSMUSG00000104548	24.206	1.05542	0.331365	3.18508	0.00144716	0.00619209	RP24-511F2.4	TEC
ENSMUSG00000027009	439.871	1.05518	0.319465	3.30296	0.000956713	0.00427949	Itga4	protein_coding
ENSMUSG00000047379	327.039	1.05417	0.137817	7.64908	2.02415e-14	3.7997e-13	B4gat1	protein_coding
ENSMUSG00000082765	18.1275	1.05115	0.305706	3.43842	0.000585114	0.00276958	Gm14411	unprocessed_pseudogene
ENSMUSG00000033033	101.966	1.05095	0.147584	7.121	1.0715e-12	1.72913e-11	Calhm2	protein_coding
ENSMUSG00000082352	17.6462	1.05043	0.38912	2.6995	0.00694437	0.0245999	Gm13228	processed_pseudogene
ENSMUSG00000024766	159.315	1.05041	0.116857	8.9888	2.49955e-19	7.07444e-18	Lipo1	protein_coding
ENSMUSG00000053219	85.313	1.05	0.191402	5.48581	4.11574e-08	3.9017e-07	Raet1e	protein_coding
ENSMUSG00000024014	310.65	1.049	0.207234	5.0619	4.15089e-07	3.42729e-06	Pim1	protein_coding
ENSMUSG00000036528	1097.73	1.04834	0.0856512	12.2396	1.90875e-34	1.36999e-32	Ppfibp2	protein_coding
ENSMUSG00000039676	41.2961	1.04659	0.228946	4.57135	4.84591e-06	3.41562e-05	Capsl	protein_coding
ENSMUSG00000021703	2971.88	1.04539	0.0978352	10.6852	1.19339e-26	5.44913e-25	Serinc5	protein_coding
ENSMUSG00000025932	208.525	1.04538	0.115534	9.04824	1.45288e-19	4.18761e-18	Eya1	protein_coding
ENSMUSG00000087026	25.3617	1.04484	0.33434	3.12507	0.00177763	0.00745504	A230103J11Rik	processed_transcript
ENSMUSG00000052180	101.207	1.04106	0.207786	5.01026	5.43561e-07	4.4085e-06	Serpinb6c	protein_coding
ENSMUSG00000097415	543.582	1.04097	0.139883	7.44171	9.93925e-14	1.7562e-12	AU020206	lincRNA
ENSMUSG00000029710	1416.79	1.03829	0.0681786	15.229	2.26866e-52	3.69086e-50	Ephb4	protein_coding
ENSMUSG00000038292	20.2297	1.03697	0.35445	2.92556	0.00343833	0.0133468	Ccdc155	protein_coding
ENSMUSG00000029544	70.8432	1.03229	0.173774	5.94045	2.84249e-09	3.11681e-08	Cabp1	protein_coding
ENSMUSG00000028976	28.3016	1.03071	0.363806	2.83312	0.00460955	0.0172823	Slc2a5	protein_coding
ENSMUSG00000027233	86.0839	1.03028	0.148823	6.92283	4.42698e-12	6.69627e-11	Patl2	protein_coding
ENSMUSG00000029524	108.962	1.0292	0.164985	6.23813	4.42828e-10	5.37042e-09	Sirt4	protein_coding
ENSMUSG00000035919	353.975	1.0291	0.12424	8.28311	1.19997e-16	2.71141e-15	Bbs9	protein_coding
ENSMUSG00000071362	10.3738	1.02851	0.414655	2.4804	0.0131235	0.0426001	Gm10330	protein_coding
ENSMUSG00000065089	28.1811	1.02782	0.406413	2.529	0.0114388	0.0378815	Gm26493	snoRNA
ENSMUSG00000060427	476.78	1.02767	0.111926	9.1817	4.24357e-20	1.27499e-18	Zfp868	protein_coding
ENSMUSG00000029149	83.5543	1.02713	0.1979	5.19012	2.10157e-07	1.80724e-06	Krtcap3	protein_coding
ENSMUSG00000098202	47.2626	1.02684	0.387979	2.64664	0.00812957	0.0281847	B830012L14Rik	lincRNA
ENSMUSG00000004032	361.89	1.02526	0.26628	3.85031	0.000117969	0.00064709	Gstm5	protein_coding
ENSMUSG00000011256	1187.06	1.0244	0.103806	9.86839	5.70736e-23	2.1032e-21	Adam19	protein_coding
ENSMUSG00000039081	172.088	1.02334	0.31648	3.23351	0.00122279	0.00533387	Zfp503	protein_coding
ENSMUSG00000095403	320.7	1.02168	0.115004	8.88385	6.45834e-19	1.76643e-17	Gm21092	protein_coding
ENSMUSG00000027860	704.667	1.02104	0.0976454	10.4566	1.36628e-25	5.93038e-24	Vangl1	protein_coding
ENSMUSG00000036158	642.296	1.02059	0.202726	5.03432	4.79555e-07	3.92125e-06	Prickle1	protein_coding
ENSMUSG00000062157	56.3663	1.02035	0.193839	5.2639	1.41028e-07	1.24045e-06	Ifnlr1	protein_coding
ENSMUSG00000030769	33.4937	1.01919	0.261224	3.90157	9.55701e-05	0.000533691	Slc5a11	protein_coding
ENSMUSG00000034209	16.2493	1.01886	0.31561	3.22823	0.00124559	0.00541805	Rasl10a	protein_coding
ENSMUSG00000027669	476.683	1.01836	0.113123	9.00217	2.21307e-19	6.31243e-18	Gnb4	protein_coding
ENSMUSG00000004567	564.301	1.01645	0.0843569	12.0494	1.95367e-33	1.32679e-31	Mcoln1	protein_coding
ENSMUSG00000040850	3834.9	1.0134	0.0784772	12.9133	3.7887e-38	3.31519e-36	Psme4	protein_coding
ENSMUSG00000035936	313.92	1.01327	0.129252	7.83952	4.52286e-15	9.0223e-14	Aldh5a1	protein_coding
ENSMUSG00000058070	109.016	1.01248	0.266546	3.79853	0.000145558	0.000782782	Eml1	protein_coding
ENSMUSG00000104156	17.4122	1.0121	0.412113	2.45587	0.0140544	0.0452208	Gm38102	lincRNA
ENSMUSG00000045281	37.3094	1.01004	0.277179	3.64399	0.000268446	0.00137031	Gpr20	protein_coding
ENSMUSG00000025809	5288.38	1.00862	0.0492971	20.4601	4.88212e-93	2.49363e-90	Itgb1	protein_coding
ENSMUSG00000033460	511.463	1.00656	0.108516	9.27564	1.76551e-20	5.50795e-19	Armcx1	protein_coding
ENSMUSG00000006567	77.3859	1.00544	0.274829	3.65842	0.000253779	0.00129954	Atp7b	protein_coding
ENSMUSG00000042417	12.483	1.00441	0.388181	2.58749	0.00966784	0.0327778	Ccno	protein_coding
ENSMUSG00000025666	409.539	1.00406	0.173727	5.77952	7.49137e-09	7.85361e-08	Tmem47	protein_coding
ENSMUSG00000040433	640.355	1.00268	0.0709056	14.1411	2.11904e-45	2.62941e-43	Zbtb38	protein_coding
ENSMUSG00000027227	169.786	1.00228	0.187923	5.33345	9.6365e-08	8.67759e-07	Sord	protein_coding
ENSMUSG00000041959	888.053	1.00124	0.0840978	11.9056	1.10638e-32	7.16798e-31	S100a10	protein_coding
ENSMUSG00000035342	794.026	1.00114	0.0742999	13.4744	2.21356e-41	2.27179e-39	Lzts2	protein_coding
ENSMUSG00000029405	1819.13	-1.00105	0.0785973	-12.7364	3.71149e-37	3.15951e-35	G3bp2	protein_coding
ENSMUSG00000032489	22.7363	-1.00274	0.295749	-3.39049	0.000697675	0.00324303	Kif9	protein_coding
ENSMUSG00000085028	109.047	-1.00416	0.194096	-5.17355	2.29687e-07	1.96595e-06	Slc2a4rg-ps	unitary_pseudogene
ENSMUSG00000047766	93.7508	-1.00524	0.145832	-6.89316	5.45656e-12	8.18037e-11	Lrrc49	protein_coding
ENSMUSG00000083307	223.842	-1.00538	0.21221	-4.73768	2.16183e-06	1.61497e-05	AA414768	processed_pseudogene
ENSMUSG00000036106	220.107	-1.00544	0.163999	-6.13076	8.74621e-10	1.01422e-08	Prr5	protein_coding
ENSMUSG00000081272	93.5139	-1.00646	0.169546	-5.93619	2.9173e-09	3.18928e-08	Gm13509	processed_pseudogene
ENSMUSG00000037995	139.127	-1.00659	0.117925	-8.53589	1.39084e-17	3.40168e-16	Igsf9	protein_coding
ENSMUSG00000041642	216.837	-1.00779	0.13385	-7.5293	5.10141e-14	9.25205e-13	Kif21b	protein_coding
ENSMUSG00000022519	279.172	-1.00848	0.110358	-9.13823	6.34827e-20	1.87402e-18	Srl	protein_coding
ENSMUSG00000039552	17.4108	-1.00867	0.413984	-2.43649	0.0148306	0.0473643	Rsph4a	protein_coding
ENSMUSG00000027996	19.9651	-1.00878	0.337708	-2.98713	0.00281606	0.0111863	Sfrp2	protein_coding
ENSMUSG00000073293	55.1911	-1.0098	0.337477	-2.9922	0.00276979	0.0110305	Nudt10	protein_coding
ENSMUSG00000031111	39.9308	-1.0171	0.372423	-2.73103	0.00631371	0.0226693	Igsf1	protein_coding
ENSMUSG00000027230	371.427	-1.01758	0.233432	-4.35921	1.30532e-05	8.55015e-05	Creb3l1	protein_coding
ENSMUSG00000021823	1211.28	-1.01878	0.0624071	-16.3247	6.58206e-60	1.55443e-57	Vcl	protein_coding
ENSMUSG00000086965	75.0595	-1.02032	0.172013	-5.93164	2.9993e-09	3.27241e-08	Gm16314	protein_coding
ENSMUSG00000050071	397.634	-1.02069	0.104929	-9.72749	2.30198e-22	8.11532e-21	Bex1	protein_coding
ENSMUSG00000020823	1401.98	-1.0209	0.0808835	-12.6219	1.59904e-36	1.31043e-34	Sec14l1	protein_coding
ENSMUSG00000052139	203.856	-1.0212	0.104439	-9.77795	1.40021e-22	5.0086e-21	Bre	protein_coding
ENSMUSG00000046056	110.433	-1.0214	0.409149	-2.49641	0.0125458	0.0410095	Sbsn	protein_coding
ENSMUSG00000031389	109.072	-1.02169	0.175171	-5.83254	5.45909e-09	5.80339e-08	Arhgap4	protein_coding
ENSMUSG00000020520	837.539	-1.02257	0.0857605	-11.9235	8.92627e-33	5.86969e-31	Galnt10	protein_coding
ENSMUSG00000022429	66.3953	-1.02282	0.313959	-3.25781	0.00112275	0.00493476	Dmc1	protein_coding
ENSMUSG00000038065	151.916	-1.0239	0.166714	-6.14168	8.16537e-10	9.51385e-09	Mturn	protein_coding
ENSMUSG00000053552	111.278	-1.02456	0.277405	-3.69338	0.000221297	0.0011482	Ebf4	protein_coding
ENSMUSG00000078954	85.6516	-1.02458	0.172696	-5.93285	2.97722e-09	3.25155e-08	Arhgap8	protein_coding
ENSMUSG00000031654	521.808	-1.02471	0.239199	-4.28395	1.83605e-05	0.000117807	Cbln1	protein_coding
ENSMUSG00000042677	40.6875	-1.02472	0.221382	-4.62874	3.67893e-06	2.64832e-05	Zc3h12a	protein_coding
ENSMUSG00000051065	359.106	-1.02569	0.0948827	-10.8101	3.08315e-27	1.46888e-25	Mb21d2	protein_coding
ENSMUSG00000040204	761.933	-1.02664	0.098031	-10.4726	1.15382e-25	5.04807e-24	2810417H13Rik	protein_coding
ENSMUSG00000003541	189.832	-1.02673	0.366164	-2.80401	0.0050472	0.0187092	Ier3	protein_coding
ENSMUSG00000030669	13.4938	-1.02804	0.421678	-2.43797	0.0147699	0.0471911	Calca	protein_coding
ENSMUSG00000018340	1340.41	-1.02834	0.134518	-7.64462	2.09571e-14	3.91728e-13	Anxa6	protein_coding
ENSMUSG00000041205	48.4018	-1.02864	0.267434	-3.84634	0.000119894	0.000656669	Map6d1	protein_coding
ENSMUSG00000067586	165.432	-1.02898	0.327647	-3.14052	0.0016865	0.00711363	S1pr3	protein_coding
ENSMUSG00000038637	71.3709	-1.03012	0.160428	-6.42106	1.35333e-10	1.74329e-09	Lrrc56	protein_coding
ENSMUSG00000030806	20.1695	-1.03026	0.372153	-2.76838	0.00563356	0.0205531	Stx1b	protein_coding
ENSMUSG00000024654	225.091	-1.03038	0.12519	-8.23054	1.86364e-16	4.16391e-15	Asrgl1	protein_coding
ENSMUSG00000053964	48.7927	-1.0306	0.420418	-2.45138	0.0142311	0.045729	Lgals4	protein_coding
ENSMUSG00000058297	525.562	-1.03123	0.220435	-4.67817	2.89453e-06	2.11767e-05	Spock2	protein_coding
ENSMUSG00000062995	31.3348	-1.03135	0.300543	-3.43164	0.000599953	0.00283371	Ica1	protein_coding
ENSMUSG00000026080	162.153	-1.03215	0.180301	-5.72461	1.03673e-08	1.06649e-07	Chst10	protein_coding
ENSMUSG00000052459	2400.29	-1.03238	0.0715755	-14.4236	3.67688e-47	4.75031e-45	Atp6v1a	protein_coding
ENSMUSG00000045467	35.8882	-1.03278	0.25825	-3.99916	6.35682e-05	0.000367408	Ttll13	protein_coding
ENSMUSG00000022893	741.896	-1.03357	0.414323	-2.49461	0.0126096	0.0411937	Adamts1	protein_coding
ENSMUSG00000047821	28.1218	-1.03467	0.312919	-3.30652	0.000944623	0.00423144	Trim16	protein_coding
ENSMUSG00000044528	28.7751	-1.0368	0.328577	-3.15544	0.00160257	0.00678961	Tram1l1	protein_coding
ENSMUSG00000009628	465.732	-1.03722	0.0757352	-13.6953	1.08247e-42	1.16541e-40	Tex15	protein_coding
ENSMUSG00000072720	15.2772	-1.03882	0.317195	-3.27503	0.0010565	0.00467822	Myo18b	protein_coding
ENSMUSG00000044117	92.4122	-1.03957	0.166839	-6.23101	4.63431e-10	5.60481e-09	2900011O08Rik	protein_coding
ENSMUSG00000039457	35.4002	-1.04076	0.236994	-4.39149	1.12576e-05	7.4757e-05	Ppl	protein_coding
ENSMUSG00000031176	453.845	-1.041	0.123965	-8.39757	4.55816e-17	1.0753e-15	Dynlt3	protein_coding
ENSMUSG00000022687	279.724	-1.04281	0.251821	-4.14109	3.45667e-05	0.00021071	Boc	protein_coding
ENSMUSG00000029334	28.5292	-1.04315	0.266948	-3.90768	9.3187e-05	0.000521045	Prkg2	protein_coding
ENSMUSG00000022091	1290.31	-1.04401	0.231278	-4.5141	6.35857e-06	4.39947e-05	Sorbs3	protein_coding
ENSMUSG00000034422	232.908	-1.04441	0.159066	-6.56587	5.17293e-11	6.98298e-10	Parp14	protein_coding
ENSMUSG00000035246	208.852	-1.04663	0.104545	-10.0113	1.3595e-23	5.23837e-22	Pcyt1b	protein_coding
ENSMUSG00000024079	626.289	-1.04732	0.108512	-9.65161	4.83893e-22	1.658e-20	Eif2ak2	protein_coding
ENSMUSG00000070336	24.9628	-1.05065	0.390068	-2.6935	0.00707054	0.0249723	Fbxo47	protein_coding
ENSMUSG00000030747	49.3768	-1.05136	0.418861	-2.51005	0.0120715	0.0396657	Dgat2	protein_coding
ENSMUSG00000038390	54.297	-1.0516	0.230106	-4.57004	4.87624e-06	3.43149e-05	Gpr162	protein_coding
ENSMUSG00000028841	36.1506	-1.05176	0.3869	-2.71843	0.00655932	0.023435	Cnksr1	protein_coding
ENSMUSG00000086646	16.0527	-1.05248	0.359365	-2.92872	0.00340359	0.0132306	Platr20	lincRNA
ENSMUSG00000024782	841.303	-1.05332	0.13227	-7.96342	1.67349e-15	3.43826e-14	Ak3	protein_coding
ENSMUSG00000097729	93.9228	-1.05348	0.165782	-6.35463	2.08932e-10	2.62366e-09	2310015A10Rik	lincRNA
ENSMUSG00000016487	2091.58	-1.05417	0.0597159	-17.6531	9.63493e-70	3.02303e-67	Ppfibp1	protein_coding
ENSMUSG00000036390	85.5931	-1.0542	0.241776	-4.36023	1.29924e-05	8.5232e-05	Gadd45a	protein_coding
ENSMUSG00000054474	75.255	-1.056	0.382982	-2.7573	0.00582807	0.0211609	Thnsl2	protein_coding
ENSMUSG00000027777	96.1833	-1.05727	0.317286	-3.33223	0.000861527	0.00391673	Schip1	protein_coding
ENSMUSG00000031740	1921.6	-1.05801	0.247958	-4.26688	1.98223e-05	0.000126373	Mmp2	protein_coding
ENSMUSG00000003955	418.669	-1.05895	0.111399	-9.50592	1.98282e-21	6.59827e-20	Fam162a	protein_coding
ENSMUSG00000036687	2701.43	-1.05973	0.369086	-2.87123	0.00408874	0.0155549	Tmem184a	protein_coding
ENSMUSG00000028104	137.956	-1.06008	0.158304	-6.69652	2.13448e-11	2.99741e-10	Polr3gl	protein_coding
ENSMUSG00000021250	1822.88	-1.06137	0.237677	-4.46558	7.98522e-06	5.41963e-05	Fos	protein_coding
ENSMUSG00000071537	40.5242	-1.06343	0.305478	-3.4812	0.000499181	0.00240213	Klrg2	protein_coding
ENSMUSG00000107096	98.2335	-1.06394	0.303462	-3.50601	0.000454874	0.00220685	RP23-34P11.2	lincRNA
ENSMUSG00000022089	204.61	-1.06673	0.132021	-8.07996	6.47857e-16	1.3801e-14	Bin3	protein_coding
ENSMUSG00000097816	83.0901	-1.06677	0.379501	-2.81098	0.00493903	0.0183517	Gm26811	lincRNA
ENSMUSG00000097908	48.1191	-1.06735	0.294324	-3.62644	0.000287354	0.0014562	4933404O12Rik	lincRNA
ENSMUSG00000028621	90.079	-1.06834	0.188207	-5.67639	1.37566e-08	1.39298e-07	Cyb5rl	protein_coding
ENSMUSG00000056870	121.047	-1.06874	0.169728	-6.29678	3.03899e-10	3.75819e-09	Gulp1	protein_coding
ENSMUSG00000038555	708.96	-1.07077	0.188434	-5.68244	1.32785e-08	1.34829e-07	Reep2	protein_coding
ENSMUSG00000045257	45.2009	-1.07116	0.269229	-3.97861	6.9318e-05	0.00039823	Morn2	protein_coding
ENSMUSG00000021033	308.252	-1.07218	0.118585	-9.04149	1.54547e-19	4.44283e-18	Gstz1	protein_coding
ENSMUSG00000029369	12.6229	-1.07258	0.387076	-2.77098	0.00558876	0.0204372	Afm	protein_coding
ENSMUSG00000032965	86.7213	-1.07632	0.160304	-6.71423	1.89062e-11	2.67033e-10	Ift57	protein_coding
ENSMUSG00000027799	577.265	-1.07683	0.111983	-9.61599	6.8446e-22	2.33429e-20	Nbea	protein_coding
ENSMUSG00000060212	12.3385	-1.077	0.4414	-2.43996	0.0146888	0.0469457	Pcnxl2	protein_coding
ENSMUSG00000044042	49.3262	-1.07771	0.296916	-3.62969	0.000283758	0.00143997	Fmn1	protein_coding
ENSMUSG00000022892	2428.75	-1.07974	0.0801734	-13.4675	2.42913e-41	2.48144e-39	App	protein_coding
ENSMUSG00000081605	14.511	-1.08056	0.386728	-2.79412	0.00520416	0.0191906	Gm15953	processed_pseudogene
ENSMUSG00000006731	149.14	-1.08171	0.167262	-6.46718	9.98495e-11	1.3038e-09	B4galnt1	protein_coding
ENSMUSG00000068551	351.669	-1.08201	0.355978	-3.03954	0.00236943	0.00960852	Zfp467	protein_coding
ENSMUSG00000007872	924.858	-1.08255	0.173879	-6.22587	4.789e-10	5.77599e-09	Id3	protein_coding
ENSMUSG00000072944	458.587	-1.08274	0.115547	-9.37051	7.21841e-21	2.33144e-19	Nup62cl	protein_coding
ENSMUSG00000064247	18.3014	-1.08383	0.354089	-3.0609	0.00220672	0.00901862	Plcxd1	protein_coding
ENSMUSG00000034187	747.581	-1.08396	0.0971043	-11.1628	6.19874e-29	3.25701e-27	Nsf	protein_coding
ENSMUSG00000023805	1014.3	-1.08454	0.287855	-3.76767	0.000164778	0.000879256	Synj2	protein_coding
ENSMUSG00000041774	83.9681	-1.08541	0.151897	-7.14566	8.95674e-13	1.46132e-11	Ydjc	protein_coding
ENSMUSG00000028189	186.159	-1.08548	0.172598	-6.28905	3.19425e-10	3.93909e-09	Ctbs	protein_coding
ENSMUSG00000092060	653.635	-1.08578	0.0745725	-14.5601	5.03872e-48	6.7479e-46	Bend4	protein_coding
ENSMUSG00000020658	157.529	-1.08903	0.260214	-4.18513	2.85002e-05	0.000176672	Efr3b	protein_coding
ENSMUSG00000079502	11.497	-1.08966	0.411736	-2.64649	0.00813313	0.0281926	1700101E01Rik	protein_coding
ENSMUSG00000041477	145.87	-1.09389	0.141784	-7.71518	1.20809e-14	2.32136e-13	Dcp1b	protein_coding
ENSMUSG00000022092	271.455	-1.09506	0.282782	-3.87244	0.000107752	0.000595658	Ppp3cc	protein_coding
ENSMUSG00000020427	398.457	-1.0967	0.145352	-7.54513	4.51844e-14	8.22874e-13	Igfbp3	protein_coding
ENSMUSG00000017724	351.168	-1.09694	0.152575	-7.18951	6.50252e-13	1.07299e-11	Etv4	protein_coding
ENSMUSG00000078651	43.2377	-1.09886	0.241073	-4.55819	5.15961e-06	3.617e-05	Aoc2	protein_coding
ENSMUSG00000062980	376.723	-1.09898	0.286541	-3.83534	0.000125389	0.000684204	Cped1	protein_coding
ENSMUSG00000022358	74.5377	-1.10099	0.387545	-2.84092	0.00449832	0.0169201	Fbxo32	protein_coding
ENSMUSG00000007989	665.255	-1.10158	0.226923	-4.85444	1.20728e-06	9.33312e-06	Fzd3	protein_coding
ENSMUSG00000060240	89.3575	-1.10184	0.404832	-2.72172	0.00649435	0.0232381	Cend1	protein_coding
ENSMUSG00000041605	87.7721	-1.1034	0.15538	-7.10133	1.23565e-12	1.97948e-11	5730559C18Rik	protein_coding
ENSMUSG00000097242	122.895	-1.10389	0.158833	-6.95002	3.65246e-12	5.57463e-11	Gm16907	lincRNA
ENSMUSG00000021493	372.181	-1.1053	0.131699	-8.39261	4.75465e-17	1.11925e-15	Pdlim7	protein_coding
ENSMUSG00000057880	1589.78	-1.10575	0.285051	-3.87913	0.000104829	0.000581255	Abat	protein_coding
ENSMUSG00000000402	60.946	-1.10648	0.217441	-5.08865	3.60616e-07	3.00235e-06	Egfl6	protein_coding
ENSMUSG00000041895	317.539	-1.10757	0.152881	-7.24464	4.33599e-13	7.29742e-12	Wipi1	protein_coding
ENSMUSG00000045282	55.7483	-1.11023	0.30272	-3.66751	0.000244927	0.00125885	Tmem86b	protein_coding
ENSMUSG00000079575	39.113	-1.11031	0.315108	-3.52359	0.000425737	0.00207788	Rbpsuh-rs3	processed_pseudogene
ENSMUSG00000056501	61.2758	-1.11086	0.324054	-3.428	0.000608055	0.0028652	Cebpb	protein_coding
ENSMUSG00000024817	1645.39	-1.11111	0.0950242	-11.693	1.38477e-31	8.42482e-30	Uhrf2	protein_coding
ENSMUSG00000015702	24.4127	-1.11268	0.375219	-2.96543	0.00302264	0.0119078	Anxa9	protein_coding
ENSMUSG00000068663	344.382	-1.11657	0.0818118	-13.648	2.0737e-42	2.20023e-40	Clec16a	protein_coding
ENSMUSG00000032020	288.623	-1.12176	0.228117	-4.91746	8.76735e-07	6.9365e-06	Ubash3b	protein_coding
ENSMUSG00000008393	1403.16	-1.12544	0.0945091	-11.9083	1.0716e-32	6.98385e-31	Carhsp1	protein_coding
ENSMUSG00000024462	1091.47	-1.12834	0.105627	-10.6823	1.23188e-26	5.61325e-25	Gabbr1	protein_coding
ENSMUSG00000039395	391.052	-1.12975	0.0749102	-15.0813	2.14866e-51	3.30007e-49	Mreg	protein_coding
ENSMUSG00000024713	1993.13	-1.13206	0.20905	-5.41523	6.12086e-08	5.66987e-07	Pcsk5	protein_coding
ENSMUSG00000033491	2549.95	-1.13315	0.117737	-9.62444	6.30504e-22	2.15697e-20	Prss35	protein_coding
ENSMUSG00000022971	242.721	-1.13504	0.154376	-7.35243	1.94641e-13	3.36606e-12	Ifnar2	protein_coding
ENSMUSG00000032482	454.923	-1.13617	0.260496	-4.36155	1.29143e-05	8.47941e-05	Cspg5	protein_coding
ENSMUSG00000003559	287.734	-1.13686	0.162894	-6.97911	2.97059e-12	4.57847e-11	As3mt	protein_coding
ENSMUSG00000028602	55.2261	-1.1397	0.186701	-6.10438	1.03203e-09	1.1911e-08	Tnfrsf8	protein_coding
ENSMUSG00000072419	142.744	-1.13997	0.124039	-9.19042	3.91318e-20	1.17733e-18	Dppa2	protein_coding
ENSMUSG00000033220	18.7372	-1.13999	0.330117	-3.45329	0.000553795	0.00264069	Rac2	protein_coding
ENSMUSG00000001166	31.9741	-1.14096	0.288697	-3.9521	7.74685e-05	0.000441016	Oas1c	protein_coding
ENSMUSG00000075028	736.385	-1.14216	0.122177	-9.34845	8.89409e-21	2.83514e-19	Prdm11	protein_coding
ENSMUSG00000024176	521.752	-1.14238	0.424424	-2.69161	0.00711082	0.0250884	Sox8	protein_coding
ENSMUSG00000034675	616.46	-1.14298	0.150761	-7.58138	3.41909e-14	6.27346e-13	Dbn1	protein_coding
ENSMUSG00000027950	23.7485	-1.14383	0.296031	-3.86387	0.000111605	0.000615103	Chrnb2	protein_coding
ENSMUSG00000048332	61.818	-1.14385	0.395521	-2.89202	0.00382776	0.0147	Lhfp	protein_coding
ENSMUSG00000033039	141.733	-1.14467	0.193636	-5.91146	3.39097e-09	3.67964e-08	Micall1	protein_coding
ENSMUSG00000020758	148.304	-1.14507	0.224115	-5.10929	3.23366e-07	2.71487e-06	Itgb4	protein_coding
ENSMUSG00000051339	167.251	-1.1451	0.171944	-6.65973	2.74328e-11	3.8013e-10	2900026A02Rik	protein_coding
ENSMUSG00000018339	617.983	-1.14702	0.17739	-6.46612	1.00551e-10	1.31219e-09	Gpx3	protein_coding
ENSMUSG00000045519	196.696	-1.14803	0.220169	-5.21432	1.84496e-07	1.59594e-06	Zfp560	protein_coding
ENSMUSG00000030110	17.9976	-1.15189	0.320157	-3.59788	0.000320824	0.00161075	Ret	protein_coding
ENSMUSG00000042331	314.663	-1.15381	0.154212	-7.48193	7.32383e-14	1.30988e-12	Specc1	protein_coding
ENSMUSG00000042515	453.774	-1.15391	0.195984	-5.88781	3.91342e-09	4.22777e-08	Mum1l1	protein_coding
ENSMUSG00000090125	35.8809	-1.15523	0.273224	-4.22816	2.35615e-05	0.00014836	Pou3f1	protein_coding
ENSMUSG00000031750	44.7144	-1.15566	0.205813	-5.61509	1.9646e-08	1.95153e-07	Il34	protein_coding
ENSMUSG00000038630	35.9769	-1.15577	0.299423	-3.85998	0.000113395	0.000623717	Zkscan16	protein_coding
ENSMUSG00000005251	184.252	-1.15679	0.12512	-9.24542	2.34322e-20	7.19777e-19	Ripk4	protein_coding
ENSMUSG00000022507	899.273	-1.15687	0.0750176	-15.4213	1.17713e-53	2.00414e-51	1810013L24Rik	protein_coding
ENSMUSG00000073077	42.0316	-1.15783	0.435998	-2.65558	0.00791723	0.0275398	Gm7173	protein_coding
ENSMUSG00000053930	130.71	-1.15979	0.441414	-2.62744	0.00860297	0.029597	Shisa6	protein_coding
ENSMUSG00000031328	11654.4	-1.16237	0.101895	-11.4076	3.83167e-30	2.13591e-28	Flna	protein_coding
ENSMUSG00000057963	620.603	-1.16333	0.0845027	-13.7668	4.0374e-43	4.43367e-41	Itpk1	protein_coding
ENSMUSG00000022346	146.598	-1.16392	0.364236	-3.19552	0.0013958	0.00599921	Myc	protein_coding
ENSMUSG00000050212	328.765	-1.16395	0.163335	-7.12612	1.03236e-12	1.66963e-11	Eva1b	protein_coding
ENSMUSG00000052584	21.6582	-1.16433	0.472151	-2.46601	0.0136627	0.0441025	Serp2	protein_coding
ENSMUSG00000003178	515.622	-1.16574	0.091189	-12.7838	2.01991e-37	1.7262e-35	Mical3	protein_coding
ENSMUSG00000028444	24.4264	-1.16606	0.403035	-2.89321	0.00381328	0.0146521	Cntfr	protein_coding
ENSMUSG00000034473	321.854	-1.16613	0.0934167	-12.483	9.2383e-36	7.11932e-34	Sec22a	protein_coding
ENSMUSG00000062296	5372.98	-1.16921	0.145553	-8.03288	9.5211e-16	1.99344e-14	Trank1	protein_coding
ENSMUSG00000032565	55.2193	-1.17016	0.30872	-3.79035	0.000150433	0.000807222	Nudt16	protein_coding
ENSMUSG00000050105	14.4903	-1.17146	0.429343	-2.72849	0.00636243	0.0228218	Grrp1	protein_coding
ENSMUSG00000045877	58.7305	-1.1717	0.339969	-3.4465	0.000567906	0.00270085	4933415A04Rik	protein_coding
ENSMUSG00000097577	35.1345	-1.17358	0.379964	-3.08866	0.0020106	0.0083099	6230400D17Rik	lincRNA
ENSMUSG00000057722	28.7164	-1.17447	0.472852	-2.4838	0.012999	0.0422395	Lepr	protein_coding
ENSMUSG00000097750	95.0606	-1.17532	0.313643	-3.74732	0.000178736	0.000945629	Gm4673	antisense
ENSMUSG00000035104	83.9982	-1.17699	0.335591	-3.50723	0.000452792	0.00219772	Eva1a	protein_coding
ENSMUSG00000097493	31.9185	-1.17955	0.485124	-2.43145	0.0150386	0.0479102	9930014A18Rik	processed_transcript
ENSMUSG00000034330	477.321	-1.17962	0.0992028	-11.891	1.31759e-32	8.48628e-31	Plcg2	protein_coding
ENSMUSG00000074575	70.1325	-1.17991	0.417826	-2.82392	0.00474403	0.0177229	Kcng1	protein_coding
ENSMUSG00000023259	90.7209	-1.18026	0.147494	-8.00205	1.22366e-15	2.5354e-14	Slc26a6	protein_coding
ENSMUSG00000021684	109.73	-1.18141	0.229565	-5.14631	2.65658e-07	2.25102e-06	Pde8b	protein_coding
ENSMUSG00000052353	977.184	-1.18165	0.149744	-7.89112	2.99489e-15	6.03456e-14	Cemip	protein_coding
ENSMUSG00000026888	675.843	-1.18327	0.348508	-3.39526	0.000685642	0.0031938	Grb14	protein_coding
ENSMUSG00000024968	891.254	-1.18437	0.126121	-9.3907	5.96029e-21	1.93648e-19	Rcor2	protein_coding
ENSMUSG00000022257	1410.91	-1.18767	0.0849569	-13.9797	2.07489e-44	2.47667e-42	Laptm4b	protein_coding
ENSMUSG00000055737	475.859	-1.1897	0.228441	-5.20792	1.90971e-07	1.64935e-06	Ghr	protein_coding
ENSMUSG00000039611	88.0306	-1.19091	0.447257	-2.66269	0.00775185	0.027033	Tmem246	protein_coding
ENSMUSG00000048988	101.695	-1.1913	0.207615	-5.73805	9.57723e-09	9.89857e-08	Elfn1	protein_coding
ENSMUSG00000005493	13.5882	-1.19151	0.465595	-2.55911	0.0104941	0.0351398	Msh4	protein_coding
ENSMUSG00000044707	268.654	-1.19287	0.128931	-9.25203	2.20259e-20	6.78478e-19	Ccnjl	protein_coding
ENSMUSG00000063160	270.777	-1.19587	0.164777	-7.25753	3.94236e-13	6.66047e-12	Numbl	protein_coding
ENSMUSG00000033597	650.464	-1.19758	0.245391	-4.88029	1.0593e-06	8.26187e-06	Caskin1	protein_coding
ENSMUSG00000027175	96.9764	-1.19781	0.250818	-4.77562	1.79156e-06	1.3517e-05	Tcp11l1	protein_coding
ENSMUSG00000061353	456.483	-1.19851	0.490851	-2.44169	0.0146186	0.0467825	Cxcl12	protein_coding
ENSMUSG00000028698	420.292	-1.19861	0.100629	-11.9112	1.0344e-32	6.76148e-31	Pik3r3	protein_coding
ENSMUSG00000050335	89.9654	-1.19953	0.338096	-3.54791	0.000388302	0.00191346	Lgals3	protein_coding
ENSMUSG00000022292	230.347	-1.19968	0.131724	-9.10755	8.42648e-20	2.46105e-18	Rrm2b	protein_coding
ENSMUSG00000021747	101.349	-1.20002	0.192935	-6.21979	4.9783e-10	5.99772e-09	4930452B06Rik	protein_coding
ENSMUSG00000027111	5895.63	-1.20205	0.0797183	-15.0787	2.23711e-51	3.41205e-49	Itga6	protein_coding
ENSMUSG00000050822	44.218	-1.20295	0.206605	-5.82247	5.79853e-09	6.13454e-08	Slc29a4	protein_coding
ENSMUSG00000037949	224.753	-1.20396	0.357506	-3.36767	0.000758058	0.00349553	Ano10	protein_coding
ENSMUSG00000026640	303.192	-1.20423	0.156769	-7.68151	1.57219e-14	2.98445e-13	Plxna2	protein_coding
ENSMUSG00000042268	13.2007	-1.20491	0.397606	-3.03041	0.00244225	0.00986739	Slc26a9	protein_coding
ENSMUSG00000107320	38.8989	-1.20494	0.390442	-3.08609	0.00202805	0.00836941	RP23-23C4.5	TEC
ENSMUSG00000070476	43.3149	-1.20666	0.345827	-3.4892	0.000484468	0.00233854	Fam217b	protein_coding
ENSMUSG00000002043	161.631	-1.20669	0.171272	-7.04548	1.84828e-12	2.89955e-11	Trappc6a	protein_coding
ENSMUSG00000087307	18.4068	-1.20727	0.361703	-3.33775	0.000844602	0.00384854	Gm12925	antisense
ENSMUSG00000017417	292.168	-1.20778	0.179625	-6.7239	1.76928e-11	2.50539e-10	Plxdc1	protein_coding
ENSMUSG00000019989	64.8682	-1.21091	0.368958	-3.28198	0.00103081	0.00457461	Enpp3	protein_coding
ENSMUSG00000107171	38.3019	-1.21194	0.41146	-2.94545	0.00322484	0.0126184	RP23-300K5.1	TEC
ENSMUSG00000030352	1019.98	-1.21221	0.0652301	-18.5836	4.36245e-77	1.68092e-74	Tspan9	protein_coding
ENSMUSG00000070345	11.4939	-1.21334	0.398717	-3.04312	0.00234139	0.00951592	Hsf5	protein_coding
ENSMUSG00000001761	1273.91	-1.21446	0.0908346	-13.37	9.05469e-41	8.91786e-39	Smo	protein_coding
ENSMUSG00000086228	14.862	-1.21454	0.397068	-3.05877	0.00222248	0.00907799	Ubap1l	protein_coding
ENSMUSG00000042106	46.5842	-1.21515	0.363262	-3.34512	0.000822467	0.00375626	Fam212a	protein_coding
ENSMUSG00000038175	125.13	-1.2152	0.244829	-4.96345	6.92521e-07	5.54235e-06	Mylip	protein_coding
ENSMUSG00000066842	894.595	-1.21602	0.204147	-5.9566	2.57539e-09	2.83667e-08	Hmcn1	protein_coding
ENSMUSG00000023150	4403.94	-1.21724	0.0433332	-28.0903	1.28638e-173	2.17329e-170	Ivns1abp	protein_coding
ENSMUSG00000078861	120.572	-1.21784	0.157306	-7.74185	9.79802e-15	1.90269e-13	Zfp931	protein_coding
ENSMUSG00000047749	840.558	-1.2193	0.123344	-9.8854	4.81631e-23	1.78684e-21	Zc3hav1l	protein_coding
ENSMUSG00000042388	346.534	-1.22182	0.195839	-6.23891	4.40618e-10	5.34657e-09	Dlgap3	protein_coding
ENSMUSG00000027317	39.6137	-1.22371	0.364642	-3.35591	0.00079103	0.00362929	Ppp1r14d	protein_coding
ENSMUSG00000032860	52.5231	-1.22461	0.233986	-5.23371	1.66141e-07	1.44628e-06	P2ry2	protein_coding
ENSMUSG00000025202	15.2331	-1.22488	0.339044	-3.61276	0.000302955	0.00152961	Scd3	protein_coding
ENSMUSG00000002458	240.298	-1.22565	0.119434	-10.2621	1.04388e-24	4.24568e-23	Rgs19	protein_coding
ENSMUSG00000030323	339.615	-1.22692	0.0862348	-14.2277	6.17212e-46	7.70217e-44	Ift122	protein_coding
ENSMUSG00000003534	1144.25	-1.22736	0.138593	-8.85589	8.30159e-19	2.24338e-17	Ddr1	protein_coding
ENSMUSG00000021676	1102.54	-1.22817	0.118892	-10.3301	5.14844e-25	2.12149e-23	Iqgap2	protein_coding
ENSMUSG00000020607	137.514	-1.23042	0.357019	-3.44639	0.000568134	0.00270085	Fam84a	protein_coding
ENSMUSG00000025743	258.969	-1.23102	0.106092	-11.6033	3.96516e-31	2.34735e-29	Sdc3	protein_coding
ENSMUSG00000042097	139.97	-1.23146	0.199399	-6.17584	6.58113e-10	7.79198e-09	Zfp239	protein_coding
ENSMUSG00000033216	321.686	-1.23203	0.0982026	-12.5458	4.18918e-36	3.35792e-34	Eefsec	protein_coding
ENSMUSG00000097164	79.4657	-1.23465	0.325228	-3.79627	0.000146891	0.000789566	Cep83os	lincRNA
ENSMUSG00000100826	567.253	-1.23601	0.162406	-7.61061	2.7281e-14	5.06485e-13	Snhg14	processed_transcript
ENSMUSG00000037224	116.212	-1.23651	0.210615	-5.87096	4.33288e-09	4.65344e-08	Zfyve28	protein_coding
ENSMUSG00000020654	158.383	-1.23711	0.157581	-7.8506	4.14068e-15	8.27495e-14	Adcy3	protein_coding
ENSMUSG00000034040	13.8917	-1.23851	0.449274	-2.7567	0.00583883	0.0211964	Wbscr17	protein_coding
ENSMUSG00000039577	74.7092	-1.23904	0.236559	-5.23775	1.62542e-07	1.41607e-06	Nphp4	protein_coding
ENSMUSG00000034786	20.3887	-1.23917	0.343731	-3.60506	0.000312076	0.00157132	Gpsm3	protein_coding
ENSMUSG00000024598	1925.16	-1.24086	0.226595	-5.47611	4.34765e-08	4.10522e-07	Fbn2	protein_coding
ENSMUSG00000075023	88.4988	-1.24184	0.147204	-8.43617	3.27894e-17	7.83626e-16	Accsl	protein_coding
ENSMUSG00000050966	611.589	-1.24606	0.160981	-7.7404	9.91037e-15	1.92111e-13	Lin28a	protein_coding
ENSMUSG00000043340	16.4332	-1.24699	0.475208	-2.62408	0.00868822	0.0298482	6530409C15Rik	antisense
ENSMUSG00000030491	321.739	-1.24802	0.372994	-3.34596	0.000819993	0.00374808	Tdrd12	protein_coding
ENSMUSG00000042834	2294.47	-1.25307	0.149261	-8.39514	4.6533e-17	1.09657e-15	Nrep	protein_coding
ENSMUSG00000097879	41.3343	-1.25809	0.45886	-2.74178	0.00611071	0.0220727	Gm26869	lincRNA
ENSMUSG00000053012	347.195	-1.25842	0.125794	-10.0038	1.46613e-23	5.61967e-22	Krcc1	protein_coding
ENSMUSG00000042659	447.948	-1.25927	0.117611	-10.7071	9.43098e-27	4.33332e-25	Arrdc4	protein_coding
ENSMUSG00000050382	135.301	-1.2596	0.199843	-6.30296	2.92019e-10	3.6133e-09	Kif7	protein_coding
ENSMUSG00000028597	292.913	-1.26043	0.210278	-5.9941	2.0462e-09	2.27778e-08	Gpx7	protein_coding
ENSMUSG00000022802	422.445	-1.26537	0.12995	-9.73735	2.08925e-22	7.37719e-21	Lmln	protein_coding
ENSMUSG00000037225	87.8949	-1.26574	0.325014	-3.89441	9.84397e-05	0.000547904	Fgf2	protein_coding
ENSMUSG00000021226	162.623	-1.26719	0.257357	-4.92387	8.48485e-07	6.72511e-06	Acot2	protein_coding
ENSMUSG00000025255	487.501	-1.26751	0.271608	-4.6667	3.06075e-06	2.22963e-05	Zfhx4	protein_coding
ENSMUSG00000031216	447.289	-1.27101	0.122043	-10.4145	2.1295e-25	9.04647e-24	Stard8	protein_coding
ENSMUSG00000028536	15.7477	-1.27127	0.523652	-2.4277	0.0151948	0.0483727	2610528J11Rik	protein_coding
ENSMUSG00000024617	42.4306	-1.27173	0.259839	-4.8943	9.86556e-07	7.73019e-06	Camk2a	protein_coding
ENSMUSG00000028699	23.4192	-1.27331	0.353236	-3.6047	0.000312516	0.00157281	Tspan1	protein_coding
ENSMUSG00000024843	2817.11	-1.27587	0.061993	-20.5809	4.06677e-94	2.29022e-91	Chka	protein_coding
ENSMUSG00000034663	658.597	-1.27665	0.112352	-11.363	6.39037e-30	3.50879e-28	Bmp2k	protein_coding
ENSMUSG00000104528	15.028	-1.27956	0.335276	-3.81644	0.00013539	0.00073349	RP23-287M3.2	TEC
ENSMUSG00000050700	974.863	-1.28183	0.378351	-3.38794	0.000704193	0.00326842	Emilin3	protein_coding
ENSMUSG00000022265	374.006	-1.28212	0.15202	-8.43386	3.34436e-17	7.98394e-16	Ank	protein_coding
ENSMUSG00000058145	58.216	-1.28319	0.434184	-2.95539	0.00312269	0.0122536	Adamts17	protein_coding
ENSMUSG00000045382	111.897	-1.2842	0.292432	-4.39145	1.12597e-05	7.4757e-05	Cxcr4	protein_coding
ENSMUSG00000022090	83.1995	-1.28439	0.480399	-2.6736	0.00750428	0.0262907	Pdlim2	protein_coding
ENSMUSG00000002797	116.657	-1.28832	0.153754	-8.37911	5.33294e-17	1.24869e-15	Ggct	protein_coding
ENSMUSG00000024459	283.524	-1.29066	0.0889521	-14.5096	1.0529e-47	1.39307e-45	H2-M5	protein_coding
ENSMUSG00000039166	251.058	-1.29077	0.143641	-8.98609	2.56193e-19	7.24164e-18	Akap7	protein_coding
ENSMUSG00000022139	1864.79	-1.29115	0.0894678	-14.4315	3.27894e-47	4.26127e-45	Mbnl2	protein_coding
ENSMUSG00000020183	177.721	-1.29552	0.454186	-2.8524	0.0043391	0.016397	Cpm	protein_coding
ENSMUSG00000024130	288.586	-1.29732	0.207996	-6.23722	4.45414e-10	5.3988e-09	Abca3	protein_coding
ENSMUSG00000025855	69.4494	-1.29946	0.359335	-3.6163	0.000298848	0.00151096	Prkar1b	protein_coding
ENSMUSG00000097248	71.6589	-1.2996	0.366291	-3.54798	0.000388191	0.00191334	Gm2694	lincRNA
ENSMUSG00000032827	2056.29	-1.30018	0.113437	-11.4616	2.05652e-30	1.17318e-28	Ppp1r9a	protein_coding
ENSMUSG00000035615	384.423	-1.30028	0.31034	-4.18986	2.79127e-05	0.000173275	Frmpd1	protein_coding
ENSMUSG00000078234	53.1446	-1.30163	0.242044	-5.37764	7.54678e-08	6.91778e-07	Klhdc7a	protein_coding
ENSMUSG00000074063	16.7653	-1.3049	0.483875	-2.69678	0.00700143	0.02477	Osgin1	protein_coding
ENSMUSG00000070732	37.575	-1.30512	0.524265	-2.48943	0.0127949	0.0416935	Rbm44	protein_coding
ENSMUSG00000037419	170.454	-1.30708	0.206911	-6.31712	2.66477e-10	3.31031e-09	Endod1	protein_coding
ENSMUSG00000038578	365.162	-1.30745	0.153263	-8.53075	1.45408e-17	3.54843e-16	Susd1	protein_coding
ENSMUSG00000023088	1095.28	-1.3093	0.106807	-12.2585	1.51222e-34	1.09614e-32	Abcc1	protein_coding
ENSMUSG00000027238	32.3982	-1.3106	0.453366	-2.89082	0.00384243	0.0147511	Frmd5	protein_coding
ENSMUSG00000044461	1100.1	-1.31255	0.114684	-11.4449	2.49497e-30	1.41229e-28	Shisa2	protein_coding
ENSMUSG00000030671	140.754	-1.31453	0.181566	-7.23996	4.4882e-13	7.54203e-12	Pde3b	protein_coding
ENSMUSG00000024935	15.0308	-1.31474	0.369787	-3.5554	0.000377407	0.00186723	Slc1a1	protein_coding
ENSMUSG00000006931	815.594	-1.31614	0.195607	-6.72849	1.71431e-11	2.43699e-10	P3h4	protein_coding
ENSMUSG00000029428	135.659	-1.31614	0.153086	-8.59744	8.15144e-18	2.03212e-16	Stx2	protein_coding
ENSMUSG00000022773	202.941	-1.31773	0.18443	-7.14488	9.00759e-13	1.46761e-11	Ypel1	protein_coding
ENSMUSG00000073433	605.519	-1.31948	0.292943	-4.50422	6.66159e-06	4.58647e-05	Arhgdig	protein_coding
ENSMUSG00000022103	82.3285	-1.31991	0.319432	-4.13204	3.59552e-05	0.000218145	Gfra2	protein_coding
ENSMUSG00000029605	61.1133	-1.32189	0.455424	-2.90255	0.00370133	0.0142718	Oas1b	polymorphic_pseudogene
ENSMUSG00000032867	813.445	-1.32218	0.0741584	-17.8292	4.19647e-71	1.37563e-68	Fbxw8	protein_coding
ENSMUSG00000075033	64.6081	-1.32244	0.172829	-7.65171	1.98322e-14	3.72604e-13	Nxpe3	protein_coding
ENSMUSG00000033721	61.7339	-1.32287	0.36028	-3.67177	0.000240874	0.00124011	Vav3	protein_coding
ENSMUSG00000038916	55.603	-1.3238	0.222989	-5.93662	2.90957e-09	3.18242e-08	Soga3	protein_coding
ENSMUSG00000037579	94.4589	-1.33217	0.174991	-7.6128	2.68213e-14	4.98372e-13	Kcnh3	protein_coding
ENSMUSG00000015709	122.567	-1.33253	0.22323	-5.96931	2.38258e-09	2.63752e-08	Arnt2	protein_coding
ENSMUSG00000038188	15.7693	-1.33339	0.398201	-3.34852	0.000812433	0.00371739	Scarf1	protein_coding
ENSMUSG00000034206	346.559	-1.33499	0.0816051	-16.3591	3.7465e-60	8.94395e-58	Polq	protein_coding
ENSMUSG00000041073	28.5898	-1.33521	0.514564	-2.59484	0.00946345	0.0321643	Nacad	protein_coding
ENSMUSG00000028558	39.9403	-1.33524	0.262962	-5.07769	3.8205e-07	3.17239e-06	Calr4	protein_coding
ENSMUSG00000026305	381.201	-1.33801	0.172647	-7.74998	9.19038e-15	1.78944e-13	Lrrfip1	protein_coding
ENSMUSG00000044548	214.658	-1.33805	0.28862	-4.63601	3.55199e-06	2.56427e-05	Dact1	protein_coding
ENSMUSG00000026259	119.317	-1.33953	0.524139	-2.55568	0.0105979	0.0354497	Ngef	protein_coding
ENSMUSG00000032839	22.5971	-1.33986	0.438365	-3.05649	0.00223947	0.00913888	Trpc1	protein_coding
ENSMUSG00000032373	133.91	-1.34114	0.4806	-2.79056	0.00526171	0.0193803	Car12	protein_coding
ENSMUSG00000042208	421.081	-1.34163	0.112016	-11.9771	4.68423e-33	3.13658e-31	0610010F05Rik	protein_coding
ENSMUSG00000051652	42.3379	-1.3418	0.508393	-2.63929	0.00830809	0.0287173	Lrrc3	protein_coding
ENSMUSG00000074793	92.4806	-1.34362	0.46825	-2.86944	0.00411194	0.0156328	Hspa12b	protein_coding
ENSMUSG00000071073	10.245	-1.34456	0.550555	-2.44218	0.0145987	0.0467255	Lrrc73	protein_coding
ENSMUSG00000029223	180.349	-1.34745	0.1622	-8.30734	9.7868e-17	2.23206e-15	Uchl1	protein_coding
ENSMUSG00000036565	2766.61	-1.34831	0.119798	-11.2548	2.19223e-29	1.17434e-27	Ttyh3	protein_coding
ENSMUSG00000022229	24.0404	-1.35037	0.295482	-4.57005	4.87614e-06	3.43149e-05	Atp12a	protein_coding
ENSMUSG00000026749	401.646	-1.35201	0.103809	-13.0241	8.92632e-39	8.10119e-37	Nek6	protein_coding
ENSMUSG00000021803	15.4284	-1.35261	0.407864	-3.31633	0.000912093	0.00411003	Cdhr1	protein_coding
ENSMUSG00000024479	26.0256	-1.35481	0.555772	-2.4377	0.0147809	0.0472192	Mal2	protein_coding
ENSMUSG00000043635	20.5415	-1.35519	0.53741	-2.52171	0.0116787	0.0385597	Adamts3	protein_coding
ENSMUSG00000034639	69.8209	-1.35679	0.218298	-6.21532	5.12192e-10	6.14379e-09	Setmar	protein_coding
ENSMUSG00000026873	46.0953	-1.35733	0.254027	-5.34324	9.13006e-08	8.25879e-07	Phf19	protein_coding
ENSMUSG00000015053	109.846	-1.35834	0.327342	-4.1496	3.33053e-05	0.000203416	Gata2	protein_coding
ENSMUSG00000044948	335.018	-1.36021	0.228608	-5.94994	2.68238e-09	2.9486e-08	Cfap43	protein_coding
ENSMUSG00000024266	15.7186	-1.3611	0.537346	-2.533	0.011309	0.0375367	Adad2	protein_coding
ENSMUSG00000045031	13.3461	-1.36468	0.544724	-2.50527	0.0122358	0.0401338	Cetn4	protein_coding
ENSMUSG00000020953	103.717	-1.36495	0.298625	-4.57077	4.85928e-06	3.42333e-05	Coch	protein_coding
ENSMUSG00000023092	429.251	-1.36734	0.0813205	-16.8142	1.92227e-63	4.96692e-61	Fhl1	protein_coding
ENSMUSG00000042616	58.1158	-1.36835	0.257207	-5.32002	1.03756e-07	9.30884e-07	Oscp1	protein_coding
ENSMUSG00000032649	21.3461	-1.36948	0.472049	-2.90114	0.00371811	0.0143214	Colgalt2	protein_coding
ENSMUSG00000005087	43.3918	-1.3699	0.489315	-2.79962	0.00511623	0.0189141	Cd44	protein_coding
ENSMUSG00000032452	28.8075	-1.3702	0.430622	-3.18191	0.00146309	0.00625415	Clstn2	protein_coding
ENSMUSG00000043833	12.3061	-1.37034	0.508761	-2.69348	0.00707112	0.0249723	2900005J15Rik	processed_transcript
ENSMUSG00000062743	85.4749	-1.3704	0.343539	-3.98908	6.63313e-05	0.000382271	Zfp677	protein_coding
ENSMUSG00000068522	5657.91	-1.3716	0.309744	-4.42818	9.50314e-06	6.36334e-05	Aard	protein_coding
ENSMUSG00000029436	103.759	-1.37399	0.245648	-5.59334	2.22741e-08	2.19375e-07	Mmp17	protein_coding
ENSMUSG00000021508	19.9146	-1.37573	0.291817	-4.71438	2.42451e-06	1.79412e-05	Cxcl14	protein_coding
ENSMUSG00000055409	628.535	-1.37615	0.539139	-2.55249	0.0106956	0.0357154	Nell1	protein_coding
ENSMUSG00000005267	45.213	-1.38022	0.287736	-4.79682	1.61203e-06	1.22115e-05	Zfp287	protein_coding
ENSMUSG00000030554	448.343	-1.38043	0.173349	-7.96329	1.67518e-15	3.4385e-14	Synm	protein_coding
ENSMUSG00000034472	25.3404	-1.3815	0.29008	-4.76248	1.91226e-06	1.43832e-05	Rasd2	protein_coding
ENSMUSG00000038298	26.4401	-1.38282	0.46173	-2.99487	0.00274562	0.0109401	Pdzk1	protein_coding
ENSMUSG00000042564	40.1846	-1.38344	0.502169	-2.75492	0.00587057	0.021294	Fam227a	protein_coding
ENSMUSG00000097412	45.3812	-1.38557	0.343764	-4.0306	5.56356e-05	0.00032656	1810014B01Rik	lincRNA
ENSMUSG00000026222	81.9036	-1.3865	0.251965	-5.50276	3.73892e-08	3.57035e-07	Sp100	protein_coding
ENSMUSG00000034382	47.6517	-1.38674	0.268342	-5.16782	2.36842e-07	2.02404e-06	AI661453	protein_coding
ENSMUSG00000023140	10.7114	-1.38739	0.388555	-3.57064	0.000356116	0.00177315	Reg2	protein_coding
ENSMUSG00000038836	52.4097	-1.38788	0.441426	-3.14408	0.00166607	0.00704233	Agbl3	protein_coding
ENSMUSG00000038608	921.146	-1.38911	0.306721	-4.5289	5.92909e-06	4.1118e-05	Dock10	protein_coding
ENSMUSG00000032334	142.007	-1.38942	0.463606	-2.99698	0.00272669	0.0108766	Loxl1	protein_coding
ENSMUSG00000043300	286.881	-1.39	0.167028	-8.32191	8.65571e-17	1.99272e-15	B3galnt1	protein_coding
ENSMUSG00000000365	510.72	-1.39096	0.184919	-7.52202	5.39375e-14	9.75004e-13	Rnf17	protein_coding
ENSMUSG00000016262	103.739	-1.39385	0.495138	-2.81508	0.00487655	0.018144	Sertad4	protein_coding
ENSMUSG00000038009	68.1503	-1.39416	0.300273	-4.64297	3.43428e-06	2.48606e-05	Dnajc22	protein_coding
ENSMUSG00000069041	31.672	-1.39523	0.355276	-3.92716	8.59535e-05	0.00048405	Slc25a31	protein_coding
ENSMUSG00000105703	35.2554	-1.39745	0.393496	-3.55136	0.000383247	0.00189407	RP24-378G4.3	TEC
ENSMUSG00000037736	366.358	-1.39758	0.186765	-7.48309	7.25978e-14	1.30054e-12	Limch1	protein_coding
ENSMUSG00000034795	26.7847	-1.39781	0.518315	-2.69682	0.00700043	0.02477	Ccdc122	protein_coding
ENSMUSG00000046280	61.8604	-1.3981	0.218195	-6.40759	1.47841e-10	1.89663e-09	She	protein_coding
ENSMUSG00000021838	161.717	-1.39867	0.289909	-4.82452	1.40343e-06	1.07586e-05	Samd4	protein_coding
ENSMUSG00000029570	138.428	-1.39925	0.302186	-4.63043	3.64908e-06	2.62942e-05	Lfng	protein_coding
ENSMUSG00000049791	75.5449	-1.39971	0.198083	-7.06626	1.59163e-12	2.51489e-11	Fzd4	protein_coding
ENSMUSG00000106990	88.5271	-1.40057	0.182164	-7.68851	1.48862e-14	2.83682e-13	RP23-23C4.6	TEC
ENSMUSG00000042804	180.603	-1.40103	0.279138	-5.01915	5.19012e-07	4.22657e-06	Gpr153	protein_coding
ENSMUSG00000050312	151.189	-1.40192	0.134262	-10.4417	1.59884e-25	6.92609e-24	Nsun3	protein_coding
ENSMUSG00000040820	202.566	-1.4058	0.11366	-12.3685	3.87209e-35	2.8828e-33	Hlcs	protein_coding
ENSMUSG00000102752	46.5944	-1.40677	0.529927	-2.65465	0.00793911	0.0276028	Gm7694	protein_coding
ENSMUSG00000046999	141.398	-1.40701	0.330907	-4.25199	2.1188e-05	0.000134301	1110032F04Rik	protein_coding
ENSMUSG00000024427	551.267	-1.41174	0.111602	-12.6498	1.12194e-36	9.29853e-35	Spry4	protein_coding
ENSMUSG00000026389	354.806	-1.41261	0.147841	-9.55492	1.23676e-21	4.15973e-20	Steap3	protein_coding
ENSMUSG00000052852	1200.51	-1.41383	0.075608	-18.6995	4.9979e-78	1.96016e-75	Reep1	protein_coding
ENSMUSG00000054051	1236.12	-1.41394	0.0797658	-17.7261	2.63648e-70	8.39204e-68	Ercc6	protein_coding
ENSMUSG00000050854	19.0715	-1.41475	0.575791	-2.45705	0.0140085	0.0450863	Tmem125	protein_coding
ENSMUSG00000074622	74.0364	-1.41656	0.352474	-4.01891	5.84671e-05	0.000341701	Mafb	protein_coding
ENSMUSG00000054702	29.6804	-1.41833	0.526721	-2.69275	0.00708657	0.025018	Ap1s3	protein_coding
ENSMUSG00000073207	66.0211	-1.41928	0.334595	-4.24179	2.21748e-05	0.000140151	Ccdc160	protein_coding
ENSMUSG00000091834	14.9054	-1.42203	0.351434	-4.04635	5.20219e-05	0.000307139	Gm17177	unprocessed_pseudogene
ENSMUSG00000086291	46.1505	-1.42234	0.341603	-4.16373	3.1309e-05	0.000192024	Gm15513	sense_intronic
ENSMUSG00000062960	129.372	-1.42254	0.198255	-7.17533	7.21344e-13	1.18407e-11	Kdr	protein_coding
ENSMUSG00000057719	15.8773	-1.42341	0.465827	-3.05565	0.00224572	0.00916097	Sh3rf2	protein_coding
ENSMUSG00000050931	26.3832	-1.4236	0.369852	-3.84909	0.000118556	0.000649822	Sgms2	protein_coding
ENSMUSG00000051855	2134.44	-1.4236	0.218126	-6.5265	6.73222e-11	8.97041e-10	Mest	protein_coding
ENSMUSG00000020604	41.3829	-1.42538	0.460124	-3.09782	0.00194947	0.00809532	Arsg	protein_coding
ENSMUSG00000036339	406.602	-1.42599	0.133602	-10.6734	1.35602e-26	6.16608e-25	Tmem260	protein_coding
ENSMUSG00000030606	65.6855	-1.42858	0.334726	-4.26791	1.9731e-05	0.000125864	Hapln3	protein_coding
ENSMUSG00000063455	323.227	-1.43052	0.115673	-12.367	3.94444e-35	2.92675e-33	D630045J12Rik	protein_coding
ENSMUSG00000015133	236.849	-1.43276	0.228823	-6.26143	3.8147e-10	4.67014e-09	Lrrk1	protein_coding
ENSMUSG00000102953	10.4204	-1.43315	0.515328	-2.78106	0.00541825	0.0198666	Gm37019	TEC
ENSMUSG00000037440	1924.5	-1.43581	0.311893	-4.60353	4.15399e-06	2.96407e-05	Vnn1	protein_coding
ENSMUSG00000105112	16.8295	-1.4392	0.480801	-2.99335	0.00275933	0.0109928	RP23-326H18.1	TEC
ENSMUSG00000052373	195.202	-1.43961	0.416239	-3.45862	0.00054295	0.00259404	Mpp3	protein_coding
ENSMUSG00000038756	27.8418	-1.44143	0.376902	-3.8244	0.000131088	0.000712647	Ttll6	protein_coding
ENSMUSG00000049939	196.069	-1.442	0.328439	-4.39047	1.13105e-05	7.50261e-05	Lrrc4	protein_coding
ENSMUSG00000097321	27.3429	-1.44266	0.412307	-3.49898	0.000467037	0.00225787	1700028E10Rik	processed_transcript
ENSMUSG00000031383	927.032	-1.44309	0.156984	-9.1926	3.83457e-20	1.15526e-18	Dusp9	protein_coding
ENSMUSG00000022180	91.901	-1.44585	0.330189	-4.37885	1.1931e-05	7.88565e-05	Slc7a8	protein_coding
ENSMUSG00000029033	213.149	-1.44652	0.189766	-7.62268	2.48454e-14	4.6244e-13	Acap3	protein_coding
ENSMUSG00000018569	145.099	-1.44782	0.269017	-5.3819	7.3705e-08	6.77315e-07	Cldn7	protein_coding
ENSMUSG00000039629	101.785	-1.44867	0.196476	-7.37328	1.66474e-13	2.8972e-12	Strip2	protein_coding
ENSMUSG00000024887	143.132	-1.44883	0.436944	-3.31582	0.000913732	0.00411657	Asah2	protein_coding
ENSMUSG00000047787	71.4363	-1.4493	0.38125	-3.80144	0.000143857	0.000774587	Flrt1	protein_coding
ENSMUSG00000022544	207.202	-1.45107	0.153173	-9.47342	2.70827e-21	8.95809e-20	Eef2kmt	protein_coding
ENSMUSG00000004270	690.397	-1.45164	0.123206	-11.7822	4.82028e-32	3.01618e-30	Lpcat3	protein_coding
ENSMUSG00000026479	319.997	-1.45281	0.118569	-12.2529	1.6207e-34	1.16706e-32	Lamc2	protein_coding
ENSMUSG00000026546	15.4027	-1.45455	0.422048	-3.44642	0.000568073	0.00270085	Cfap45	protein_coding
ENSMUSG00000021728	490.464	-1.45518	0.338573	-4.29798	1.72358e-05	0.00011111	Emb	protein_coding
ENSMUSG00000022094	491.544	-1.45737	0.0705736	-20.6503	9.69744e-95	5.60486e-92	Slc39a14	protein_coding
ENSMUSG00000017466	341.165	-1.45786	0.374291	-3.89499	9.82037e-05	0.000546868	Timp2	protein_coding
ENSMUSG00000059991	107.199	-1.46047	0.215887	-6.76499	1.33318e-11	1.91753e-10	Nptx2	protein_coding
ENSMUSG00000064043	420.462	-1.46643	0.106257	-13.8008	2.51948e-43	2.8089e-41	Trerf1	processed_transcript
ENSMUSG00000026656	19.9436	-1.46649	0.364568	-4.02255	5.75714e-05	0.000336914	Fcgr2b	protein_coding
ENSMUSG00000021186	93.5787	-1.46673	0.274907	-5.33536	9.53571e-08	8.60093e-07	Fbln5	protein_coding
ENSMUSG00000062859	22.5133	-1.46679	0.410154	-3.5762	0.000348621	0.0017378	Tcp11	protein_coding
ENSMUSG00000065968	26.7671	-1.4674	0.334164	-4.39125	1.12703e-05	7.48049e-05	Ifitm7	protein_coding
ENSMUSG00000013419	319.305	-1.46745	0.149005	-9.84836	6.96715e-23	2.56314e-21	Zfp651	protein_coding
ENSMUSG00000000385	354.25	-1.4676	0.465987	-3.14944	0.00163585	0.00691992	Tmprss2	protein_coding
ENSMUSG00000026764	169.229	-1.46966	0.149525	-9.8289	8.45357e-23	3.07394e-21	Kif5c	protein_coding
ENSMUSG00000020734	194.818	-1.47083	0.344892	-4.2646	2.00264e-05	0.000127601	Grin2c	protein_coding
ENSMUSG00000035226	111.018	-1.47154	0.422565	-3.4824	0.000496936	0.00239189	Rims4	protein_coding
ENSMUSG00000025876	13.9109	-1.47168	0.581252	-2.53192	0.011344	0.0376186	Unc5a	protein_coding
ENSMUSG00000033768	22.3088	-1.47327	0.438558	-3.35934	0.000781289	0.0035906	Nrxn2	protein_coding
ENSMUSG00000026712	52.5941	-1.47813	0.248737	-5.94255	2.80629e-09	3.07864e-08	Mrc1	protein_coding
ENSMUSG00000001281	38.8667	-1.47819	0.308773	-4.7873	1.69036e-06	1.27798e-05	Itgb7	protein_coding
ENSMUSG00000029338	299.309	-1.47913	0.533111	-2.77453	0.00552815	0.0202324	Antxr2	protein_coding
ENSMUSG00000002980	1022.05	-1.47932	0.0722135	-20.4853	2.91061e-93	1.55916e-90	Bcam	protein_coding
ENSMUSG00000085586	13.0322	-1.48207	0.403646	-3.67171	0.000240936	0.00124014	Gm11613	processed_transcript
ENSMUSG00000029484	124.807	-1.48721	0.21614	-6.88079	5.9522e-12	8.87496e-11	Anxa3	protein_coding
ENSMUSG00000021973	608.153	-1.49872	0.129178	-11.602	4.02704e-31	2.37758e-29	Micu2	protein_coding
ENSMUSG00000039239	107.4	-1.50296	0.286166	-5.25206	1.50411e-07	1.31717e-06	Tgfb2	protein_coding
ENSMUSG00000004988	20.5068	-1.50404	0.307389	-4.89296	9.93323e-07	7.77766e-06	Fxyd4	protein_coding
ENSMUSG00000071719	15.4551	-1.50442	0.365606	-4.11486	3.87418e-05	0.000233247	Tmem28	protein_coding
ENSMUSG00000040653	27.8675	-1.50514	0.597279	-2.51999	0.0117358	0.038725	Ppp1r14c	protein_coding
ENSMUSG00000059277	72.0664	-1.50716	0.293607	-5.13326	2.84759e-07	2.4073e-06	R74862	processed_transcript
ENSMUSG00000028007	278.945	-1.50741	0.20302	-7.42493	1.12842e-13	1.98745e-12	Snx7	protein_coding
ENSMUSG00000035914	385.35	-1.50955	0.172938	-8.72885	2.57275e-18	6.68701e-17	Cd276	protein_coding
ENSMUSG00000050379	293.441	-1.51024	0.16819	-8.97936	2.72339e-19	7.66649e-18	Sept6	protein_coding
ENSMUSG00000035105	163.772	-1.51113	0.244753	-6.1741	6.65408e-10	7.86141e-09	Egln3	protein_coding
ENSMUSG00000026674	50.7788	-1.51231	0.30154	-5.01528	5.29571e-07	4.30139e-06	Ddr2	protein_coding
ENSMUSG00000041180	120.763	-1.5141	0.2297	-6.59163	4.35009e-11	5.90124e-10	Hectd2	protein_coding
ENSMUSG00000022361	366.668	-1.51465	0.158571	-9.55186	1.27388e-21	4.27801e-20	Zhx1	protein_coding
ENSMUSG00000048402	541.404	-1.51583	0.13081	-11.588	4.74307e-31	2.78535e-29	Gli2	protein_coding
ENSMUSG00000021256	55.1447	-1.51734	0.340536	-4.45576	8.35968e-06	5.65109e-05	Vash1	protein_coding
ENSMUSG00000032338	19.0123	-1.52097	0.494253	-3.07731	0.0020888	0.00858944	Hcn4	protein_coding
ENSMUSG00000022947	252.077	-1.52136	0.121315	-12.5406	4.47668e-36	3.57532e-34	Cbr3	protein_coding
ENSMUSG00000025092	393.31	-1.52178	0.224219	-6.787	1.14492e-11	1.65869e-10	Hspa12a	protein_coding
ENSMUSG00000024837	600.422	-1.52353	0.253854	-6.00161	1.95371e-09	2.17925e-08	Dmrt1	protein_coding
ENSMUSG00000039529	68.4912	-1.52749	0.424319	-3.59986	0.000318383	0.00159978	Atp8b1	protein_coding
ENSMUSG00000022747	152.215	-1.52893	0.299778	-5.1002	3.39298e-07	2.8421e-06	St3gal6	protein_coding
ENSMUSG00000029641	165.776	-1.52985	0.419832	-3.64396	0.000268471	0.00137031	Rasl11a	protein_coding
ENSMUSG00000031543	104.733	-1.53018	0.599307	-2.55325	0.0106721	0.0356544	Ank1	protein_coding
ENSMUSG00000029851	113.869	-1.53167	0.249271	-6.14461	8.01621e-10	9.34564e-09	Tcaf2	protein_coding
ENSMUSG00000020674	6362.99	-1.53311	0.1462	-10.4864	9.97359e-26	4.37225e-24	Pxdn	protein_coding
ENSMUSG00000016206	23.5939	-1.53615	0.491882	-3.12301	0.00179014	0.00750034	H2-M3	protein_coding
ENSMUSG00000006576	567.398	-1.53941	0.261391	-5.88932	3.87783e-09	4.19137e-08	Slc4a3	protein_coding
ENSMUSG00000025068	581.582	-1.54251	0.154327	-9.99511	1.60117e-23	6.12655e-22	Gsto1	protein_coding
ENSMUSG00000036304	18.4889	-1.54385	0.316308	-4.88084	1.05636e-06	8.24183e-06	Zdhhc23	protein_coding
ENSMUSG00000000948	311.154	-1.54498	0.15642	-9.87716	5.22917e-23	1.93022e-21	Gm38393	protein_coding
ENSMUSG00000003949	15.0244	-1.54706	0.395337	-3.91327	9.10562e-05	0.0005103	Hlf	protein_coding
ENSMUSG00000014773	64.6432	-1.54856	0.435559	-3.55535	0.000377476	0.00186723	Dll1	protein_coding
ENSMUSG00000018648	112.7	-1.55366	0.14902	-10.4258	1.89057e-25	8.09409e-24	Dusp14	protein_coding
ENSMUSG00000026365	40.1262	-1.55438	0.276282	-5.62604	1.84393e-08	1.83999e-07	Cfh	protein_coding
ENSMUSG00000080717	151.492	-1.55492	0.290855	-5.34602	8.99111e-08	8.14316e-07	B230307C23Rik	protein_coding
ENSMUSG00000045333	203.12	-1.556	0.142256	-10.938	7.58226e-28	3.75913e-26	Zfp423	protein_coding
ENSMUSG00000025185	14.5848	-1.55661	0.521011	-2.98766	0.00281119	0.011173	Loxl4	protein_coding
ENSMUSG00000103543	17.4233	-1.5567	0.488037	-3.18971	0.00142414	0.00610669	Gm37669	TEC
ENSMUSG00000022686	394.429	-1.55838	0.11886	-13.1111	2.84511e-39	2.64776e-37	B3gnt5	protein_coding
ENSMUSG00000021411	61.0151	-1.55895	0.438284	-3.55693	0.000375208	0.00185769	Pxdc1	protein_coding
ENSMUSG00000027855	44.0539	-1.55959	0.270194	-5.77211	7.82851e-09	8.18361e-08	Sycp1	protein_coding
ENSMUSG00000022969	180.264	-1.56151	0.42694	-3.65745	0.000254739	0.00130416	Il10rb	protein_coding
ENSMUSG00000031119	743.742	-1.56174	0.0636107	-24.5515	4.17261e-133	5.09128e-130	Gpc4	protein_coding
ENSMUSG00000060579	21.2621	-1.5626	0.387686	-4.03058	5.56385e-05	0.00032656	Fhit	protein_coding
ENSMUSG00000040663	16.671	-1.56291	0.516719	-3.02468	0.00248893	0.0100394	Clcf1	protein_coding
ENSMUSG00000015501	131.825	-1.56312	0.17491	-8.93668	4.01047e-19	1.11637e-17	Hivep2	protein_coding
ENSMUSG00000053070	54.8571	-1.56493	0.285509	-5.48119	4.22468e-08	3.99598e-07	9230110C19Rik	protein_coding
ENSMUSG00000028776	3142.58	-1.56609	0.276309	-5.66787	1.44581e-08	1.45863e-07	Tinagl1	protein_coding
ENSMUSG00000021559	1185.13	-1.56669	0.0665369	-23.5462	1.37171e-122	1.30987e-119	Dapk1	protein_coding
ENSMUSG00000086587	23.5279	-1.56743	0.626601	-2.50148	0.0123674	0.0405291	Gm11837	antisense
ENSMUSG00000027868	18.1105	-1.56859	0.318214	-4.92938	8.24924e-07	6.54781e-06	Tbx15	protein_coding
ENSMUSG00000034777	11.8987	-1.5691	0.416542	-3.76696	0.000165248	0.000881549	Vax2	protein_coding
ENSMUSG00000027794	163.165	-1.5703	0.299677	-5.23995	1.60616e-07	1.40151e-06	Sohlh2	protein_coding
ENSMUSG00000021469	27.9475	-1.57236	0.429481	-3.66107	0.000251164	0.00128734	Msx2	protein_coding
ENSMUSG00000022683	25.4799	-1.57649	0.458475	-3.43855	0.000584839	0.00276947	Pla2g10	protein_coding
ENSMUSG00000038201	65.4295	-1.57733	0.324867	-4.85531	1.20198e-06	9.29546e-06	Kcna7	protein_coding
ENSMUSG00000044566	104.127	-1.58017	0.563596	-2.80373	0.00505149	0.0187187	Cage1	protein_coding
ENSMUSG00000068758	114.12	-1.58351	0.171495	-9.23353	2.61867e-20	7.99915e-19	Il3ra	protein_coding
ENSMUSG00000029135	1044.99	-1.58439	0.375307	-4.22158	2.42596e-05	0.000152407	Fosl2	protein_coding
ENSMUSG00000039329	379.371	-1.58577	0.322728	-4.91365	8.93941e-07	7.05991e-06	Tex19.1	protein_coding
ENSMUSG00000030222	129.506	-1.58922	0.179083	-8.87417	7.04555e-19	1.91749e-17	Rerg	protein_coding
ENSMUSG00000042271	249.476	-1.5894	0.125809	-12.6335	1.38077e-36	1.14007e-34	Nxt2	protein_coding
ENSMUSG00000004415	236.006	-1.59121	0.403233	-3.94612	7.94271e-05	0.000450764	Col26a1	protein_coding
ENSMUSG00000054426	19.643	-1.59134	0.509285	-3.12465	0.00178017	0.00746426	A930005H10Rik	processed_transcript
ENSMUSG00000027716	239.502	-1.59302	0.633712	-2.51379	0.011944	0.0393229	Trpc3	protein_coding
ENSMUSG00000034664	25.882	-1.59543	0.459435	-3.47259	0.000515461	0.00247425	Itga2b	protein_coding
ENSMUSG00000001507	635.507	-1.5983	0.138164	-11.5682	5.97253e-31	3.49799e-29	Itga3	protein_coding
ENSMUSG00000014361	555.403	-1.60124	0.232458	-6.88829	5.64667e-12	8.44232e-11	Mertk	protein_coding
ENSMUSG00000006205	1107.82	-1.60165	0.105543	-15.1753	5.15663e-52	8.20689e-50	Htra1	protein_coding
ENSMUSG00000048142	74.1572	-1.60289	0.279169	-5.74166	9.37538e-09	9.69451e-08	Nat8l	protein_coding
ENSMUSG00000029279	28.2469	-1.60374	0.497251	-3.22521	0.00125879	0.0054692	Brdt	protein_coding
ENSMUSG00000049971	63.5856	-1.60432	0.362101	-4.43059	9.39758e-06	6.2965e-05	Glt1d1	protein_coding
ENSMUSG00000102252	181.811	-1.60562	0.153989	-10.4269	1.86944e-25	8.01924e-24	Snrpn	protein_coding
ENSMUSG00000074340	20.3197	-1.60619	0.443485	-3.62176	0.000292611	0.00148113	Ovgp1	protein_coding
ENSMUSG00000028179	606.729	-1.60645	0.0997654	-16.1023	2.45719e-58	5.34328e-56	Cth	protein_coding
ENSMUSG00000034648	148.183	-1.60856	0.517946	-3.10564	0.00189867	0.00791132	Lrrn1	protein_coding
ENSMUSG00000030287	297.014	-1.61082	0.293718	-5.48424	4.15243e-08	3.93272e-07	Itpr2	protein_coding
ENSMUSG00000036098	238.62	-1.61111	0.316989	-5.08253	3.72432e-07	3.09487e-06	Myrf	protein_coding
ENSMUSG00000087594	123.903	-1.61493	0.513737	-3.14351	0.00166938	0.00705358	BC039771	processed_transcript
ENSMUSG00000004360	39.2297	-1.61564	0.465457	-3.47109	0.000518347	0.00248406	9330159F19Rik	protein_coding
ENSMUSG00000026029	284.707	-1.62409	0.313831	-5.17506	2.27839e-07	1.95089e-06	Casp8	protein_coding
ENSMUSG00000071637	269.98	-1.62465	0.385105	-4.21873	2.45683e-05	0.000154038	Cebpd	pseudogene
ENSMUSG00000002190	16.7296	-1.62886	0.548288	-2.9708	0.00297023	0.0117245	Clgn	protein_coding
ENSMUSG00000045555	189.865	-1.63123	0.308923	-5.28036	1.28931e-07	1.14228e-06	Mettl24	protein_coding
ENSMUSG00000029287	827.657	-1.63162	0.153645	-10.6194	2.42088e-26	1.0851e-24	Tgfbr3	protein_coding
ENSMUSG00000048482	15.5807	-1.63217	0.522133	-3.12596	0.00177226	0.00743538	Bdnf	protein_coding
ENSMUSG00000022701	183.318	-1.63307	0.149215	-10.9444	7.06959e-28	3.52885e-26	2610015P09Rik	protein_coding
ENSMUSG00000018822	16.6023	-1.63373	0.550644	-2.96694	0.00300781	0.0118558	Sfrp5	protein_coding
ENSMUSG00000000730	592.483	-1.63727	0.475549	-3.4429	0.000575521	0.00273065	Dnmt3l	protein_coding
ENSMUSG00000026062	122.629	-1.63928	0.224457	-7.3033	2.808e-13	4.80313e-12	Slc9a2	protein_coding
ENSMUSG00000040152	614.899	-1.64071	0.500789	-3.27625	0.00105195	0.004659	Thbs1	protein_coding
ENSMUSG00000061740	49.4932	-1.6412	0.585472	-2.80321	0.00505971	0.0187429	Cyp2d22	protein_coding
ENSMUSG00000020811	19.8199	-1.64158	0.397265	-4.13221	3.59295e-05	0.000218049	Wscd1	protein_coding
ENSMUSG00000027074	257.825	-1.64663	0.253	-6.50842	7.59475e-11	1.00484e-09	Slc43a3	protein_coding
ENSMUSG00000018727	92.916	-1.64784	0.293895	-5.60689	2.05994e-08	2.03611e-07	Cpsf4l	protein_coding
ENSMUSG00000024033	39.9191	-1.64822	0.254315	-6.481	9.11167e-11	1.19832e-09	Rsph1	protein_coding
ENSMUSG00000050022	22.6589	-1.64847	0.419024	-3.93407	8.35186e-05	0.000472033	Amz1	protein_coding
ENSMUSG00000002900	9924.95	-1.64998	0.0481766	-34.2487	4.56267e-257	1.67017e-253	Lamb1	protein_coding
ENSMUSG00000052516	2086.57	-1.65298	0.500194	-3.30469	0.000950817	0.00425572	Robo2	protein_coding
ENSMUSG00000042770	263.316	-1.65305	0.11607	-14.2418	5.04312e-46	6.32926e-44	Hebp1	protein_coding
ENSMUSG00000071984	43.6614	-1.65385	0.381095	-4.33974	1.42648e-05	9.28842e-05	Fndc1	protein_coding
ENSMUSG00000091971	23.8157	-1.65731	0.516458	-3.20899	0.00133201	0.00575091	Hspa1a	protein_coding
ENSMUSG00000028337	25.7072	-1.65743	0.503182	-3.2939	0.000988083	0.00440814	Coro2a	protein_coding
ENSMUSG00000050122	40.7177	-1.65823	0.411147	-4.03318	5.50278e-05	0.000323668	Vwa3b	protein_coding
ENSMUSG00000031274	880.76	-1.65885	0.36366	-4.56155	5.07771e-06	3.56299e-05	Col4a5	protein_coding
ENSMUSG00000035273	34.6516	-1.67142	0.49896	-3.3498	0.000808694	0.00370235	Hpse	protein_coding
ENSMUSG00000018411	293.26	-1.67392	0.104707	-15.9868	1.58008e-57	3.2739e-55	Mapt	protein_coding
ENSMUSG00000040998	58.2401	-1.67425	0.218117	-7.67593	1.64221e-14	3.11467e-13	Npnt	protein_coding
ENSMUSG00000049866	274.115	-1.67812	0.173086	-9.69532	3.15658e-22	1.0987e-20	Arl4c	protein_coding
ENSMUSG00000030748	379.596	-1.67878	0.429416	-3.90945	9.25067e-05	0.000517632	Il4ra	protein_coding
ENSMUSG00000070858	72.5543	-1.67925	0.572834	-2.93147	0.00337361	0.0131257	Gm1673	protein_coding
ENSMUSG00000015484	11.9597	-1.68384	0.590573	-2.85119	0.00435554	0.0164531	Fam163a	protein_coding
ENSMUSG00000056771	12.2991	-1.68577	0.474744	-3.55091	0.000383904	0.00189561	Gm10010	protein_coding
ENSMUSG00000075569	12.8174	-1.6879	0.5916	-2.85311	0.00432932	0.0163629	Rsph10b	protein_coding
ENSMUSG00000020798	12.4041	-1.69241	0.629904	-2.68678	0.00721448	0.0253766	Spns3	protein_coding
ENSMUSG00000052676	70.1293	-1.6928	0.514875	-3.28778	0.00100981	0.00448886	Zmat1	protein_coding
ENSMUSG00000009248	20.0182	-1.69595	0.450921	-3.76109	0.000169176	0.000899666	Ascl2	protein_coding
ENSMUSG00000026509	354.557	-1.69873	0.179524	-9.46239	3.00979e-21	9.94045e-20	Capn2	protein_coding
ENSMUSG00000022408	115.636	-1.70131	0.596066	-2.85424	0.004314	0.0163106	Fam83f	protein_coding
ENSMUSG00000028392	64.7825	-1.70506	0.208324	-8.18465	2.73105e-16	6.00421e-15	Bspry	protein_coding
ENSMUSG00000038569	151.133	-1.70726	0.146617	-11.6444	2.45152e-31	1.46312e-29	Rad9b	protein_coding
ENSMUSG00000050447	36.1137	-1.70984	0.289871	-5.89861	3.66587e-09	3.96423e-08	Lypd6	protein_coding
ENSMUSG00000059401	579.027	-1.7112	0.342978	-4.98923	6.06192e-07	4.8858e-06	Mamld1	protein_coding
ENSMUSG00000000706	11.4212	-1.71444	0.536121	-3.19785	0.00138455	0.00595668	Btn1a1	protein_coding
ENSMUSG00000035459	17.8666	-1.71861	0.520511	-3.30177	0.000960768	0.00429588	Stab2	protein_coding
ENSMUSG00000021098	170.194	-1.72517	0.169927	-10.1525	3.23146e-24	1.28341e-22	4930447C04Rik	protein_coding
ENSMUSG00000033214	11.9306	-1.72692	0.557979	-3.09495	0.00196845	0.00815996	Slitrk5	protein_coding
ENSMUSG00000073985	95.0954	-1.73063	0.468744	-3.69205	0.000222452	0.00115338	Gm10602	pseudogene
ENSMUSG00000020846	185.851	-1.73166	0.358782	-4.8265	1.38954e-06	1.06559e-05	Fam101b	protein_coding
ENSMUSG00000038486	41.4022	-1.7351	0.286009	-6.06658	1.30663e-09	1.48846e-08	Sv2a	protein_coding
ENSMUSG00000026304	12.8406	-1.73615	0.692736	-2.50623	0.0122026	0.0400398	Rab17	protein_coding
ENSMUSG00000045377	39.7144	-1.74106	0.274717	-6.33765	2.33296e-10	2.9146e-09	Tmem88	protein_coding
ENSMUSG00000024610	11.3072	-1.74137	0.493465	-3.52886	0.00041735	0.00204103	Cd74	protein_coding
ENSMUSG00000027533	431.423	-1.74174	0.218543	-7.96979	1.58946e-15	3.27787e-14	Fabp5	protein_coding
ENSMUSG00000044229	27.3197	-1.74443	0.719533	-2.42439	0.0153342	0.04876	Nxpe4	protein_coding
ENSMUSG00000097569	19.7032	-1.74779	0.317644	-5.50235	3.74757e-08	3.57705e-07	Gm26640	lincRNA
ENSMUSG00000016493	64.8347	-1.74997	0.685197	-2.55397	0.0106502	0.035592	Cd46	protein_coding
ENSMUSG00000007817	1155.46	-1.75549	0.137936	-12.7268	4.19691e-37	3.55895e-35	Zmiz1	protein_coding
ENSMUSG00000042249	91.9504	-1.76036	0.184399	-9.54647	1.34184e-21	4.49938e-20	Adrbk2	protein_coding
ENSMUSG00000024112	1680.36	-1.7638	0.404563	-4.35977	1.30197e-05	8.53333e-05	Cacna1h	protein_coding
ENSMUSG00000021892	616.891	-1.7685	0.359038	-4.92567	8.40724e-07	6.66628e-06	Sh3bp5	protein_coding
ENSMUSG00000004105	532.125	-1.77216	0.245939	-7.20567	5.77594e-13	9.57411e-12	Angptl2	protein_coding
ENSMUSG00000062393	53.5891	-1.77607	0.414309	-4.28683	1.81242e-05	0.000116427	Dgkk	protein_coding
ENSMUSG00000034107	10.4977	-1.77623	0.546263	-3.25159	0.0011476	0.0050379	Ano7	protein_coding
ENSMUSG00000050150	53.6298	-1.77646	0.219839	-8.08073	6.43813e-16	1.37282e-14	Slc9b1	protein_coding
ENSMUSG00000022490	64.2569	-1.77668	0.326542	-5.4409	5.30118e-08	4.96079e-07	Ppp1r1a	protein_coding
ENSMUSG00000042529	46.0459	-1.78236	0.271175	-6.57272	4.94047e-11	6.67739e-10	Kcnj12	protein_coding
ENSMUSG00000044317	18.9461	-1.78693	0.460543	-3.88004	0.000104439	0.000579533	Gpr4	protein_coding
ENSMUSG00000040856	266.093	-1.789	0.452337	-3.95502	7.65277e-05	0.000436196	Dlk1	protein_coding
ENSMUSG00000025037	437.295	-1.79039	0.0844623	-21.1975	1.00739e-99	6.50742e-97	Maoa	protein_coding
ENSMUSG00000063296	144.528	-1.79136	0.171689	-10.4337	1.73896e-25	7.47411e-24	Tmem117	protein_coding
ENSMUSG00000070639	306.498	-1.79149	0.216111	-8.28965	1.1358e-16	2.57171e-15	Lrrc8b	protein_coding
ENSMUSG00000040943	1437.32	-1.79151	0.111535	-16.0623	4.68747e-58	9.99524e-56	Tet2	protein_coding
ENSMUSG00000086040	222.665	-1.79235	0.225902	-7.93421	2.11835e-15	4.31189e-14	Wipf3	protein_coding
ENSMUSG00000104090	12.6637	-1.79328	0.514112	-3.4881	0.000486458	0.0023466	Gm34267	TEC
ENSMUSG00000038070	498.031	-1.79695	0.160721	-11.1805	5.07819e-29	2.67463e-27	Cntln	protein_coding
ENSMUSG00000024535	83.019	-1.79818	0.21524	-8.3543	6.58209e-17	1.52814e-15	Snx24	protein_coding
ENSMUSG00000029561	688.752	-1.79888	0.458244	-3.9256	8.6515e-05	0.000486957	Oasl2	protein_coding
ENSMUSG00000068699	630.394	-1.80146	0.140606	-12.8121	1.40267e-37	1.21287e-35	Flnc	protein_coding
ENSMUSG00000045053	35.1572	-1.80244	0.537222	-3.35511	0.000793332	0.00363909	Kcng3	protein_coding
ENSMUSG00000020553	169.331	-1.80333	0.186776	-9.65508	4.67774e-22	1.60527e-20	Pctp	protein_coding
ENSMUSG00000035493	2363.59	-1.80411	0.19921	-9.05635	1.34887e-19	3.89805e-18	Tgfbi	protein_coding
ENSMUSG00000092509	11.959	-1.80561	0.502377	-3.59414	0.000325469	0.00162979	Gm20394	processed_transcript
ENSMUSG00000037108	195.753	-1.80653	0.166059	-10.8788	1.45465e-27	7.08391e-26	Zcwpw1	protein_coding
ENSMUSG00000052854	546.278	-1.80877	0.358902	-5.03973	4.66183e-07	3.82187e-06	Nrk	protein_coding
ENSMUSG00000030208	603.461	-1.80961	0.162777	-11.1171	1.03575e-28	5.36514e-27	Emp1	protein_coding
ENSMUSG00000041329	1391.02	-1.81196	0.203646	-8.8976	5.70654e-19	1.56666e-17	Atp1b2	protein_coding
ENSMUSG00000029151	28.5405	-1.81214	0.270536	-6.69836	2.10776e-11	2.96368e-10	Slc30a3	protein_coding
ENSMUSG00000041809	43.2564	-1.81248	0.382206	-4.74215	2.11463e-06	1.5824e-05	Efhc1	protein_coding
ENSMUSG00000028542	160.759	-1.81409	0.304672	-5.95423	2.61292e-09	2.87513e-08	Slc6a9	protein_coding
ENSMUSG00000031303	111.153	-1.81471	0.211016	-8.59989	7.97955e-18	1.99153e-16	Map3k15	protein_coding
ENSMUSG00000097820	47.6734	-1.81613	0.685349	-2.64994	0.00805064	0.0279242	E530011L22Rik	TEC
ENSMUSG00000026495	118.41	-1.82327	0.256512	-7.10792	1.17807e-12	1.89276e-11	Efcab2	protein_coding
ENSMUSG00000040322	297.108	-1.82334	0.208052	-8.76386	1.88668e-18	4.93887e-17	Slc25a24	protein_coding
ENSMUSG00000050777	41.5629	-1.82389	0.483246	-3.77424	0.000160497	0.000857249	Tmem37	protein_coding
ENSMUSG00000067786	549.796	-1.82447	0.180066	-10.1322	3.97668e-24	1.57086e-22	Nnat	protein_coding
ENSMUSG00000030067	222.814	-1.82499	0.145061	-12.5808	2.69293e-36	2.18247e-34	Foxp1	protein_coding
ENSMUSG00000004665	504.732	-1.82652	0.209397	-8.72279	2.71422e-18	7.03807e-17	Cnn2	protein_coding
ENSMUSG00000031112	219.72	-1.82801	0.152765	-11.9661	5.34618e-33	3.56894e-31	Stk26	protein_coding
ENSMUSG00000026879	987.14	-1.82909	0.156272	-11.7045	1.20859e-31	7.37343e-30	Gsn	protein_coding
ENSMUSG00000066607	55.0405	-1.83135	0.297795	-6.14969	7.76348e-10	9.07447e-09	6030419C18Rik	protein_coding
ENSMUSG00000026890	16.5106	-1.83807	0.383894	-4.78795	1.68496e-06	1.27434e-05	Lhx6	protein_coding
ENSMUSG00000066687	40.0466	-1.83882	0.284599	-6.4611	1.03947e-10	1.35489e-09	Zbtb16	protein_coding
ENSMUSG00000032446	67.5851	-1.84064	0.219359	-8.39099	4.8208e-17	1.1324e-15	Eomes	protein_coding
ENSMUSG00000015365	34.807	-1.85334	0.427764	-4.33263	1.47338e-05	9.57393e-05	Mov10l1	protein_coding
ENSMUSG00000033644	219.325	-1.85507	0.200685	-9.24369	2.38139e-20	7.30482e-19	Piwil2	protein_coding
ENSMUSG00000033420	285.883	-1.8553	0.167098	-11.1031	1.21161e-28	6.24663e-27	Antxr1	protein_coding
ENSMUSG00000071658	39.6918	-1.85702	0.231017	-8.03844	9.09867e-16	1.90681e-14	Gng3	protein_coding
ENSMUSG00000024990	120.893	-1.86049	0.515722	-3.60754	0.000309119	0.00155751	Rbp4	protein_coding
ENSMUSG00000006930	499.504	-1.86691	0.0815886	-22.882	7.02457e-116	5.93387e-113	Hap1	protein_coding
ENSMUSG00000024299	1187.12	-1.87107	0.144767	-12.9247	3.26472e-38	2.86812e-36	Adamts10	protein_coding
ENSMUSG00000031255	645.67	-1.87116	0.429499	-4.3566	1.32099e-05	8.63992e-05	Sytl4	protein_coding
ENSMUSG00000028871	100.198	-1.873	0.305257	-6.13583	8.47157e-10	9.8445e-09	Rspo1	protein_coding
ENSMUSG00000032246	31.0861	-1.87694	0.767178	-2.44655	0.014423	0.0462442	Calml4	protein_coding
ENSMUSG00000002944	54.6309	-1.87961	0.676218	-2.77959	0.00544273	0.0199397	Cd36	protein_coding
ENSMUSG00000068048	118.809	-1.88328	0.330771	-5.6936	1.24385e-08	1.26651e-07	Rhox9	protein_coding
ENSMUSG00000055639	12.649	-1.88478	0.731302	-2.5773	0.0099576	0.0335788	Dach1	protein_coding
ENSMUSG00000024420	465.647	-1.88672	0.33509	-5.63047	1.79718e-08	1.79416e-07	Zfp521	protein_coding
ENSMUSG00000022790	126.301	-1.88696	0.446943	-4.22193	2.42214e-05	0.00015221	Igsf11	protein_coding
ENSMUSG00000024186	1018.4	-1.89474	0.302883	-6.2557	3.95748e-10	4.83685e-09	Rgs11	protein_coding
ENSMUSG00000071553	221.521	-1.89657	0.427044	-4.44116	8.94734e-06	6.01317e-05	Cpa2	protein_coding
ENSMUSG00000024987	217.202	-1.89694	0.58762	-3.22819	0.00124578	0.00541805	Cyp26a1	protein_coding
ENSMUSG00000072949	605.502	-1.89787	0.189006	-10.0413	1.00295e-23	3.88496e-22	Acot1	protein_coding
ENSMUSG00000008734	523.368	-1.90267	0.146823	-12.959	2.09045e-38	1.85881e-36	Gprc5b	protein_coding
ENSMUSG00000031169	87.0879	-1.90449	0.229632	-8.29367	1.0981e-16	2.49149e-15	Porcn	protein_coding
ENSMUSG00000048029	20.4276	-1.90881	0.471982	-4.04425	5.24907e-05	0.000309408	Eno4	protein_coding
ENSMUSG00000067235	17.6987	-1.91061	0.476656	-4.00837	6.11387e-05	0.000355329	H2-Q10	protein_coding
ENSMUSG00000069806	40.0319	-1.92035	0.316352	-6.07032	1.27659e-09	1.45726e-08	Cacng7	protein_coding
ENSMUSG00000038932	66.9879	-1.92436	0.309491	-6.21782	5.04115e-10	6.06014e-09	Tcfl5	protein_coding
ENSMUSG00000043541	11.1263	-1.92633	0.695832	-2.76838	0.00563356	0.0205531	Casc1	protein_coding
ENSMUSG00000032841	59.9866	-1.92654	0.28683	-6.71666	1.85935e-11	2.62785e-10	Prr5l	protein_coding
ENSMUSG00000041741	81.8915	-1.92967	0.364433	-5.29498	1.19033e-07	1.05714e-06	Pde3a	protein_coding
ENSMUSG00000028358	1513.88	-1.93266	0.282033	-6.85262	7.25097e-12	1.07097e-10	Zfp618	protein_coding
ENSMUSG00000024659	123.475	-1.94211	0.240102	-8.08871	6.03001e-16	1.29081e-14	Anxa1	protein_coding
ENSMUSG00000032243	314.12	-1.94265	0.471315	-4.12177	3.75965e-05	0.000227161	Itga11	protein_coding
ENSMUSG00000034848	275.941	-1.94279	0.154656	-12.562	3.41762e-36	2.7495e-34	Ttc21b	protein_coding
ENSMUSG00000049555	57.3011	-1.94311	0.735237	-2.64283	0.00822156	0.0284542	Tmie	protein_coding
ENSMUSG00000021384	527.027	-1.94334	0.573622	-3.38784	0.000704459	0.00326897	Susd3	protein_coding
ENSMUSG00000043410	43.0672	-1.94342	0.380189	-5.11173	3.19217e-07	2.68413e-06	Hfm1	protein_coding
ENSMUSG00000022768	13.7852	-1.94432	0.459278	-4.23342	2.30163e-05	0.000145177	Ccdc116	protein_coding
ENSMUSG00000042116	105.243	-1.94467	0.634164	-3.06651	0.00216573	0.00887257	Vwa1	protein_coding
ENSMUSG00000037754	1960.15	-1.94472	0.435956	-4.46083	8.16429e-06	5.52921e-05	Ppp1r16b	protein_coding
ENSMUSG00000038168	176.61	-1.94495	0.738212	-2.63467	0.00842186	0.0290695	P3h2	protein_coding
ENSMUSG00000000244	245.199	-1.94511	0.256281	-7.58976	3.205e-14	5.90531e-13	Tspan32	protein_coding
ENSMUSG00000022895	635.066	-1.94645	0.171488	-11.3504	7.38421e-30	4.04438e-28	Ets2	protein_coding
ENSMUSG00000053414	344.34	-1.94666	0.154798	-12.5755	2.87957e-36	2.32514e-34	Hunk	protein_coding
ENSMUSG00000081044	1364.15	-1.94954	0.170819	-11.4129	3.60582e-30	2.02027e-28	AU015836	protein_coding
ENSMUSG00000020614	14.565	-1.95288	0.512865	-3.80778	0.000140221	0.000757048	Fam20a	protein_coding
ENSMUSG00000068617	12.5577	-1.95696	0.439828	-4.44939	8.61164e-06	5.80532e-05	Efcab1	protein_coding
ENSMUSG00000042246	169.257	-1.95884	0.2181	-8.98136	2.67438e-19	7.54981e-18	Tmc7	protein_coding
ENSMUSG00000052133	1364.83	-1.95886	0.0931082	-21.0386	2.90901e-98	1.82545e-95	Sema5b	protein_coding
ENSMUSG00000025892	66.0958	-1.96145	0.488621	-4.01426	5.96315e-05	0.000347305	Gria4	protein_coding
ENSMUSG00000064246	18.8254	-1.96175	0.56031	-3.50119	0.000463188	0.00224322	Chil1	protein_coding
ENSMUSG00000069874	63.8379	-1.96739	0.420291	-4.68103	2.85439e-06	2.0904e-05	Irgm2	protein_coding
ENSMUSG00000087651	103.874	-1.96761	0.251083	-7.83647	4.63379e-15	9.22683e-14	1500009L16Rik	protein_coding
ENSMUSG00000104340	12.4633	-1.9685	0.400709	-4.91254	8.99032e-07	7.09502e-06	Gm10522	lincRNA
ENSMUSG00000006587	11.6903	-1.96877	0.396836	-4.96116	7.00736e-07	5.60462e-06	Snai3	protein_coding
ENSMUSG00000034037	53.4204	-1.97519	0.32403	-6.09572	1.08943e-09	1.25404e-08	Fgd5	protein_coding
ENSMUSG00000029195	146.046	-1.97773	0.445196	-4.44238	8.89709e-06	5.98489e-05	Klb	protein_coding
ENSMUSG00000023443	19.092	-1.9801	0.43181	-4.58558	4.52735e-06	3.20342e-05	Esx1	protein_coding
ENSMUSG00000040270	116.164	-1.98206	0.180315	-10.9922	4.16582e-28	2.09848e-26	Bach2	protein_coding
ENSMUSG00000035929	125.682	-1.98229	0.199027	-9.95989	2.28312e-23	8.66046e-22	H2-Q4	protein_coding
ENSMUSG00000039476	27.6872	-1.98333	0.586055	-3.38421	0.000713843	0.00330692	Prrx2	protein_coding
ENSMUSG00000027189	2074.43	-1.98347	0.0792658	-25.023	3.43406e-138	4.71389e-135	Trim44	protein_coding
ENSMUSG00000049382	1065.49	-1.98422	0.131379	-15.1031	1.54548e-51	2.39038e-49	Krt8	protein_coding
ENSMUSG00000032826	158.077	-1.98912	0.206891	-9.61431	6.95714e-22	2.36899e-20	Ank2	protein_coding
ENSMUSG00000034006	574.659	-1.99016	0.185768	-10.7132	8.82918e-27	4.06531e-25	Pqlc1	protein_coding
ENSMUSG00000045107	77.2945	-1.99064	0.250448	-7.94833	1.89044e-15	3.86229e-14	Saysd1	protein_coding
ENSMUSG00000024697	93.5862	-1.99067	0.602394	-3.3046	0.000951111	0.00425616	Gna14	protein_coding
ENSMUSG00000033213	10.4317	-1.99322	0.813615	-2.44983	0.0142922	0.0458917	AA467197	protein_coding
ENSMUSG00000074141	50.6423	-1.99862	0.406428	-4.91752	8.76492e-07	6.9365e-06	Il4i1	protein_coding
ENSMUSG00000045763	1208.92	-2.00422	0.165694	-12.0959	1.11019e-33	7.66762e-32	Basp1	protein_coding
ENSMUSG00000045179	16.0664	-2.01013	0.361901	-5.55438	2.78602e-08	2.70989e-07	Sox3	protein_coding
ENSMUSG00000106547	11.9065	-2.01049	0.595013	-3.3789	0.000727758	0.00336712	RP23-441I24.5	lincRNA
ENSMUSG00000067279	230.075	-2.01468	0.722667	-2.78784	0.00530602	0.019517	Ppp1r3c	protein_coding
ENSMUSG00000024905	17.4405	-2.01549	0.486035	-4.1468	3.37155e-05	0.000205693	Mtl5	protein_coding
ENSMUSG00000020044	1399.85	-2.03145	0.406552	-4.99678	5.82949e-07	4.7071e-06	Timp3	protein_coding
ENSMUSG00000000093	789.32	-2.03664	0.375473	-5.42421	5.82111e-08	5.41274e-07	Tbx2	protein_coding
ENSMUSG00000041827	20.1908	-2.03744	0.563666	-3.61462	0.000300785	0.00151935	Oasl1	protein_coding
ENSMUSG00000001247	373.835	-2.0375	0.210381	-9.68481	3.49866e-22	1.212e-20	Lsr	protein_coding
ENSMUSG00000029136	20.4343	-2.04012	0.405202	-5.03481	4.78319e-07	3.9126e-06	Rbks	protein_coding
ENSMUSG00000041695	34.753	-2.04242	0.645205	-3.16554	0.00154796	0.00658869	Kcnj2	protein_coding
ENSMUSG00000026994	24.4739	-2.04335	0.479443	-4.26192	2.02677e-05	0.00012896	Galnt3	protein_coding
ENSMUSG00000036924	28.2646	-2.0439	0.479946	-4.25859	2.05717e-05	0.000130732	Cst13	protein_coding
ENSMUSG00000050271	192.482	-2.04456	0.205063	-9.97038	2.05448e-23	7.83378e-22	D8Ertd82e	protein_coding
ENSMUSG00000038507	332.245	-2.04489	0.137594	-14.8618	5.83794e-50	8.43544e-48	Parp12	protein_coding
ENSMUSG00000015970	44.2057	-2.04777	0.611818	-3.34703	0.000816828	0.00373672	Chdh	protein_coding
ENSMUSG00000046607	15.6647	-2.04791	0.437457	-4.68141	2.84911e-06	2.08792e-05	Hrk	protein_coding
ENSMUSG00000078963	38.1857	-2.05109	0.535533	-3.82999	0.000128147	0.000698212	Hsbp1l1	protein_coding
ENSMUSG00000034687	476.359	-2.06455	0.361979	-5.70351	1.17364e-08	1.1978e-07	Fras1	protein_coding
ENSMUSG00000022809	22.3339	-2.06719	0.575622	-3.59122	0.000329134	0.00164702	Nr1i2	protein_coding
ENSMUSG00000036928	485.563	-2.06982	0.115514	-17.9184	8.4797e-72	2.82181e-69	Stag3	protein_coding
ENSMUSG00000046000	110.051	-2.07157	0.289271	-7.16136	7.9881e-13	1.30732e-11	Naa11	protein_coding
ENSMUSG00000016758	19.9474	-2.07453	0.612395	-3.38757	0.000705147	0.00327078	Bik	protein_coding
ENSMUSG00000010796	22.2604	-2.0798	0.414937	-5.01232	5.37784e-07	4.36649e-06	Asz1	protein_coding
ENSMUSG00000073471	38.2762	-2.08035	0.750338	-2.77255	0.00556186	0.0203476	Rsph3a	protein_coding
ENSMUSG00000030310	23.7532	-2.08402	0.288371	-7.22686	4.94276e-13	8.24907e-12	Slc6a1	protein_coding
ENSMUSG00000022218	113.469	-2.08726	0.243722	-8.5641	1.08923e-17	2.68492e-16	Tgm1	protein_coding
ENSMUSG00000033717	13.3712	-2.08729	0.624004	-3.345	0.000822836	0.00375628	Adra2a	protein_coding
ENSMUSG00000028957	191.449	-2.08804	0.248155	-8.41426	3.95368e-17	9.3774e-16	Per3	protein_coding
ENSMUSG00000032549	119.292	-2.08956	0.211448	-9.88215	4.97525e-23	1.84269e-21	Rab6b	protein_coding
ENSMUSG00000078670	90.8935	-2.09288	0.178225	-11.7429	7.67652e-32	4.77619e-30	Fam174b	protein_coding
ENSMUSG00000085929	15.0865	-2.09808	0.387266	-5.41766	6.03837e-08	5.59818e-07	Gm13421	processed_transcript
ENSMUSG00000032226	20.7203	-2.09996	0.344221	-6.10061	1.05666e-09	1.21888e-08	Gcnt3	protein_coding
ENSMUSG00000023764	1142.41	-2.10306	0.086566	-24.2943	2.25194e-130	2.60312e-127	Sfi1	protein_coding
ENSMUSG00000087365	597.931	-2.10323	0.688759	-3.05364	0.00226081	0.00921568	C430049B03Rik	processed_transcript
ENSMUSG00000035126	114.452	-2.10586	0.266589	-7.89928	2.8051e-15	5.66775e-14	Wdr78	protein_coding
ENSMUSG00000026701	1696.83	-2.10603	0.0740738	-28.4315	8.25839e-178	1.6489e-174	Prdx6	protein_coding
ENSMUSG00000022836	992.236	-2.10898	0.289593	-7.28258	3.27505e-13	5.57596e-12	Mylk	protein_coding
ENSMUSG00000041439	39.5126	-2.11276	0.29763	-7.09861	1.26018e-12	2.01582e-11	Mfsd6	protein_coding
ENSMUSG00000038473	43.4932	-2.11348	0.694354	-3.04382	0.00233599	0.00949922	Nos1ap	protein_coding
ENSMUSG00000059049	539.025	-2.11383	0.80002	-2.64223	0.00823627	0.0284964	Frem1	protein_coding
ENSMUSG00000061462	12.836	-2.119	0.730101	-2.90234	0.00370392	0.0142776	Obscn	protein_coding
ENSMUSG00000021130	92.9103	-2.13262	0.236763	-9.00739	2.11024e-19	6.02694e-18	Galnt16	protein_coding
ENSMUSG00000036256	399.783	-2.13547	0.31902	-6.69385	2.17376e-11	3.04868e-10	Igfbp7	protein_coding
ENSMUSG00000044254	45.827	-2.13609	0.396305	-5.39002	7.04492e-08	6.49025e-07	Pcsk9	protein_coding
ENSMUSG00000046352	438.5	-2.13962	0.643742	-3.32372	0.000888243	0.00402071	Gjb2	protein_coding
ENSMUSG00000073650	14.0457	-2.14552	0.447191	-4.79776	1.60451e-06	1.21643e-05	Catip	protein_coding
ENSMUSG00000021363	11.1618	-2.1492	0.476112	-4.51406	6.35992e-06	4.39947e-05	Mak	protein_coding
ENSMUSG00000025993	349.193	-2.14942	0.328367	-6.54577	5.91879e-11	7.95559e-10	Slc40a1	protein_coding
ENSMUSG00000019852	18.1742	-2.1647	0.378097	-5.72526	1.03278e-08	1.06393e-07	Arfgef3	protein_coding
ENSMUSG00000078816	46.8964	-2.16531	0.297697	-7.27355	3.50149e-13	5.94766e-12	Prkcg	protein_coding
ENSMUSG00000056025	1240.7	-2.16611	0.650733	-3.32872	0.000872466	0.00395908	Clca3a1	protein_coding
ENSMUSG00000078907	18.5923	-2.1662	0.660751	-3.27839	0.00104402	0.0046276	Fam186b	protein_coding
ENSMUSG00000043079	468.453	-2.16926	0.655052	-3.31158	0.000927695	0.00416987	Synpo	protein_coding
ENSMUSG00000091243	43.057	-2.1694	0.293451	-7.3927	1.43872e-13	2.51781e-12	Vgll3	protein_coding
ENSMUSG00000029153	60.0527	-2.17362	0.341989	-6.35583	2.07298e-10	2.60611e-09	Ociad2	protein_coding
ENSMUSG00000020886	96.0821	-2.17433	0.41006	-5.30246	1.14253e-07	1.01716e-06	Dlg4	protein_coding
ENSMUSG00000054920	243.733	-2.17691	0.142443	-15.2827	9.96948e-53	1.64631e-50	Klhl5	protein_coding
ENSMUSG00000085566	73.7558	-2.18124	0.513126	-4.25088	2.12937e-05	0.000134893	A730017L22Rik	processed_transcript
ENSMUSG00000021087	50.3361	-2.18312	0.314743	-6.9362	4.02793e-12	6.12217e-11	Rtn1	protein_coding
ENSMUSG00000038598	16.7783	-2.18565	0.471095	-4.63951	3.49242e-06	2.52648e-05	AI481877	protein_coding
ENSMUSG00000025854	63.0286	-2.18748	0.373585	-5.85536	4.75966e-09	5.08693e-08	Fam20c	protein_coding
ENSMUSG00000031626	99.8901	-2.18879	0.807819	-2.70951	0.0067383	0.0239743	Sorbs2	protein_coding
ENSMUSG00000030223	94.8959	-2.19145	0.471967	-4.64323	3.42997e-06	2.48458e-05	Ptpro	protein_coding
ENSMUSG00000038132	12.5624	-2.19404	0.857201	-2.55954	0.0104811	0.0351018	Rbm24	protein_coding
ENSMUSG00000053395	17.903	-2.19568	0.41282	-5.31875	1.04481e-07	9.36623e-07	Cacng8	protein_coding
ENSMUSG00000029522	65.5463	-2.19955	0.193442	-11.3706	5.85609e-30	3.22349e-28	Pla2g1b	protein_coding
ENSMUSG00000021090	33.6607	-2.20789	0.308129	-7.16548	7.75153e-13	1.2705e-11	Lrrc9	protein_coding
ENSMUSG00000081208	84.9898	-2.21285	0.269386	-8.21442	2.13194e-16	4.73925e-15	Gm11400	processed_pseudogene
ENSMUSG00000020684	14.6992	-2.21705	0.553458	-4.00582	6.18034e-05	0.000358623	Rasl10b	protein_coding
ENSMUSG00000010592	672.384	-2.21955	0.359523	-6.17359	6.67567e-10	7.88267e-09	Dazl	protein_coding
ENSMUSG00000051048	68.9735	-2.22146	0.615263	-3.61059	0.000305507	0.00154072	P4ha3	protein_coding
ENSMUSG00000034324	39.4023	-2.22432	0.264161	-8.42033	3.75412e-17	8.92335e-16	Tmem132c	protein_coding
ENSMUSG00000050945	85.3529	-2.24269	0.249882	-8.97501	2.83319e-19	7.93691e-18	Zfp438	protein_coding
ENSMUSG00000028927	1013.05	-2.24349	0.217044	-10.3366	4.81358e-25	1.98723e-23	Padi2	protein_coding
ENSMUSG00000020695	390.375	-2.24501	0.431628	-5.20126	1.97939e-07	1.70751e-06	Mrc2	protein_coding
ENSMUSG00000022469	53.1971	-2.25147	0.266086	-8.46144	2.64094e-17	6.36696e-16	Rapgef3	protein_coding
ENSMUSG00000028634	103.426	-2.26652	0.803427	-2.82106	0.00478651	0.0178543	Hivep3	protein_coding
ENSMUSG00000039601	21.1661	-2.26866	0.718706	-3.15658	0.00159628	0.00676557	Rcan2	protein_coding
ENSMUSG00000028864	95.6679	-2.26931	0.80255	-2.82762	0.00468949	0.017555	Hgf	protein_coding
ENSMUSG00000029348	16.2843	-2.27047	0.399135	-5.68847	1.28185e-08	1.30339e-07	Asphd2	protein_coding
ENSMUSG00000054855	21.4332	-2.28042	0.313119	-7.28292	3.26668e-13	5.56603e-12	Rnd1	protein_coding
ENSMUSG00000052949	330.437	-2.28511	0.180117	-12.6869	6.99263e-37	5.8618e-35	Rnf157	protein_coding
ENSMUSG00000048899	52.3806	-2.28637	0.232988	-9.81325	9.87383e-23	3.57263e-21	Rimkla	protein_coding
ENSMUSG00000028949	117.718	-2.28679	0.257631	-8.87625	6.91536e-19	1.88673e-17	Smarcd3	protein_coding
ENSMUSG00000021758	144.472	-2.29414	0.234779	-9.7715	1.49224e-22	5.32912e-21	Ddx4	protein_coding
ENSMUSG00000048616	22.3268	-2.29502	0.673284	-3.40869	0.000652747	0.00305808	Nog	protein_coding
ENSMUSG00000020059	18.0503	-2.29717	0.454236	-5.05722	4.25402e-07	3.50802e-06	Sycp3	protein_coding
ENSMUSG00000001025	34.9916	-2.2976	0.368761	-6.23058	4.64705e-10	5.61713e-09	S100a6	protein_coding
ENSMUSG00000028020	14.7177	-2.31191	0.417818	-5.5333	3.14262e-08	3.03524e-07	Glrb	protein_coding
ENSMUSG00000056436	35.5702	-2.31309	0.412639	-5.60562	2.07515e-08	2.05022e-07	Cyct	protein_coding
ENSMUSG00000037820	167.31	-2.31726	0.315726	-7.33947	2.14447e-13	3.69404e-12	Tgm2	protein_coding
ENSMUSG00000046160	47.8197	-2.32506	0.32119	-7.23891	4.52297e-13	7.59465e-12	Olig1	protein_coding
ENSMUSG00000029669	131.218	-2.3277	0.3794	-6.13523	8.50366e-10	9.87657e-09	Tspan12	protein_coding
ENSMUSG00000029189	1899.69	-2.33585	0.788848	-2.96109	0.00306552	0.0120551	Sel1l3	protein_coding
ENSMUSG00000052726	11.8601	-2.33868	0.486263	-4.8095	1.51311e-06	1.1527e-05	Kcnt2	protein_coding
ENSMUSG00000031937	75.9588	-2.33919	0.217913	-10.7345	7.00637e-27	3.25329e-25	Vstm5	protein_coding
ENSMUSG00000020193	25.4765	-2.33969	0.545262	-4.29095	1.77911e-05	0.000114454	Zpbp	protein_coding
ENSMUSG00000059493	539.095	-2.34597	0.331749	-7.07152	1.53247e-12	2.42665e-11	Nhs	protein_coding
ENSMUSG00000042215	230.021	-2.34885	0.258137	-9.09923	9.09766e-20	2.64651e-18	Bag2	protein_coding
ENSMUSG00000060445	22.7982	-2.34975	0.426362	-5.51115	3.565e-08	3.41466e-07	Sycp2	protein_coding
ENSMUSG00000009772	221.413	-2.3512	0.198157	-11.8654	1.79149e-32	1.15048e-30	Nuak2	protein_coding
ENSMUSG00000060962	20.1959	-2.35434	0.963534	-2.44344	0.014548	0.0465974	Dmkn	protein_coding
ENSMUSG00000039899	11.865	-2.35646	0.436163	-5.40271	6.56432e-08	6.0653e-07	Fgl2	protein_coding
ENSMUSG00000034981	269.818	-2.35797	0.330187	-7.14131	9.24458e-13	1.50399e-11	Parm1	protein_coding
ENSMUSG00000017607	44.6545	-2.35919	0.48175	-4.89714	9.72437e-07	7.63318e-06	Tns4	protein_coding
ENSMUSG00000031342	1758.89	-2.35955	0.91054	-2.59137	0.00955938	0.032465	Gpm6b	protein_coding
ENSMUSG00000059003	128.972	-2.36091	0.464295	-5.08493	3.67758e-07	3.05834e-06	Grin2a	protein_coding
ENSMUSG00000038194	13.944	-2.36589	0.533576	-4.43402	9.24927e-06	6.2028e-05	Lhb	processed_transcript
ENSMUSG00000031075	179.521	-2.3747	0.228846	-10.3769	3.15965e-25	1.32434e-23	Ano1	protein_coding
ENSMUSG00000022150	1747.22	-2.37827	0.220199	-10.8005	3.42174e-27	1.62315e-25	Dab2	protein_coding
ENSMUSG00000070720	315.073	-2.40104	0.513884	-4.67234	2.97784e-06	2.17428e-05	Tmem200b	protein_coding
ENSMUSG00000009376	57.9692	-2.40307	0.230827	-10.4107	2.21537e-25	9.3931e-24	Met	protein_coding
ENSMUSG00000018500	13.7217	-2.41125	0.75088	-3.21123	0.0013217	0.00571428	Adora2b	protein_coding
ENSMUSG00000005360	59.1656	-2.41319	0.322503	-7.4827	7.28116e-14	1.30331e-12	Slc1a3	protein_coding
ENSMUSG00000050545	26.8458	-2.41498	0.491986	-4.90865	9.17077e-07	7.22871e-06	Fam228b	protein_coding
ENSMUSG00000024331	288.668	-2.41877	0.312144	-7.74889	9.27026e-15	1.80339e-13	Dsc2	protein_coding
ENSMUSG00000032946	166.249	-2.42952	0.194336	-12.5017	7.31165e-36	5.67441e-34	Rasgrp2	protein_coding
ENSMUSG00000058740	970.395	-2.43479	0.558418	-4.36016	1.29965e-05	8.5232e-05	Kcnt1	protein_coding
ENSMUSG00000035277	305.126	-2.44602	0.906807	-2.6974	0.00698834	0.0247397	Arx	protein_coding
ENSMUSG00000075012	95.4122	-2.44772	0.254744	-9.60852	7.35965e-22	2.4983e-20	Fjx1	protein_coding
ENSMUSG00000045790	13.0113	-2.45102	0.951128	-2.57696	0.00996736	0.0336066	Ccdc149	protein_coding
ENSMUSG00000033029	10.3563	-2.45594	0.984803	-2.49384	0.012637	0.0412584	1700088E04Rik	protein_coding
ENSMUSG00000038463	222.789	-2.46695	0.785729	-3.1397	0.0016912	0.00713206	Olfml2b	protein_coding
ENSMUSG00000030577	45.123	-2.46995	0.272785	-9.05458	1.3709e-19	3.95653e-18	Cd22	protein_coding
ENSMUSG00000025407	246.158	-2.47566	0.164608	-15.0398	4.0295e-51	6.06164e-49	Gli1	protein_coding
ENSMUSG00000037784	277.321	-2.47823	0.199879	-12.3986	2.6582e-35	1.99256e-33	Dzip1l	protein_coding
ENSMUSG00000032548	98.0412	-2.4801	0.224617	-11.0414	2.41123e-28	1.23445e-26	Slco2a1	protein_coding
ENSMUSG00000035407	364.745	-2.48291	0.220489	-11.2609	2.04705e-29	1.09925e-27	Kank4	protein_coding
ENSMUSG00000068876	1003.34	-2.49895	0.178441	-14.0043	1.46675e-44	1.76034e-42	Cgn	protein_coding
ENSMUSG00000021453	452.871	-2.50858	0.34825	-7.2034	5.87296e-13	9.72025e-12	Gadd45g	protein_coding
ENSMUSG00000032313	15.8478	-2.52827	0.433715	-5.82933	5.56492e-09	5.91303e-08	AI118078	protein_coding
ENSMUSG00000007122	20.5358	-2.5306	0.941523	-2.68778	0.00719297	0.0253253	Casq1	protein_coding
ENSMUSG00000042129	44.0593	-2.53188	0.461344	-5.48805	4.0639e-08	3.85886e-07	Rassf4	protein_coding
ENSMUSG00000036109	282.941	-2.53542	0.289173	-8.76783	1.82147e-18	4.77955e-17	Mbnl3	protein_coding
ENSMUSG00000036667	1255.86	-2.5366	0.138499	-18.3149	6.29168e-75	2.30307e-72	Tcaf1	protein_coding
ENSMUSG00000001700	114.028	-2.53997	0.34285	-7.40838	1.27849e-13	2.24456e-12	Gramd3	protein_coding
ENSMUSG00000003657	11.8641	-2.54261	0.553969	-4.5898	4.4367e-06	3.14638e-05	Calb2	protein_coding
ENSMUSG00000005465	23.7415	-2.55633	0.395746	-6.45953	1.05031e-10	1.36821e-09	Il27ra	protein_coding
ENSMUSG00000041119	126.305	-2.5564	0.205715	-12.4269	1.86735e-35	1.40937e-33	Pde9a	protein_coding
ENSMUSG00000064325	341.823	-2.56188	0.372751	-6.87291	6.29074e-12	9.36702e-11	Hhip	protein_coding
ENSMUSG00000040812	18.5045	-2.56795	0.631986	-4.06331	4.83825e-05	0.000287274	Agbl2	protein_coding
ENSMUSG00000032015	62.6827	-2.56966	0.176278	-14.5773	3.91656e-48	5.34282e-46	Pou2f3	protein_coding
ENSMUSG00000009670	37.2218	-2.57331	0.279102	-9.21997	2.97188e-20	9.02787e-19	Tex11	protein_coding
ENSMUSG00000071176	448.408	-2.57432	0.233188	-11.0397	2.45905e-28	1.256e-26	Arhgef10	protein_coding
ENSMUSG00000061082	61.2773	-2.58236	0.960512	-2.68852	0.00717686	0.0252767	Plac1	protein_coding
ENSMUSG00000029999	174.983	-2.58422	0.551985	-4.68168	2.84535e-06	2.08587e-05	Tgfa	protein_coding
ENSMUSG00000100029	15.4575	-2.58746	0.364973	-7.08944	1.3466e-12	2.14469e-11	Gm29440	lincRNA
ENSMUSG00000042453	64.615	-2.59154	0.464014	-5.58504	2.33646e-08	2.29292e-07	Reln	protein_coding
ENSMUSG00000027220	46.7816	-2.59391	0.442165	-5.86638	4.45413e-09	4.77899e-08	Syt13	protein_coding
ENSMUSG00000016496	23.4825	-2.59397	0.815807	-3.17963	0.00147462	0.00629974	Cd274	protein_coding
ENSMUSG00000012819	1672.77	-2.59836	0.418234	-6.2127	5.20831e-10	6.2406e-09	Cdh23	protein_coding
ENSMUSG00000070803	53.3681	-2.60766	0.321926	-8.10019	5.48724e-16	1.17692e-14	Cited4	protein_coding
ENSMUSG00000031438	511.872	-2.60839	0.205404	-12.6988	6.00167e-37	5.05037e-35	Rnf128	protein_coding
ENSMUSG00000052760	38.1513	-2.61197	0.556542	-4.69322	2.68942e-06	1.97683e-05	A630001G21Rik	protein_coding
ENSMUSG00000027577	74.4753	-2.61612	0.178251	-14.6766	9.10645e-49	1.26585e-46	Chrna4	protein_coding
ENSMUSG00000073856	16.167	-2.61733	0.734441	-3.5637	0.000365666	0.00181453	Iqck	protein_coding
ENSMUSG00000024534	44.4278	-2.61911	0.515665	-5.07909	3.79255e-07	3.15037e-06	Sncaip	protein_coding
ENSMUSG00000075602	87.1976	-2.63284	0.330534	-7.96542	1.64658e-15	3.38612e-14	Ly6a	protein_coding
ENSMUSG00000015619	21.1913	-2.63423	0.689997	-3.81773	0.000134683	0.0007302	Gata3	protein_coding
ENSMUSG00000097023	10.9361	-2.64738	0.453406	-5.83887	5.25551e-09	5.59509e-08	AI854517	lincRNA
ENSMUSG00000073489	17.6067	-2.65181	0.75523	-3.51126	0.00044599	0.00216981	Ifi204	protein_coding
ENSMUSG00000031246	1259.71	-2.65733	0.133662	-19.881	5.94424e-88	2.71986e-85	Sh3bgrl	protein_coding
ENSMUSG00000020926	84.8864	-2.65903	0.166135	-16.0052	1.17502e-57	2.48145e-55	Adam11	protein_coding
ENSMUSG00000022816	2754.37	-2.67637	0.0647696	-41.3213	0	0	Fstl1	protein_coding
ENSMUSG00000032456	86.3794	-2.67971	0.648818	-4.13015	3.62524e-05	0.000219766	Nmnat3	protein_coding
ENSMUSG00000031760	250.195	-2.68354	0.599906	-4.47326	7.70366e-06	5.23825e-05	Mt3	protein_coding
ENSMUSG00000078247	139.741	-2.68421	0.903097	-2.97222	0.00295652	0.0116788	Airn	antisense
ENSMUSG00000029848	62.0424	-2.68985	0.575083	-4.67732	2.90648e-06	2.125e-05	Stra8	protein_coding
ENSMUSG00000000731	61.7098	-2.70347	0.422551	-6.39798	1.57448e-10	2.01165e-09	Aire	protein_coding
ENSMUSG00000006200	158.378	-2.70945	0.320332	-8.45826	2.71388e-17	6.52846e-16	Rhox6	protein_coding
ENSMUSG00000042386	46.1707	-2.71264	0.289041	-9.38496	6.29406e-21	2.03889e-19	Tex13	protein_coding
ENSMUSG00000041805	12.2857	-2.72188	0.600676	-4.53136	5.86055e-06	4.06812e-05	Pramel1	protein_coding
ENSMUSG00000036523	659.886	-2.72475	0.248991	-10.9432	7.16556e-28	3.56864e-26	Greb1	protein_coding
ENSMUSG00000000739	24.7332	-2.72918	0.503466	-5.42077	5.93413e-08	5.51084e-07	Sult5a1	protein_coding
ENSMUSG00000031594	10.637	-2.73054	0.577989	-4.72421	2.31008e-06	1.71812e-05	Fgl1	protein_coding
ENSMUSG00000030607	195.745	-2.73446	0.333525	-8.19867	2.43055e-16	5.37043e-15	Acan	protein_coding
ENSMUSG00000025425	13.0221	-2.74601	0.544451	-5.04363	4.56792e-07	3.74767e-06	St8sia5	protein_coding
ENSMUSG00000020057	93.2952	-2.75127	1.10739	-2.48445	0.0129751	0.0421744	Dram1	protein_coding
ENSMUSG00000020805	59.0754	-2.75417	0.215367	-12.7883	1.90655e-37	1.63568e-35	Slc13a5	protein_coding
ENSMUSG00000048814	83.6585	-2.76591	0.173059	-15.9825	1.69307e-57	3.47522e-55	Lonrf2	protein_coding
ENSMUSG00000059412	18.6178	-2.76627	0.76947	-3.59503	0.000324351	0.00162605	Fxyd2	protein_coding
ENSMUSG00000031932	35.8962	-2.7861	0.244841	-11.3792	5.30614e-30	2.93549e-28	Gpr83	protein_coding
ENSMUSG00000064023	26.8724	-2.79747	0.371944	-7.52122	5.42678e-14	9.80167e-13	Klk8	protein_coding
ENSMUSG00000001555	751.085	-2.80562	0.309314	-9.07046	1.18519e-19	3.43861e-18	Fkbp10	protein_coding
ENSMUSG00000003411	117.047	-2.81588	0.434591	-6.47938	9.20987e-11	1.21051e-09	Rab3b	protein_coding
ENSMUSG00000027199	3580.54	-2.83142	0.688354	-4.11333	3.89996e-05	0.000234671	Gatm	protein_coding
ENSMUSG00000025791	528.141	-2.87738	0.130679	-22.0188	1.90321e-107	1.39334e-104	Pgm2	protein_coding
ENSMUSG00000026579	12.3581	-2.88632	1.14961	-2.51069	0.0120496	0.0396058	F5	protein_coding
ENSMUSG00000057530	1190.13	-2.88635	0.090146	-32.0186	6.01352e-225	1.65094e-221	Ece1	protein_coding
ENSMUSG00000017978	58.0736	-2.89268	0.26327	-10.9875	4.38881e-28	2.20575e-26	Cadps2	protein_coding
ENSMUSG00000074673	21.9843	-2.89791	0.632947	-4.57843	4.68469e-06	3.30623e-05	Ttll9	protein_coding
ENSMUSG00000063060	86.7169	-2.91581	0.467296	-6.23975	4.38264e-10	5.32389e-09	Sox7	protein_coding
ENSMUSG00000020911	219.537	-2.92374	0.508588	-5.74873	8.99148e-09	9.3327e-08	Krt19	protein_coding
ENSMUSG00000025017	60.6501	-2.94099	1.09177	-2.69377	0.00706495	0.024964	Pik3ap1	protein_coding
ENSMUSG00000049409	14.8872	-2.96889	0.72089	-4.11837	3.81567e-05	0.000229913	Prokr1	protein_coding
ENSMUSG00000040612	122.849	-2.98076	0.494931	-6.02257	1.71671e-09	1.93058e-08	Ildr2	protein_coding
ENSMUSG00000031160	18.5436	-2.99636	0.488406	-6.13498	8.51721e-10	9.88708e-09	Eras	protein_coding
ENSMUSG00000046223	120.308	-3.00942	0.233381	-12.8949	4.80994e-38	4.19209e-36	Plaur	protein_coding
ENSMUSG00000023826	24.6084	-3.01107	0.91421	-3.29363	0.000989024	0.00441054	Park2	protein_coding
ENSMUSG00000052221	76.1667	-3.0302	1.08639	-2.78924	0.00528327	0.0194457	Ppp1r36	protein_coding
ENSMUSG00000041945	14.9739	-3.04597	0.683832	-4.45426	8.41835e-06	5.68375e-05	Mfsd9	protein_coding
ENSMUSG00000069911	23.6902	-3.05071	1.12058	-2.72243	0.00648028	0.0231991	Fam196b	protein_coding
ENSMUSG00000033788	225.068	-3.06216	0.364891	-8.392	4.77943e-17	1.12388e-15	Dysf	protein_coding
ENSMUSG00000037568	112.153	-3.08296	0.343368	-8.97859	2.74263e-19	7.70286e-18	Vash2	protein_coding
ENSMUSG00000027401	46.3156	-3.11165	0.26705	-11.6519	2.24344e-31	1.34258e-29	Tgm3	protein_coding
ENSMUSG00000028015	139.731	-3.112	0.883433	-3.52262	0.000427297	0.00208457	Ctso	protein_coding
ENSMUSG00000001119	1468.19	-3.12244	1.09341	-2.85569	0.00429441	0.0162449	Col6a1	protein_coding
ENSMUSG00000020017	44.5547	-3.13842	0.236826	-13.252	4.39225e-40	4.24965e-38	Hal	protein_coding
ENSMUSG00000022382	16.6771	-3.14664	0.682268	-4.61203	3.98752e-06	2.85456e-05	Wnt7b	protein_coding
ENSMUSG00000042757	43.4748	-3.16214	0.265693	-11.9015	1.16279e-32	7.51128e-31	Tmem108	protein_coding
ENSMUSG00000040412	35.3364	-3.1835	1.08724	-2.92805	0.00341095	0.0132545	5330417C22Rik	protein_coding
ENSMUSG00000047793	247.045	-3.21215	0.204565	-15.7024	1.45652e-55	2.71098e-53	Sned1	protein_coding
ENSMUSG00000029757	21.6002	-3.21604	0.901749	-3.56645	0.000361852	0.00179804	Dync1i1	protein_coding
ENSMUSG00000017493	852.613	-3.22421	0.305116	-10.5672	4.23087e-26	1.88867e-24	Igfbp4	protein_coding
ENSMUSG00000033882	66.7504	-3.23255	0.771866	-4.18797	2.81461e-05	0.000174576	Rbm46	protein_coding
ENSMUSG00000050737	246.905	-3.2515	0.121298	-26.8058	2.76428e-158	4.33657e-155	Ptges	protein_coding
ENSMUSG00000030075	27.846	-3.25296	0.527186	-6.17043	6.81031e-10	8.02871e-09	Cntn3	protein_coding
ENSMUSG00000045010	55.6661	-3.25386	0.278351	-11.6898	1.43751e-31	8.72156e-30	Gm4779	antisense
ENSMUSG00000046774	78.736	-3.25566	0.29056	-11.2048	3.86383e-29	2.04979e-27	8030474K03Rik	protein_coding
ENSMUSG00000063142	156.554	-3.26693	1.07516	-3.03854	0.00237725	0.00963489	Kcnma1	protein_coding
ENSMUSG00000048583	2675.35	-3.30898	0.213689	-15.485	4.37812e-54	7.75457e-52	Igf2	protein_coding
ENSMUSG00000039830	147.982	-3.33	0.137389	-24.2377	8.91363e-130	9.78851e-127	Olig2	protein_coding
ENSMUSG00000026630	10.7836	-3.3351	1.16397	-2.86529	0.00416627	0.0158092	Batf3	protein_coding
ENSMUSG00000054720	404.054	-3.36217	0.422951	-7.94931	1.87549e-15	3.83533e-14	Lrrc8c	protein_coding
ENSMUSG00000020000	13.7664	-3.37799	0.693739	-4.86925	1.12025e-06	8.69399e-06	Moxd1	protein_coding
ENSMUSG00000022432	134.308	-3.43547	0.335293	-10.2462	1.23121e-24	4.97995e-23	Smc1b	protein_coding
ENSMUSG00000067878	99.6816	-3.43707	0.343356	-10.0102	1.37419e-23	5.2857e-22	Mtap7d3	protein_coding
ENSMUSG00000000555	691.337	-3.44465	0.154068	-22.358	1.00892e-110	8.20702e-108	Itga5	protein_coding
ENSMUSG00000039115	1852.26	-3.49223	0.151646	-23.0288	2.40165e-117	2.1099e-114	Itga9	protein_coding
ENSMUSG00000031179	37.9524	-3.52752	0.821944	-4.29168	1.77325e-05	0.00011411	3830417A13Rik	protein_coding
ENSMUSG00000041515	61.1911	-3.52835	1.07661	-3.27727	0.00104815	0.00464403	Irf8	protein_coding
ENSMUSG00000019846	1784.3	-3.54978	0.26174	-13.5622	6.70658e-42	7.04768e-40	Lama4	protein_coding
ENSMUSG00000031099	2227.97	-3.55398	0.203558	-17.4593	2.92501e-68	9.04817e-66	Smarca1	protein_coding
ENSMUSG00000040896	164.787	-3.56393	0.46337	-7.69132	1.45625e-14	2.77877e-13	Kcnd3	protein_coding
ENSMUSG00000090958	65.0097	-3.64966	1.49357	-2.44357	0.0145427	0.0465872	Lrrc32	protein_coding
ENSMUSG00000032014	499.199	-3.69798	0.306455	-12.067	1.57853e-33	1.08004e-31	Oaf	protein_coding
ENSMUSG00000067818	453.791	-3.75326	0.879217	-4.26887	1.96462e-05	0.00012536	Myl9	protein_coding
ENSMUSG00000031825	285.764	-3.79448	0.341277	-11.1185	1.01995e-28	5.30831e-27	Crispld2	protein_coding
ENSMUSG00000026031	1003.79	-3.81021	0.378369	-10.0701	7.49282e-24	2.93342e-22	Cflar	protein_coding
ENSMUSG00000022952	318.162	-3.81366	0.396868	-9.60938	7.29866e-22	2.48143e-20	Runx1	protein_coding
ENSMUSG00000040629	27.2694	-3.82834	0.476827	-8.02879	9.84402e-16	2.05909e-14	Mael	protein_coding
ENSMUSG00000039954	15.8386	-3.8622	0.574951	-6.71744	1.8495e-11	2.61562e-10	Stk32a	protein_coding
ENSMUSG00000037035	3640.18	-3.9116	0.259588	-15.0685	2.60862e-51	3.95124e-49	Inhbb	protein_coding
ENSMUSG00000051111	15.8756	-3.95302	0.70925	-5.57352	2.49648e-08	2.44341e-07	Sv2c	protein_coding
ENSMUSG00000028661	15.505	-3.95563	1.61195	-2.45394	0.0141302	0.0454379	Epha8	protein_coding
ENSMUSG00000072660	10.6076	-3.95919	1.59739	-2.47854	0.0131922	0.0427976	Gm6288	antisense
ENSMUSG00000036298	59.68	-3.96447	1.57067	-2.52406	0.0116007	0.0383312	Slc2a13	protein_coding
ENSMUSG00000091272	31.3172	-3.96512	1.57598	-2.51597	0.0118705	0.0391158	Gm17641	protein_coding
ENSMUSG00000085239	10.7925	-3.96623	1.59424	-2.48784	0.012852	0.0418424	Gm12150	antisense
ENSMUSG00000021974	455.073	-3.96968	1.56036	-2.54408	0.0109566	0.0364937	Fgf9	protein_coding
ENSMUSG00000079559	11.784	-3.97299	1.60302	-2.47845	0.0131955	0.0428021	Gm684	protein_coding
ENSMUSG00000055022	12.6699	-3.9825	1.58517	-2.51235	0.0119931	0.0394376	Cntn1	protein_coding
ENSMUSG00000034310	10.741	-4.01912	0.817609	-4.91571	8.84635e-07	6.99397e-06	Tmem132d	protein_coding
ENSMUSG00000023039	105.857	-4.06436	0.45944	-8.84634	9.04327e-19	2.43106e-17	Krt7	protein_coding
ENSMUSG00000040569	138.348	-4.11323	1.47519	-2.78826	0.00529913	0.0194949	Slc26a7	protein_coding
ENSMUSG00000039533	1031.04	-4.14507	0.665007	-6.23313	4.5722e-10	5.53273e-09	Mmd2	protein_coding
ENSMUSG00000053963	40.7752	-4.19027	1.55552	-2.6938	0.0070643	0.024964	6330403A02Rik	protein_coding
ENSMUSG00000028028	70.4202	-4.19086	1.54782	-2.70758	0.00677759	0.0240985	Alpk1	protein_coding
ENSMUSG00000046826	31.8675	-4.19719	1.56888	-2.67528	0.00746661	0.0261922	Fam187b	protein_coding
ENSMUSG00000009596	47.5544	-4.23559	0.380918	-11.1194	1.00911e-28	5.2644e-27	Taf7l	protein_coding
ENSMUSG00000036699	21.7489	-4.31175	1.49321	-2.88757	0.00388229	0.0148834	Zcchc12	protein_coding
ENSMUSG00000022101	18.8068	-4.35696	0.422582	-10.3103	6.32817e-25	2.59786e-23	Fgf17	protein_coding
ENSMUSG00000004631	274.895	-4.37383	0.317033	-13.7961	2.68878e-43	2.98251e-41	Sgce	protein_coding
ENSMUSG00000041361	63.89	-4.38269	1.54049	-2.84499	0.00444122	0.0167283	Myzap	protein_coding
ENSMUSG00000086711	51.961	-4.383	1.53941	-2.84719	0.00441067	0.0166364	Gm15482	processed_transcript
ENSMUSG00000044646	284.176	-4.38592	1.53186	-2.86313	0.00419482	0.0159038	Zbtb7c	protein_coding
ENSMUSG00000022425	113.236	-4.39231	1.54445	-2.84393	0.0044561	0.0167785	Enpp2	protein_coding
ENSMUSG00000041731	24.5058	-4.39639	1.54653	-2.84274	0.00447274	0.0168338	Pgm5	protein_coding
ENSMUSG00000055235	151.268	-4.41589	0.28603	-15.4385	9.01101e-54	1.55834e-51	Wdr86	protein_coding
ENSMUSG00000048752	13.8655	-4.44803	0.806737	-5.51361	3.51552e-08	3.37462e-07	Prss50	protein_coding
ENSMUSG00000010080	177.933	-4.55176	1.52766	-2.97956	0.00288667	0.0114337	Epn3	protein_coding
ENSMUSG00000020140	899.564	-4.5557	1.52231	-2.99263	0.00276584	0.0110167	Lgr5	protein_coding
ENSMUSG00000084989	17.6564	-4.5769	0.704534	-6.49635	8.22928e-11	1.08552e-09	Crocc2	protein_coding
ENSMUSG00000003283	96.1417	-4.62355	0.292263	-15.8198	2.272e-56	4.37719e-54	Hck	protein_coding
ENSMUSG00000031410	428.168	-4.66713	0.955826	-4.88283	1.04575e-06	8.1649e-06	Nxf7	protein_coding
ENSMUSG00000024049	24.1669	-4.70336	1.47949	-3.17904	0.00147764	0.00631036	Myom1	protein_coding
ENSMUSG00000079057	19.7389	-4.82549	1.53869	-3.13611	0.00171207	0.00720764	Cyp4v3	protein_coding
ENSMUSG00000071324	35.8217	-4.83806	1.52844	-3.16536	0.00154893	0.00659031	Armc2	protein_coding
ENSMUSG00000035189	81.6218	-4.84764	1.51967	-3.18992	0.00142311	0.00610464	Ano4	protein_coding
ENSMUSG00000052889	256.592	-4.84834	1.45726	-3.32703	0.000877781	0.00398156	Prkcb	protein_coding
ENSMUSG00000023043	808.062	-5.02079	0.255964	-19.6152	1.14692e-85	4.84421e-83	Krt18	protein_coding
ENSMUSG00000037946	11.0696	-5.05319	1.61884	-3.12149	0.0017994	0.00753198	Fgd3	protein_coding
ENSMUSG00000092035	6874.05	-5.46261	0.147884	-36.9384	1.11909e-298	6.14466e-295	Peg10	protein_coding
ENSMUSG00000042498	11.5081	-5.67697	1.48268	-3.82887	0.000128733	0.000701231	D330045A20Rik	protein_coding
ENSMUSG00000025780	201.089	-5.7076	1.49543	-3.81671	0.000135245	0.000732888	Itih5	protein_coding
ENSMUSG00000020712	15.6763	-5.78126	1.5364	-3.76285	0.000167985	0.000894628	Tcam1	protein_coding
ENSMUSG00000056529	29.2195	-5.88435	1.46442	-4.01821	5.86423e-05	0.000342452	Ptafr	protein_coding
ENSMUSG00000000031	9107.01	-6.02338	0.331957	-18.145	1.40537e-73	4.97841e-71	H19	lincRNA
ENSMUSG00000027200	1213.14	-6.08607	1.47133	-4.13645	3.5272e-05	0.000214473	Sema6d	protein_coding
ENSMUSG00000050010	14.4693	-6.77514	1.48793	-4.55341	5.27842e-06	3.69204e-05	Shisa3	protein_coding
ENSMUSG00000031170	185.018	-7.36068	1.4573	-5.05091	4.39707e-07	3.62239e-06	Slc38a5	protein_coding

## Sheet: Supplementary Data 1b
tcESCs against reference SCLCs
gene_id	baseMean	log2FoldChange	lfcSE	stat	pvalue	padj	gene_name	gene_biotype
ENSMUSG00000075023	88.4988	11.2902	1.43415	7.8724	3.47914e-15	1.59341e-14	Accsl	protein_coding
ENSMUSG00000104340	12.4633	10.084	1.4898	6.76867	1.29971e-11	5.11736e-11	Gm10522	lincRNA
ENSMUSG00000079014	19.6905	9.70446	1.46969	6.60305	4.02779e-11	1.54959e-10	Serpina3i	protein_coding
ENSMUSG00000052013	41.2425	8.98534	1.44217	6.23041	4.65204e-10	1.69875e-09	Btla	protein_coding
ENSMUSG00000032315	175.547	8.96775	0.730172	12.2817	1.13589e-34	9.58068e-34	Cyp1a1	protein_coding
ENSMUSG00000039830	147.982	8.59851	0.403915	21.2879	1.46965e-100	4.01834e-99	Olig2	protein_coding
ENSMUSG00000021624	16.8068	8.06786	1.46529	5.50598	3.67111e-08	1.2157e-07	Cd180	protein_coding
ENSMUSG00000027401	46.3156	8.05364	1.03673	7.76832	7.95356e-15	3.58485e-14	Tgm3	protein_coding
ENSMUSG00000048528	42.509	8.02142	1.04058	7.70862	1.27185e-14	5.68542e-14	Nkx1-2	protein_coding
ENSMUSG00000075122	86.2984	7.86396	0.50298	15.6347	4.22292e-55	5.53352e-54	Cd80	protein_coding
ENSMUSG00000032500	23.548	7.67039	1.09105	7.0303	2.06097e-12	8.40195e-12	Dclk3	protein_coding
ENSMUSG00000039106	16.1039	7.63001	1.48974	5.12172	3.02762e-07	9.51925e-07	Htr5a	protein_coding
ENSMUSG00000104528	15.028	7.57036	1.06612	7.10085	1.23989e-12	5.1035e-12	RP23-287M3.2	TEC
ENSMUSG00000036924	28.2646	7.42794	1.47075	5.05045	4.40778e-07	1.37119e-06	Cst13	protein_coding
ENSMUSG00000028179	606.729	7.42405	0.176005	42.1809	0	0	Cth	protein_coding
ENSMUSG00000031932	35.8962	7.3535	0.586612	12.5356	4.7699e-36	4.15761e-35	Gpr83	protein_coding
ENSMUSG00000053062	1844.38	7.33897	0.139169	52.7343	0	0	Jam2	protein_coding
ENSMUSG00000030523	417.04	7.32835	0.408326	17.9473	5.03815e-72	8.93825e-71	Trpm1	protein_coding
ENSMUSG00000005892	1665.2	7.29796	0.132392	55.1239	0	0	Trh	protein_coding
ENSMUSG00000097604	15.4787	7.29541	1.46069	4.99451	5.89853e-07	1.82121e-06	Gm17322	lincRNA
ENSMUSG00000083534	215.196	7.28498	0.285444	25.5216	1.13511e-143	5.2381e-142	H2-M6-ps	unprocessed_pseudogene
ENSMUSG00000028602	55.2261	7.21215	0.489245	14.7414	3.49578e-49	4.09202e-48	Tnfrsf8	protein_coding
ENSMUSG00000048070	13.6998	7.20568	1.07976	6.67341	2.49922e-11	9.69391e-11	Pirt	protein_coding
ENSMUSG00000007653	16.8676	7.18297	1.48888	4.8244	1.40422e-06	4.22937e-06	Gabrb2	protein_coding
ENSMUSG00000064308	47.6796	7.18221	0.548391	13.0969	3.4307e-39	3.22923e-38	2410137M14Rik	protein_coding
ENSMUSG00000026532	66.749	7.052	0.73911	9.54121	1.41182e-21	8.05473e-21	Spta1	protein_coding
ENSMUSG00000040533	14.3314	7.00093	1.07333	6.52263	6.90862e-11	2.62748e-10	Matn1	protein_coding
ENSMUSG00000084822	13.4841	6.96186	1.47916	4.70662	2.51861e-06	7.45494e-06	Myadml2os	antisense
ENSMUSG00000051747	419.432	6.89088	0.218669	31.5129	5.78351e-218	5.62188e-216	Ttn	protein_coding
ENSMUSG00000026656	19.9436	6.86034	0.7334	9.35417	8.42583e-21	4.70628e-20	Fcgr2b	protein_coding
ENSMUSG00000004359	109.583	6.85446	0.46985	14.5886	3.31897e-48	3.81175e-47	Spic	protein_coding
ENSMUSG00000097768	199.68	6.77967	0.29024	23.3589	1.11991e-120	3.94902e-119	2310043M15Rik	lincRNA
ENSMUSG00000031750	44.7144	6.76716	0.517734	13.0707	4.83991e-39	4.53564e-38	Il34	protein_coding
ENSMUSG00000015354	179.597	6.71212	0.537763	12.4816	9.41068e-36	8.16369e-35	Pcolce2	protein_coding
ENSMUSG00000030897	19.6031	6.64337	1.06347	6.24687	4.18753e-10	1.53263e-09	Cnga4	protein_coding
ENSMUSG00000067261	112.998	6.62621	0.300572	22.0453	1.05944e-107	3.1977e-106	Foxd3	protein_coding
ENSMUSG00000045326	10.5762	6.60193	1.49711	4.40977	1.03479e-05	2.92636e-05	Fndc7	protein_coding
ENSMUSG00000005503	11.3497	6.48928	0.923275	7.02854	2.08705e-12	8.50693e-12	Evx1	protein_coding
ENSMUSG00000059146	13.0057	6.34694	1.08662	5.841	5.1887e-09	1.80205e-08	Ntrk3	protein_coding
ENSMUSG00000053613	36.3911	6.32587	0.758586	8.33903	7.4903e-17	3.66557e-16	Notumos	antisense
ENSMUSG00000024459	283.524	6.32236	0.167994	37.6345	0	0	H2-M5	protein_coding
ENSMUSG00000042102	69.0869	6.32222	0.379141	16.6751	1.98781e-62	3.01235e-61	Dmgdh	protein_coding
ENSMUSG00000092622	33.3075	6.31182	0.590065	10.6968	1.05326e-26	7.07851e-26	Khdc3	protein_coding
ENSMUSG00000026062	122.629	6.29552	0.845004	7.45029	9.31346e-14	4.01516e-13	Slc9a2	protein_coding
ENSMUSG00000099474	46.1317	6.27128	0.475838	13.1794	1.15233e-39	1.10211e-38	1700097N02Rik	antisense
ENSMUSG00000028581	644.72	6.2574	0.122465	51.0956	0	0	Laptm5	protein_coding
ENSMUSG00000065968	26.7671	6.22723	0.881389	7.06525	1.60325e-12	6.56424e-12	Ifitm7	protein_coding
ENSMUSG00000031139	493.365	6.21043	0.565485	10.9825	4.64044e-28	3.25335e-27	Mcf2	protein_coding
ENSMUSG00000027500	530.388	6.18002	0.369861	16.709	1.12669e-62	1.71247e-61	Stmn2	protein_coding
ENSMUSG00000021322	175.035	6.16453	0.248007	24.8562	2.21351e-136	9.36893e-135	Aoah	protein_coding
ENSMUSG00000096847	53.3532	6.11795	0.535673	11.4211	3.28209e-30	2.45269e-29	Tmem151b	protein_coding
ENSMUSG00000029819	14.4738	6.10882	1.14047	5.35642	8.48884e-08	2.75858e-07	Npy	protein_coding
ENSMUSG00000048814	83.6585	6.10748	0.357061	17.1048	1.36567e-65	2.17529e-64	Lonrf2	protein_coding
ENSMUSG00000059003	128.972	6.07975	1.44201	4.21617	2.48491e-05	6.81617e-05	Grin2a	protein_coding
ENSMUSG00000046500	18.3567	6.07342	0.887067	6.84663	7.56103e-12	3.0104e-11	Fam19a4	protein_coding
ENSMUSG00000070637	50.1748	6.0087	0.623185	9.64192	5.31841e-22	3.07127e-21	Gm694	protein_coding
ENSMUSG00000022947	252.077	5.95636	0.191699	31.0715	5.84441e-212	5.43318e-210	Cbr3	protein_coding
ENSMUSG00000031688	18.6082	5.92184	0.890343	6.65119	2.90739e-11	1.12362e-10	Pou4f2	protein_coding
ENSMUSG00000022101	18.8068	5.90921	0.569065	10.3841	2.92987e-25	1.87819e-24	Fgf17	protein_coding
ENSMUSG00000022012	221.26	5.8869	0.23574	24.972	1.23165e-137	5.29194e-136	Enox1	protein_coding
ENSMUSG00000029522	65.5463	5.82426	0.304942	19.0996	2.54485e-81	5.25943e-80	Pla2g1b	protein_coding
ENSMUSG00000048402	541.404	5.7988	0.176001	32.9475	4.59595e-238	5.36509e-236	Gli2	protein_coding
ENSMUSG00000104324	19.0731	5.77964	1.58705	3.64175	0.000270794	0.000677913	Gm37320	TEC
ENSMUSG00000036218	53.2325	5.77632	0.438766	13.1649	1.39708e-39	1.3322e-38	Pdzrn4	protein_coding
ENSMUSG00000057215	21.3941	5.76219	0.659317	8.73965	2.33844e-18	1.20894e-17	Platr28	lincRNA
ENSMUSG00000097569	19.7032	5.75554	0.585925	9.823	8.96367e-23	5.28375e-22	Gm26640	lincRNA
ENSMUSG00000046204	71.1402	5.74347	0.309914	18.5325	1.12977e-76	2.15702e-75	Pnma2	protein_coding
ENSMUSG00000052026	124.239	5.7289	0.265149	21.6064	1.56506e-103	4.47047e-102	Slc6a7	protein_coding
ENSMUSG00000102565	20.8973	5.68572	1.50299	3.78295	0.000154983	0.000397287	Gm37036	TEC
ENSMUSG00000069805	12.4912	5.68423	1.51473	3.75263	0.00017499	0.000446335	Fbp1	protein_coding
ENSMUSG00000032999	296.051	5.6608	0.507127	11.1625	6.22266e-29	4.47993e-28	Nlrp4f	protein_coding
ENSMUSG00000030310	23.7532	5.64732	0.456965	12.3583	4.39207e-35	3.74527e-34	Slc6a1	protein_coding
ENSMUSG00000069911	23.6902	5.62637	1.51537	3.71287	0.000204925	0.000518859	Fam196b	protein_coding
ENSMUSG00000053654	36.2763	5.61473	0.560002	10.0263	1.16844e-23	7.08853e-23	Krt42	protein_coding
ENSMUSG00000030577	45.123	5.61178	0.370906	15.1299	1.02784e-51	1.26452e-50	Cd22	protein_coding
ENSMUSG00000097545	13.0996	5.6076	0.67927	8.25534	1.51474e-16	7.31476e-16	Mir124a-1hg	lincRNA
ENSMUSG00000057182	28.4665	5.58538	0.530914	10.5203	6.96481e-26	4.55734e-25	Scn3a	protein_coding
ENSMUSG00000000320	45.9706	5.56895	0.498462	11.1723	5.57432e-29	4.01996e-28	Alox12	protein_coding
ENSMUSG00000039269	10.0125	5.55824	1.1132	4.99301	5.94464e-07	1.83522e-06	2300002M23Rik	protein_coding
ENSMUSG00000024209	519.359	5.55055	0.181369	30.6037	1.0943e-205	9.54807e-204	1700061G19Rik	protein_coding
ENSMUSG00000086391	13.013	5.49823	0.671317	8.19022	2.60755e-16	1.24625e-15	1700042O10Rik	antisense
ENSMUSG00000075304	150.875	5.47561	0.304468	17.9842	2.59295e-72	4.63557e-71	Sp5	protein_coding
ENSMUSG00000025056	452.116	5.44125	0.151881	35.8257	4.39567e-281	7.25002e-279	Nr0b1	protein_coding
ENSMUSG00000100029	15.4575	5.42488	0.529387	10.2475	1.21459e-24	7.60311e-24	Gm29440	lincRNA
ENSMUSG00000050296	48.3175	5.42039	1.5025	3.60759	0.000309054	0.000768801	Abca12	protein_coding
ENSMUSG00000048078	1352.95	5.37638	0.141231	38.0679	0	0	Tenm4	protein_coding
ENSMUSG00000050917	896.042	5.36922	0.397346	13.5127	1.31615e-41	1.30873e-40	Fgf4	protein_coding
ENSMUSG00000095834	10.8169	5.36651	0.721367	7.43936	1.01171e-13	4.35426e-13	Tdgf1-ps1	processed_pseudogene
ENSMUSG00000003283	96.1417	5.34377	0.346661	15.415	1.29838e-53	1.66299e-52	Hck	protein_coding
ENSMUSG00000032769	17.7649	5.33346	0.598166	8.91634	4.81946e-19	2.5446e-18	Trpa1	protein_coding
ENSMUSG00000003849	624.877	5.31751	0.108251	49.1221	0	0	Nqo1	protein_coding
ENSMUSG00000033576	67.0085	5.28857	0.31399	16.8431	1.17852e-63	1.81281e-62	Apol6	protein_coding
ENSMUSG00000050328	25.4875	5.24832	0.52886	9.92384	3.27904e-23	1.96319e-22	Hoxc12	protein_coding
ENSMUSG00000021095	16.7545	5.24002	0.57381	9.13198	6.72599e-20	3.65307e-19	Gsc	protein_coding
ENSMUSG00000096014	15.1362	5.2206	0.612576	8.52238	1.56302e-17	7.83811e-17	Sox1	protein_coding
ENSMUSG00000044117	92.4122	5.14177	0.304433	16.8897	5.36026e-64	8.31019e-63	2900011O08Rik	protein_coding
ENSMUSG00000032494	1976.72	5.13556	0.416466	12.3313	6.14788e-35	5.22193e-34	Tdgf1	protein_coding
ENSMUSG00000038651	14.8485	5.13327	0.702689	7.30519	2.76883e-13	1.17039e-12	Sycp2l	protein_coding
ENSMUSG00000079330	67.125	5.12014	0.394199	12.9887	1.41784e-38	1.31235e-37	Lemd1	protein_coding
ENSMUSG00000032591	39.7104	5.10628	0.44004	11.6041	3.92632e-31	3.00798e-30	Mst1	protein_coding
ENSMUSG00000027581	35.0773	5.09354	0.452643	11.2529	2.24109e-29	1.63696e-28	Stmn3	protein_coding
ENSMUSG00000028019	314.373	5.08741	0.15372	33.0953	3.47486e-240	4.23023e-238	Pdgfc	protein_coding
ENSMUSG00000070348	1007.55	5.07861	0.100209	50.6803	0	0	Ccnd1	protein_coding
ENSMUSG00000042988	201.653	5.07705	0.230272	22.048	9.97335e-108	3.01382e-106	Notum	protein_coding
ENSMUSG00000041309	123.73	5.04836	0.236976	21.3033	1.05852e-100	2.90355e-99	Nkx6-2	protein_coding
ENSMUSG00000024806	14.6184	5.02042	0.594583	8.4436	3.07722e-17	1.52667e-16	Mlana	protein_coding
ENSMUSG00000060180	85.5321	5.01185	0.285424	17.5593	5.04759e-69	8.46731e-68	Myh13	protein_coding
ENSMUSG00000022602	80.8727	5.01112	0.623609	8.03568	9.30646e-16	4.3599e-15	Arc	protein_coding
ENSMUSG00000020173	931.611	4.97551	0.198487	25.0672	1.13343e-138	4.97873e-137	Cobl	protein_coding
ENSMUSG00000027077	63.1974	4.96432	0.384912	12.8973	4.66252e-38	4.27844e-37	Smtnl1	protein_coding
ENSMUSG00000024565	64.1666	4.94577	0.306087	16.1581	9.96383e-59	1.40577e-57	Sall3	protein_coding
ENSMUSG00000068373	33.0454	4.89054	0.479179	10.2061	1.86227e-24	1.16063e-23	D430041D05Rik	protein_coding
ENSMUSG00000055026	20.2236	4.87561	1.06821	4.5643	5.01174e-06	1.45366e-05	Gabrg3	protein_coding
ENSMUSG00000041984	13.5603	4.87483	0.694308	7.02114	2.20069e-12	8.96585e-12	Rptn	protein_coding
ENSMUSG00000102148	17.8321	4.85122	1.55588	3.11799	0.0018209	0.00415673	Gm38059	TEC
ENSMUSG00000078508	39.6266	4.84149	0.518193	9.34301	9.36312e-21	5.2241e-20	Gm13128	protein_coding
ENSMUSG00000038679	724.58	4.83721	0.187959	25.7354	4.69436e-146	2.2432e-144	Trps1	protein_coding
ENSMUSG00000087283	18.3964	4.83633	0.480953	10.0557	8.66894e-24	5.27545e-23	Gm13580	antisense
ENSMUSG00000037833	117.664	4.82871	0.250766	19.2558	1.26214e-82	2.65568e-81	Sh2d4b	protein_coding
ENSMUSG00000074736	20.0771	4.82736	0.537628	8.97899	2.7327e-19	1.45333e-18	Syndig1	protein_coding
ENSMUSG00000024935	15.0308	4.81171	0.519866	9.25568	2.12869e-20	1.17335e-19	Slc1a1	protein_coding
ENSMUSG00000030559	39.7772	4.78799	0.328524	14.5743	4.09525e-48	4.69064e-47	Rab38	protein_coding
ENSMUSG00000046160	47.8197	4.78412	0.364902	13.1107	2.86046e-39	2.70243e-38	Olig1	protein_coding
ENSMUSG00000047485	18.189	4.76959	0.680288	7.01113	2.364e-12	9.61588e-12	Klhl34	protein_coding
ENSMUSG00000017978	58.0736	4.72487	0.375672	12.5771	2.82228e-36	2.47179e-35	Cadps2	protein_coding
ENSMUSG00000024619	101.001	4.71568	0.230115	20.4927	2.50364e-93	6.22622e-92	Cdx1	protein_coding
ENSMUSG00000029816	58.4345	4.71446	0.355743	13.2524	4.36931e-40	4.21515e-39	Gpnmb	protein_coding
ENSMUSG00000079471	108.943	4.70282	0.264989	17.7472	1.81209e-70	3.13014e-69	Gm7325	protein_coding
ENSMUSG00000022900	497.433	4.69816	0.211757	22.1866	4.62694e-109	1.42173e-107	Ildr1	protein_coding
ENSMUSG00000042751	60.8541	4.69549	0.265258	17.7016	4.07799e-70	6.99691e-69	Nmnat2	protein_coding
ENSMUSG00000072720	15.2772	4.69385	0.523138	8.97248	2.89914e-19	1.54024e-18	Myo18b	protein_coding
ENSMUSG00000032946	166.249	4.67499	0.219551	21.2934	1.30555e-100	3.5735e-99	Rasgrp2	protein_coding
ENSMUSG00000044734	149.296	4.67382	0.339709	13.7583	4.54051e-43	4.64126e-42	Serpinb1a	protein_coding
ENSMUSG00000028354	134.68	4.64668	0.248156	18.7248	3.10558e-78	6.09785e-77	Fmn2	protein_coding
ENSMUSG00000037171	309.393	4.64061	0.599291	7.74349	9.67237e-15	4.345e-14	Nodal	protein_coding
ENSMUSG00000030268	2431.48	4.63762	0.0649804	71.3695	0	0	Bcat1	protein_coding
ENSMUSG00000000486	644.902	4.62574	0.273752	16.8975	4.69089e-64	7.2857e-63	Sept1	protein_coding
ENSMUSG00000029544	70.8432	4.62472	0.324791	14.239	5.24431e-46	5.74179e-45	Cabp1	protein_coding
ENSMUSG00000031760	250.195	4.62406	1.0501	4.40344	1.06547e-05	3.00814e-05	Mt3	protein_coding
ENSMUSG00000087307	18.4068	4.62381	0.563251	8.20913	2.22788e-16	1.06859e-15	Gm12925	antisense
ENSMUSG00000028859	13.1512	4.60116	0.602161	7.64108	2.15406e-14	9.52083e-14	Csf3r	protein_coding
ENSMUSG00000027380	21.6471	4.57987	0.878966	5.21053	1.88305e-07	6.00626e-07	Acoxl	protein_coding
ENSMUSG00000096967	30.2055	4.56674	0.614451	7.43224	1.06775e-13	4.5916e-13	Gm26621	processed_transcript
ENSMUSG00000034607	35.6594	4.5515	0.340172	13.38	7.91705e-41	7.75476e-40	Pof1b	protein_coding
ENSMUSG00000039224	311.02	4.5439	0.142888	31.8004	6.3839e-222	6.47637e-220	D1Pas1	protein_coding
ENSMUSG00000031297	498.205	4.54316	0.195493	23.2395	1.81767e-119	6.33089e-118	Slc7a3	protein_coding
ENSMUSG00000050840	10.7323	4.53618	1.57214	2.88535	0.00390975	0.00856199	Cdh20	protein_coding
ENSMUSG00000040721	463.809	4.53599	0.143838	31.5353	2.85079e-218	2.7817e-216	Zfhx2	protein_coding
ENSMUSG00000086096	19.4193	4.53516	0.461878	9.81896	9.33053e-23	5.49493e-22	Gm12688	lincRNA
ENSMUSG00000035208	16.5912	4.53427	0.493274	9.1922	3.84904e-20	2.10483e-19	Slfn8	protein_coding
ENSMUSG00000042118	22.4249	4.5324	0.482598	9.39166	5.90592e-21	3.31543e-20	Bhmt2	protein_coding
ENSMUSG00000102097	22.5085	4.51607	1.56233	2.89059	0.00384515	0.00842702	A930006L05Rik	antisense
ENSMUSG00000083956	13.0877	4.51487	1.57665	2.86358	0.00418881	0.00913269	Gm12361	processed_pseudogene
ENSMUSG00000087193	33.0909	4.51395	0.396299	11.3903	4.67609e-30	3.47917e-29	Gm14820	antisense
ENSMUSG00000052133	1364.83	4.51162	0.157367	28.6695	9.16952e-181	6.25117e-179	Sema5b	protein_coding
ENSMUSG00000050737	246.905	4.50697	0.15376	29.3118	7.34171e-189	5.50413e-187	Ptges	protein_coding
ENSMUSG00000033220	18.7372	4.50688	0.543333	8.29486	1.08709e-16	5.28756e-16	Rac2	protein_coding
ENSMUSG00000102185	19.1917	4.49877	0.575523	7.81683	5.41699e-15	2.4589e-14	5033404E19Rik	transcribed_processed_pseudogene
ENSMUSG00000012396	2503.96	4.49851	0.442378	10.1689	2.72892e-24	1.69291e-23	Nanog	protein_coding
ENSMUSG00000102476	12.8831	4.49642	1.08897	4.12905	3.64261e-05	9.87104e-05	Gm37245	lincRNA
ENSMUSG00000032224	106.687	4.48876	0.287344	15.6215	5.19436e-55	6.79252e-54	Fam81a	protein_coding
ENSMUSG00000035540	48.1374	4.4441	0.830065	5.35392	8.60703e-08	2.7945e-07	Gc	protein_coding
ENSMUSG00000081683	216.738	4.43906	0.179666	24.7073	8.93146e-135	3.71273e-133	Fzd10	protein_coding
ENSMUSG00000063903	62.2055	4.43301	1.05689	4.1944	2.73596e-05	7.47754e-05	Klk1	protein_coding
ENSMUSG00000026564	194.466	4.42636	0.176662	25.0555	1.52028e-138	6.64377e-137	Dusp27	protein_coding
ENSMUSG00000032271	14.6352	4.41548	0.587353	7.51759	5.57937e-14	2.4262e-13	Nnmt	protein_coding
ENSMUSG00000027703	32.4555	4.41034	0.379511	11.6211	3.21991e-31	2.47049e-30	Lrriq4	protein_coding
ENSMUSG00000000544	457.854	4.3979	0.421379	10.4369	1.68157e-25	1.08586e-24	Gpa33	protein_coding
ENSMUSG00000099370	316.181	4.38584	0.413107	10.6167	2.49161e-26	1.65622e-25	Platr10	lincRNA
ENSMUSG00000033255	13.0076	4.38557	0.568729	7.71119	1.24653e-14	5.57415e-14	Gm5134	protein_coding
ENSMUSG00000029223	180.349	4.38212	0.19028	23.0298	2.34381e-117	7.93635e-116	Uchl1	protein_coding
ENSMUSG00000031224	50.643	4.38157	0.491169	8.92069	4.63372e-19	2.44754e-18	Magee2	protein_coding
ENSMUSG00000027254	455.927	4.37634	0.167803	26.0803	6.10381e-150	3.02411e-148	Map1a	protein_coding
ENSMUSG00000026980	539.938	4.37209	0.0917986	47.627	0	0	Ly75	protein_coding
ENSMUSG00000029718	1871.5	4.35261	0.231861	18.7725	1.26858e-78	2.51601e-77	Pcolce	protein_coding
ENSMUSG00000052117	55.1563	4.35033	0.336427	12.931	3.00978e-38	2.76781e-37	D630039A03Rik	protein_coding
ENSMUSG00000090369	13.8354	4.35028	1.57578	2.76071	0.00576759	0.0123202	4933411K16Rik	protein_coding
ENSMUSG00000035934	336.925	4.33816	0.206147	21.044	2.59452e-98	6.86636e-97	Pknox2	protein_coding
ENSMUSG00000024672	11.4575	4.33762	1.57519	2.75371	0.00589243	0.012568	Ms4a7	protein_coding
ENSMUSG00000074832	242.678	4.33366	0.270815	16.0023	1.23159e-57	1.69733e-56	2410141K09Rik	protein_coding
ENSMUSG00000107109	14.7451	4.332	1.57779	2.74561	0.00603992	0.0128643	RP23-318I19.2	TEC
ENSMUSG00000103233	28.4979	4.32976	1.56105	2.77362	0.00554371	0.0118648	Gm37159	TEC
ENSMUSG00000055629	390.278	4.32291	0.324125	13.3372	1.4068e-40	1.36853e-39	B4galnt4	protein_coding
ENSMUSG00000040274	694.423	4.32209	0.108936	39.6754	0	0	Cdk6	protein_coding
ENSMUSG00000102841	10.0519	4.30672	1.60239	2.68768	0.00719494	0.0151353	Gm38036	TEC
ENSMUSG00000090374	29.2145	4.30537	0.392854	10.9592	6.00216e-28	4.19364e-27	Gm17232	antisense
ENSMUSG00000024039	209.749	4.30508	0.229963	18.7207	3.35551e-78	6.58355e-77	Cbs	protein_coding
ENSMUSG00000038354	205.753	4.30399	0.134946	31.8943	3.20762e-223	3.29328e-221	Ankrd35	protein_coding
ENSMUSG00000054128	17.0347	4.28541	0.441582	9.70467	2.88015e-22	1.67381e-21	H2-T3	protein_coding
ENSMUSG00000000402	60.946	4.27844	0.300919	14.2179	7.09279e-46	7.74241e-45	Egfl6	protein_coding
ENSMUSG00000032495	116.881	4.27778	0.36495	11.7216	9.88372e-32	7.71063e-31	Lrrc2	protein_coding
ENSMUSG00000004151	261.06	4.27546	0.198695	21.5177	1.06405e-102	2.99915e-101	Etv1	protein_coding
ENSMUSG00000026380	4503.18	4.26934	0.116396	36.6794	1.55515e-294	2.78023e-292	Tfcp2l1	protein_coding
ENSMUSG00000032015	62.6827	4.26475	0.210494	20.2607	2.85887e-91	6.86262e-90	Pou2f3	protein_coding
ENSMUSG00000065546	46.6834	4.25945	0.875379	4.86583	1.13975e-06	3.45561e-06	Mir196a-1	miRNA
ENSMUSG00000075033	64.6081	4.25095	0.224398	18.9438	4.97135e-80	1.00787e-78	Nxpe3	protein_coding
ENSMUSG00000029026	69.522	4.25078	0.277478	15.3194	5.67768e-53	7.17498e-52	Trp73	protein_coding
ENSMUSG00000064294	248.342	4.24753	0.500605	8.4848	2.16096e-17	1.07795e-16	Aox3	protein_coding
ENSMUSG00000027317	39.6137	4.24613	0.406186	10.4537	1.40956e-25	9.12286e-25	Ppp1r14d	protein_coding
ENSMUSG00000035246	208.852	4.24243	0.136271	31.1324	8.78358e-213	8.19533e-211	Pcyt1b	protein_coding
ENSMUSG00000068323	226.75	4.24202	0.133646	31.7408	4.25797e-221	4.26883e-219	Slc4a5	protein_coding
ENSMUSG00000058755	53.3458	4.24067	0.407849	10.3976	2.54172e-25	1.63305e-24	Osm	protein_coding
ENSMUSG00000022652	836.049	4.23707	0.486811	8.70372	3.21167e-18	1.65137e-17	Morc1	protein_coding
ENSMUSG00000042388	346.534	4.23578	0.209847	20.1851	1.32404e-90	3.14582e-89	Dlgap3	protein_coding
ENSMUSG00000043398	16.6203	4.23054	0.485711	8.70999	3.03894e-18	1.56382e-17	Gpr135	protein_coding
ENSMUSG00000036036	2897.37	4.22979	0.0783416	53.9916	0	0	Zfp57	protein_coding
ENSMUSG00000055560	255.795	4.2181	0.143381	29.4187	3.16384e-190	2.39301e-188	Zfp459	protein_coding
ENSMUSG00000038194	13.944	4.20831	0.804406	5.23157	1.68075e-07	5.37775e-07	Lhb	processed_transcript
ENSMUSG00000046449	1073.13	4.18537	0.132309	31.6332	1.29063e-219	1.27393e-217	C77370	protein_coding
ENSMUSG00000026398	542.722	4.18138	0.18729	22.3257	2.07859e-110	6.46461e-109	Nr5a2	protein_coding
ENSMUSG00000083081	13.1178	4.17884	0.681941	6.12786	8.90686e-10	3.21117e-09	Gm13223	processed_pseudogene
ENSMUSG00000003418	98.8256	4.17234	0.244967	17.0323	4.7328e-65	7.45037e-64	St8sia6	protein_coding
ENSMUSG00000050157	31.6009	4.17165	0.417504	9.99188	1.65421e-23	9.98342e-23	Gm867	antisense
ENSMUSG00000055430	11.6585	4.17104	0.559051	7.46094	8.59064e-14	3.71042e-13	Nap1l5	protein_coding
ENSMUSG00000039193	28.1965	4.16643	0.337807	12.3338	5.9599e-35	5.067e-34	Nlrc4	protein_coding
ENSMUSG00000029151	28.5405	4.16598	0.328679	12.6749	8.14669e-37	7.23914e-36	Slc30a3	protein_coding
ENSMUSG00000050350	14.0463	4.16214	1.5078	2.76041	0.00577287	0.0123294	Gpr18	protein_coding
ENSMUSG00000086199	22.6293	4.15823	1.49983	2.77246	0.00556344	0.011904	Bcas3os1	antisense
ENSMUSG00000074365	141.179	4.15821	0.220157	18.8875	1.44509e-79	2.90439e-78	Crxos	protein_coding
ENSMUSG00000103291	34.0226	4.15379	1.48364	2.79973	0.00511456	0.0110155	Gm38235	TEC
ENSMUSG00000051029	31.321	4.14781	0.610066	6.79895	1.05381e-11	4.16521e-11	Serpinb1b	protein_coding
ENSMUSG00000082082	393.316	4.14594	0.426384	9.7235	2.39399e-22	1.39381e-21	Gm13230	transcribed_unprocessed_pseudogene
ENSMUSG00000011034	55.0427	4.14363	0.311367	13.3079	2.08368e-40	2.02161e-39	Slc5a1	protein_coding
ENSMUSG00000030411	36.826	4.1428	0.322744	12.8362	1.02813e-37	9.32721e-37	Nova2	protein_coding
ENSMUSG00000063646	189.849	4.14179	0.491774	8.42215	3.69647e-17	1.82963e-16	Jakmip1	protein_coding
ENSMUSG00000044033	323.472	4.13341	0.156328	26.4406	4.67828e-154	2.42106e-152	Ccdc141	protein_coding
ENSMUSG00000020227	141.29	4.12846	0.17623	23.4266	2.29066e-121	8.13343e-120	Irak3	protein_coding
ENSMUSG00000073402	102.261	4.1266	0.546376	7.55268	4.26399e-14	1.86149e-13	Gm8909	protein_coding
ENSMUSG00000031119	743.742	4.10272	0.084868	48.3424	0	0	Gpc4	protein_coding
ENSMUSG00000030263	61.2276	4.09623	0.262145	15.6258	4.85801e-55	6.35919e-54	Lrmp	protein_coding
ENSMUSG00000040026	34.9339	4.09392	0.366269	11.1774	5.26302e-29	3.7976e-28	Saa3	protein_coding
ENSMUSG00000023902	736.549	4.08461	0.100347	40.7048	0	0	Zscan10	protein_coding
ENSMUSG00000086712	34.4427	4.08447	0.789385	5.17425	2.2883e-07	7.2563e-07	AI427809	lincRNA
ENSMUSG00000074817	30.9646	4.08233	0.455341	8.96543	3.09066e-19	1.64063e-18	Papolb	protein_coding
ENSMUSG00000096537	12.2292	4.07669	0.937893	4.34665	1.3823e-05	3.86975e-05	1190003K10Rik	protein_coding
ENSMUSG00000032135	1193.1	4.07221	0.137026	29.7185	4.42365e-194	3.46904e-192	Mcam	protein_coding
ENSMUSG00000022864	168.742	4.06892	0.166606	24.4224	9.89463e-132	3.97105e-130	D16Ertd472e	protein_coding
ENSMUSG00000037033	62.9035	4.06864	0.24663	16.4969	3.8602e-61	5.68141e-60	Clca3b	protein_coding
ENSMUSG00000049872	31.4979	4.06069	0.365335	11.115	1.06064e-28	7.56355e-28	Fam26e	protein_coding
ENSMUSG00000020926	84.8864	4.03965	0.202825	19.9169	2.90251e-88	6.63709e-87	Adam11	protein_coding
ENSMUSG00000000120	454.156	4.02343	0.223572	17.9962	2.08768e-72	3.73751e-71	Ngfr	protein_coding
ENSMUSG00000031548	1707.01	4.01917	0.156322	25.7108	8.84555e-146	4.20328e-144	Sfrp1	protein_coding
ENSMUSG00000078868	143.394	4.0177	0.181471	22.1396	1.31289e-108	4.01484e-107	Gm14412	protein_coding
ENSMUSG00000030041	128.786	4.01353	0.233095	17.2184	1.93143e-66	3.11331e-65	M1ap	protein_coding
ENSMUSG00000001930	190.42	4.00638	0.169317	23.6621	8.86893e-124	3.23906e-122	Vwf	protein_coding
ENSMUSG00000028488	492.691	4.00417	0.205717	19.4645	2.19689e-84	4.72756e-83	Sh3gl2	protein_coding
ENSMUSG00000003657	11.8641	4.00037	0.623867	6.41222	1.43418e-10	5.36036e-10	Calb2	protein_coding
ENSMUSG00000087455	18.437	3.99619	0.932649	4.28477	1.82927e-05	5.08097e-05	5330411J11Rik	processed_transcript
ENSMUSG00000051212	17.3013	3.98564	1.49968	2.65767	0.00786835	0.0164342	Gpr183	protein_coding
ENSMUSG00000043760	18.6817	3.98343	0.425151	9.36945	7.29086e-21	4.0759e-20	Pkhd1	protein_coding
ENSMUSG00000046598	368.038	3.98214	0.132494	30.0553	1.86325e-198	1.50741e-196	Bdh1	protein_coding
ENSMUSG00000045165	38.3233	3.9711	0.378513	10.4913	9.46976e-26	6.16801e-25	AI467606	protein_coding
ENSMUSG00000058186	162.755	3.96218	0.278252	14.2395	5.20677e-46	5.70313e-45	Gm13242	protein_coding
ENSMUSG00000095909	19.9249	3.92475	0.48326	8.1214	4.60834e-16	2.1809e-15	Gm10324	protein_coding
ENSMUSG00000030117	364.061	3.92327	0.47251	8.30304	1.01478e-16	4.94525e-16	Gdf3	protein_coding
ENSMUSG00000002289	413.942	3.92156	0.200424	19.5663	2.9992e-85	6.49785e-84	Angptl4	protein_coding
ENSMUSG00000073538	144.446	3.91673	0.192559	20.3404	5.64872e-92	1.36752e-90	E330020D12Rik	processed_transcript
ENSMUSG00000034168	1418.44	3.90529	0.0995305	39.2372	0	0	Irf2bpl	protein_coding
ENSMUSG00000052316	88.1666	3.90515	0.230367	16.9518	1.86521e-64	2.91468e-63	Lrrc15	protein_coding
ENSMUSG00000027702	356.86	3.89608	0.398743	9.77092	1.50079e-22	8.78583e-22	Lrrc34	protein_coding
ENSMUSG00000025964	487.443	3.89587	0.22617	17.2255	1.71067e-66	2.76442e-65	Adam23	protein_coding
ENSMUSG00000033826	657.634	3.89535	0.318591	12.2268	2.23606e-34	1.8718e-33	Dnah8	protein_coding
ENSMUSG00000022261	621.836	3.89159	0.128824	30.2085	1.83046e-200	1.53933e-198	Sdc2	protein_coding
ENSMUSG00000052852	1200.51	3.8858	0.127869	30.389	7.6878e-203	6.59525e-201	Reep1	protein_coding
ENSMUSG00000103194	25.1535	3.88411	1.49845	2.59208	0.00953967	0.019679	Gm37643	TEC
ENSMUSG00000032387	956.567	3.88353	0.156463	24.8208	5.34476e-136	2.25105e-134	Rbpms2	protein_coding
ENSMUSG00000106320	150.971	3.8826	1.48682	2.61134	0.00901879	0.0186753	RP24-95O4.1	TEC
ENSMUSG00000028698	420.292	3.88122	0.127897	30.3465	2.79118e-202	2.3865e-200	Pik3r3	protein_coding
ENSMUSG00000043251	172.302	3.87089	0.164344	23.5536	1.15366e-122	4.1365e-121	Exoc3l	protein_coding
ENSMUSG00000021255	2617.51	3.86976	0.365407	10.5903	3.30689e-26	2.18734e-25	Esrrb	protein_coding
ENSMUSG00000002980	1022.05	3.85821	0.0949537	40.6326	0	0	Bcam	protein_coding
ENSMUSG00000027520	1187.58	3.85358	0.131571	29.2889	1.43454e-188	1.06611e-186	Zdbf2	protein_coding
ENSMUSG00000034837	10.9691	3.85342	0.516508	7.46052	8.61807e-14	3.72164e-13	Gnat1	protein_coding
ENSMUSG00000030222	129.506	3.85059	0.248417	15.5005	3.44038e-54	4.43761e-53	Rerg	protein_coding
ENSMUSG00000085403	14.2267	3.84884	0.522691	7.3635	1.79143e-13	7.63173e-13	Gm13068	antisense
ENSMUSG00000016346	20.6379	3.84683	0.388186	9.90976	3.77552e-23	2.25412e-22	Kcnq2	protein_coding
ENSMUSG00000030208	603.461	3.84598	0.179036	21.4816	2.31237e-102	6.49623e-101	Emp1	protein_coding
ENSMUSG00000074782	21.6855	3.84559	1.61007	2.38846	0.0169193	0.0335174	4833422C13Rik	antisense
ENSMUSG00000106214	20.1568	3.84487	1.60459	2.39617	0.0165676	0.0328654	RP23-195A18.3	TEC
ENSMUSG00000044921	19.0136	3.84447	1.60164	2.40034	0.0163799	0.0325092	Rassf9	protein_coding
ENSMUSG00000055489	34.3979	3.84086	1.59062	2.4147	0.0157482	0.0313579	Ano5	protein_coding
ENSMUSG00000054391	15.7388	3.83991	1.6105	2.3843	0.0171115	0.0338798	4930517O19Rik	processed_transcript
ENSMUSG00000011350	13.8199	3.83984	1.61223	2.38169	0.0172332	0.0341076	Gm5893	processed_transcript
ENSMUSG00000049511	13.8885	3.83784	0.629203	6.09953	1.06384e-09	3.82518e-09	Htr1b	protein_coding
ENSMUSG00000037855	157.885	3.83631	0.239863	15.9937	1.4127e-57	1.94274e-56	Zfp365	protein_coding
ENSMUSG00000034031	34.7813	3.83597	1.59292	2.40814	0.0160341	0.0318923	1700106J16Rik	protein_coding
ENSMUSG00000090004	10.6102	3.83416	1.61152	2.37922	0.0173492	0.0343292	Gm16125	processed_pseudogene
ENSMUSG00000076448	11.0836	3.83346	1.61486	2.37386	0.0176032	0.0347941	Mir763	miRNA
ENSMUSG00000103001	13.384	3.83271	1.6186	2.36791	0.0178887	0.0353255	A930005N03Rik	TEC
ENSMUSG00000075334	41.9189	3.82763	0.524114	7.30306	2.81305e-13	1.18888e-12	Rprm	protein_coding
ENSMUSG00000106536	16.4839	3.82663	1.6516	2.31693	0.0205077	0.0399785	RP23-394K8.5	TEC
ENSMUSG00000053216	29.3317	3.82221	0.44718	8.54736	1.25932e-17	6.34127e-17	Btn2a2	protein_coding
ENSMUSG00000020396	66.149	3.81372	0.229558	16.6133	5.57999e-62	8.37654e-61	Nefh	protein_coding
ENSMUSG00000102700	13.2388	3.81319	0.660071	5.77694	7.60701e-09	2.6167e-08	Gm38312	TEC
ENSMUSG00000025425	13.0221	3.80257	0.595731	6.38303	1.73617e-10	6.47111e-10	St8sia5	protein_coding
ENSMUSG00000022054	386.97	3.79776	0.183449	20.702	3.32398e-95	8.45549e-94	Nefm	protein_coding
ENSMUSG00000030170	168.644	3.78902	0.240826	15.7334	8.92761e-56	1.18317e-54	Wnt5b	protein_coding
ENSMUSG00000078234	53.1446	3.7801	0.304478	12.415	2.16569e-35	1.86417e-34	Klhdc7a	protein_coding
ENSMUSG00000050974	10.3175	3.7764	1.60883	2.3473	0.0189102	0.0371704	Gm9847	protein_coding
ENSMUSG00000086924	17.1837	3.77157	0.729968	5.16676	2.3819e-07	7.54377e-07	Gm11766	lincRNA
ENSMUSG00000021194	48.2045	3.76793	0.254788	14.7885	1.73755e-49	2.04608e-48	Chga	protein_coding
ENSMUSG00000051980	12.2327	3.76423	0.534774	7.03892	1.93732e-12	7.90671e-12	Casr	protein_coding
ENSMUSG00000002565	15.1612	3.76338	1.51875	2.47794	0.0132142	0.0266337	Scin	protein_coding
ENSMUSG00000078872	92.3911	3.7609	0.187953	20.0098	4.52752e-89	1.04843e-87	Gm14401	protein_coding
ENSMUSG00000030825	287.423	3.76058	0.169401	22.1993	3.48586e-109	1.0724e-107	Hsd17b14	protein_coding
ENSMUSG00000027765	39.2485	3.76045	0.507958	7.40307	1.33071e-13	5.69555e-13	P2ry1	protein_coding
ENSMUSG00000031379	109.011	3.75672	0.200113	18.773	1.25511e-78	2.49122e-77	Pir	protein_coding
ENSMUSG00000020182	197.32	3.75456	0.14359	26.1478	1.04436e-150	5.20452e-149	Ddc	protein_coding
ENSMUSG00000037579	94.4589	3.74012	0.201354	18.5748	5.13965e-77	9.88677e-76	Kcnh3	protein_coding
ENSMUSG00000102953	10.4204	3.728	0.631469	5.90369	3.55468e-09	1.24538e-08	Gm37019	TEC
ENSMUSG00000028558	39.9403	3.72735	0.431918	8.62975	6.14874e-18	3.12758e-17	Calr4	protein_coding
ENSMUSG00000061633	50.3427	3.72279	0.27165	13.7044	9.55914e-43	9.71301e-42	1700029P11Rik	protein_coding
ENSMUSG00000029468	114.348	3.72106	0.272609	13.6498	2.02426e-42	2.04063e-41	P2rx7	protein_coding
ENSMUSG00000022871	156.932	3.71553	0.182053	20.4091	1.38859e-92	3.40357e-91	Fetub	protein_coding
ENSMUSG00000063919	57.584	3.71536	0.398558	9.32202	1.14144e-20	6.34922e-20	Srrm4	protein_coding
ENSMUSG00000034486	46.4913	3.71305	0.30479	12.1823	3.86157e-34	3.21148e-33	Gbx2	protein_coding
ENSMUSG00000086130	16.1817	3.69652	0.674484	5.48052	4.24089e-08	1.39895e-07	Gm16211	lincRNA
ENSMUSG00000032118	66.6464	3.68515	0.330437	11.1523	6.97482e-29	5.01156e-28	Fez1	protein_coding
ENSMUSG00000026817	486.339	3.68286	0.297244	12.39	2.95986e-35	2.53752e-34	Ak1	protein_coding
ENSMUSG00000029304	2211.19	3.67445	0.235377	15.6109	6.13667e-55	8.02066e-54	Spp1	protein_coding
ENSMUSG00000071362	10.3738	3.66685	0.64804	5.65837	1.52813e-08	5.16687e-08	Gm10330	protein_coding
ENSMUSG00000099472	87.015	3.66308	1.49218	2.45485	0.0140944	0.0282761	Gm29539	antisense
ENSMUSG00000057337	171.953	3.65927	0.218598	16.7397	6.72896e-63	1.02396e-61	Chst3	protein_coding
ENSMUSG00000106820	18.1333	3.64472	0.567831	6.41867	1.37467e-10	5.14244e-10	RP24-544J6.4	lincRNA
ENSMUSG00000032226	20.7203	3.64106	0.459792	7.91892	2.39579e-15	1.10417e-14	Gcnt3	protein_coding
ENSMUSG00000074653	33.2688	3.6404	0.420205	8.66338	4.57971e-18	2.3402e-17	Lrrc31	protein_coding
ENSMUSG00000018648	112.7	3.63837	0.173183	21.0088	5.45341e-98	1.43432e-96	Dusp14	protein_coding
ENSMUSG00000032878	29.9696	3.63009	0.364554	9.95761	2.33618e-23	1.40396e-22	Ccdc85a	protein_coding
ENSMUSG00000044968	398.979	3.62056	0.123675	29.2748	2.17232e-188	1.60972e-186	Napepld	protein_coding
ENSMUSG00000103009	45.7825	3.61925	0.345011	10.4903	9.57719e-26	6.23322e-25	Gm4430	TEC
ENSMUSG00000061126	21.9079	3.60715	0.392226	9.1966	3.69442e-20	2.022e-19	Cyp4f39	protein_coding
ENSMUSG00000078706	735.707	3.60083	0.143345	25.12	3.00881e-139	1.3308e-137	Gm53	lincRNA
ENSMUSG00000039533	1031.04	3.60076	0.534818	6.73269	1.66549e-11	6.52042e-11	Mmd2	protein_coding
ENSMUSG00000030283	646.249	3.58535	0.537282	6.67313	2.50412e-11	9.70997e-11	St8sia1	protein_coding
ENSMUSG00000021953	2229.78	3.56832	0.0668148	53.4061	0	0	Tdh	protein_coding
ENSMUSG00000043155	43.8347	3.56734	0.32725	10.901	1.14026e-27	7.90205e-27	Hpdl	protein_coding
ENSMUSG00000091523	30.1346	3.5458	0.919831	3.85484	0.000115805	0.000300472	AU040972	antisense
ENSMUSG00000034226	21.8153	3.54201	0.360368	9.82888	8.45548e-23	4.99225e-22	Rhov	protein_coding
ENSMUSG00000056602	367.476	3.53951	0.124977	28.3213	1.89001e-176	1.23892e-174	Fry	protein_coding
ENSMUSG00000039954	15.8386	3.53831	0.509814	6.94039	3.91009e-12	1.57767e-11	Stk32a	protein_coding
ENSMUSG00000055102	98.1532	3.53663	0.255143	13.8614	1.08565e-43	1.1255e-42	Zfp819	protein_coding
ENSMUSG00000045930	18.4063	3.5336	1.51523	2.33205	0.0196979	0.0385351	Clec14a	protein_coding
ENSMUSG00000015468	74.1374	3.53214	0.244333	14.4563	2.28903e-47	2.58362e-46	Notch4	protein_coding
ENSMUSG00000045215	163.997	3.53012	0.271775	12.9891	1.41022e-38	1.30577e-37	Asxl3	protein_coding
ENSMUSG00000078907	18.5923	3.52925	0.913587	3.86307	0.00011197	0.000290906	Fam186b	protein_coding
ENSMUSG00000060923	54.7606	3.52664	0.435053	8.10623	5.22131e-16	2.46278e-15	Acyp2	protein_coding
ENSMUSG00000024349	86.1647	3.52342	0.224729	15.6785	2.1213e-55	2.79109e-54	Tmem173	protein_coding
ENSMUSG00000062380	324.271	3.52321	0.108442	32.4892	1.51405e-231	1.67561e-229	Tubb3	protein_coding
ENSMUSG00000022306	754.178	3.51885	0.425327	8.27329	1.30312e-16	6.31671e-16	Zfpm2	protein_coding
ENSMUSG00000066009	74.4873	3.51771	0.261433	13.4555	2.85806e-41	2.82e-40	Gm13051	protein_coding
ENSMUSG00000050824	20.0081	3.51701	0.431205	8.15623	3.4563e-16	1.64391e-15	Sstr5	protein_coding
ENSMUSG00000041390	485.676	3.51591	0.147254	23.8765	5.37099e-126	2.01039e-124	Mdfic	protein_coding
ENSMUSG00000082765	18.1275	3.51547	0.45151	7.78604	6.91417e-15	3.12409e-14	Gm14411	unprocessed_pseudogene
ENSMUSG00000083246	18.6627	3.50504	0.440715	7.95309	1.81918e-15	8.42524e-15	Gm11839	processed_pseudogene
ENSMUSG00000078497	174.657	3.50484	0.308875	11.3471	7.66672e-30	5.67786e-29	Gm13145	protein_coding
ENSMUSG00000033214	11.9306	3.50253	0.62238	5.62764	1.82688e-08	6.15744e-08	Slitrk5	protein_coding
ENSMUSG00000024544	50.7373	3.50196	0.424191	8.25562	1.5112e-16	7.30043e-16	Ldlrad4	protein_coding
ENSMUSG00000061601	41.2217	3.49888	0.353785	9.88986	4.60668e-23	2.74522e-22	Pclo	protein_coding
ENSMUSG00000020566	10.9676	3.49262	0.582656	5.99431	2.04345e-09	7.22757e-09	Atp6v1c2	protein_coding
ENSMUSG00000062309	821.611	3.49095	0.0754609	46.2617	0	0	Rpp25	protein_coding
ENSMUSG00000026365	40.1262	3.49016	0.32212	10.835	2.3503e-27	1.61001e-26	Cfh	protein_coding
ENSMUSG00000022829	26.1538	3.48732	0.702337	4.9653	6.85943e-07	2.1105e-06	Stxbp5l	protein_coding
ENSMUSG00000063804	114.47	3.48592	0.190386	18.3097	6.92157e-75	1.27669e-73	Lin28b	protein_coding
ENSMUSG00000032313	15.8478	3.46742	0.45869	7.55939	4.0497e-14	1.76975e-13	AI118078	protein_coding
ENSMUSG00000028528	221.944	3.46323	0.437805	7.91044	2.56479e-15	1.17951e-14	Dnajc6	protein_coding
ENSMUSG00000027947	146.452	3.45959	0.536218	6.45183	1.10508e-10	4.15583e-10	Il6ra	protein_coding
ENSMUSG00000038738	25.4997	3.45899	0.377268	9.16852	4.79536e-20	2.61393e-19	Shank1	protein_coding
ENSMUSG00000057967	96.4334	3.45641	0.684359	5.05058	4.40482e-07	1.37044e-06	Fgf18	protein_coding
ENSMUSG00000060499	391.58	3.4556	0.398824	8.66447	4.53607e-18	2.31975e-17	Rpl10l	protein_coding
ENSMUSG00000068417	20.6727	3.45438	0.385783	8.95418	3.42262e-19	1.81458e-18	Pnp2	protein_coding
ENSMUSG00000021803	15.4284	3.45336	0.462905	7.4602	8.63921e-14	3.73014e-13	Cdhr1	protein_coding
ENSMUSG00000045441	413.188	3.44622	0.876904	3.92999	8.49502e-05	0.000222584	Gprin3	protein_coding
ENSMUSG00000064194	397.493	3.44371	0.102125	33.7205	2.89709e-249	3.79816e-247	Zfp936	protein_coding
ENSMUSG00000026546	15.4027	3.44045	0.480213	7.16443	7.81097e-13	3.23958e-12	Cfap45	protein_coding
ENSMUSG00000040680	11.3429	3.43858	0.509478	6.74922	1.48638e-11	5.8326e-11	Kremen2	protein_coding
ENSMUSG00000097091	24.8164	3.43685	0.807918	4.25396	2.10023e-05	5.79957e-05	4930526L06Rik	antisense
ENSMUSG00000024421	589.692	3.42914	0.173367	19.7797	4.45288e-87	9.9683e-86	Lama3	protein_coding
ENSMUSG00000031160	18.5436	3.42725	0.49535	6.91884	4.55351e-12	1.83064e-11	Eras	protein_coding
ENSMUSG00000087474	15.138	3.42691	0.571262	5.99884	1.98734e-09	7.03688e-09	Gm12100	processed_transcript
ENSMUSG00000095993	18.4483	3.42678	0.509859	6.72104	1.80436e-11	7.0522e-11	Gm21060	protein_coding
ENSMUSG00000020017	44.5547	3.42348	0.240159	14.255	4.17119e-46	4.5806e-45	Hal	protein_coding
ENSMUSG00000107364	25.4552	3.41219	1.53181	2.22756	0.0259101	0.0495357	RP23-155F13.3	TEC
ENSMUSG00000045730	38.5308	3.41214	0.407756	8.36808	5.85631e-17	2.88083e-16	Adrb2	protein_coding
ENSMUSG00000085101	10.192	3.41114	0.580406	5.87716	4.17361e-09	1.45743e-08	Platr16	processed_transcript
ENSMUSG00000021950	76.8503	3.40984	0.210093	16.2301	3.08814e-59	4.39333e-58	Anxa8	protein_coding
ENSMUSG00000101191	12.8115	3.40797	0.452603	7.52972	5.08493e-14	2.21195e-13	Gm28809	antisense
ENSMUSG00000091079	13.1174	3.407	1.52711	2.23101	0.0256805	0.0491334	Gm17105	sense_intronic
ENSMUSG00000030722	1192.6	3.40534	0.143959	23.6549	1.05119e-123	3.83363e-122	Nfatc2ip	protein_coding
ENSMUSG00000055632	112.172	3.40409	0.292429	11.6407	2.5576e-31	1.96824e-30	Hmcn2	protein_coding
ENSMUSG00000001604	226.021	3.40245	0.234025	14.5389	6.87225e-48	7.83627e-47	Tcea3	protein_coding
ENSMUSG00000086418	15.7646	3.40095	1.00504	3.38391	0.000714624	0.00171158	Gm13362	antisense
ENSMUSG00000106384	72.5123	3.40014	1.51044	2.25109	0.02438	0.0468522	RP24-399A15.3	TEC
ENSMUSG00000086810	59.6819	3.39845	0.259615	13.0904	3.73774e-39	3.51306e-38	Gm13110	processed_transcript
ENSMUSG00000059991	107.199	3.39182	0.231386	14.6588	1.1842e-48	1.36925e-47	Nptx2	protein_coding
ENSMUSG00000092349	41.2725	3.38587	0.342017	9.89971	4.17469e-23	2.49011e-22	Platr17	lincRNA
ENSMUSG00000062518	264.259	3.38567	0.355465	9.5246	1.65675e-21	9.43733e-21	Zfp534	protein_coding
ENSMUSG00000055373	271.728	3.38044	0.406297	8.32012	8.78753e-17	4.28973e-16	Fut9	protein_coding
ENSMUSG00000084989	17.6564	3.37396	0.535224	6.30383	2.90373e-10	1.0715e-09	Crocc2	protein_coding
ENSMUSG00000032348	2254.88	3.36981	0.221216	15.2331	2.13207e-52	2.66404e-51	Gsta4	protein_coding
ENSMUSG00000091834	14.9054	3.36554	0.401065	8.3915	4.79985e-17	2.3698e-16	Gm17177	unprocessed_pseudogene
ENSMUSG00000039899	11.865	3.36017	0.492277	6.82578	8.74513e-12	3.46888e-11	Fgl2	protein_coding
ENSMUSG00000021047	67.8507	3.35534	0.299351	11.2087	3.69562e-29	2.6772e-28	Nova1	protein_coding
ENSMUSG00000102573	157.526	3.3548	0.588401	5.70155	1.18725e-08	4.0437e-08	Gm7265	TEC
ENSMUSG00000071553	221.521	3.35264	0.624864	5.36539	8.07762e-08	2.62795e-07	Cpa2	protein_coding
ENSMUSG00000032420	584.316	3.34769	0.138012	24.2566	5.63007e-130	2.22462e-128	Nt5e	protein_coding
ENSMUSG00000043681	36.3437	3.34551	0.50956	6.56548	5.18645e-11	1.98699e-10	Fam25c	protein_coding
ENSMUSG00000044707	268.654	3.3424	0.194413	17.1923	3.03326e-66	4.87093e-65	Ccnjl	protein_coding
ENSMUSG00000076439	26.1736	3.3424	0.432217	7.73314	1.04925e-14	4.70596e-14	Mog	protein_coding
ENSMUSG00000037405	281.847	3.33649	0.206962	16.1212	1.80918e-58	2.5427e-57	Icam1	protein_coding
ENSMUSG00000068617	12.5577	3.33025	0.528331	6.30334	2.91295e-10	1.0746e-09	Efcab1	protein_coding
ENSMUSG00000102950	63.0182	3.32843	0.785827	4.23557	2.27968e-05	6.27611e-05	Gm37018	TEC
ENSMUSG00000022469	53.1971	3.32467	0.294114	11.304	1.25343e-29	9.2239e-29	Rapgef3	protein_coding
ENSMUSG00000058794	161.151	3.32028	0.291892	11.375	5.56934e-30	4.13896e-29	Nfe2	protein_coding
ENSMUSG00000042414	189.254	3.31875	0.305227	10.873	1.54938e-27	1.06794e-26	Prdm14	protein_coding
ENSMUSG00000094462	22.1546	3.3102	0.418219	7.915	2.47249e-15	1.1387e-14	Gm21028	protein_coding
ENSMUSG00000023935	39.8626	3.30935	0.312708	10.5829	3.5777e-26	2.36524e-25	Spats1	protein_coding
ENSMUSG00000011267	248.035	3.30924	0.196928	16.8043	2.26838e-63	3.47252e-62	Zfp296	protein_coding
ENSMUSG00000046000	110.051	3.30923	0.295071	11.215	3.44182e-29	2.4983e-28	Naa11	protein_coding
ENSMUSG00000022218	113.469	3.30643	0.250348	13.2073	7.95975e-40	7.64142e-39	Tgm1	protein_coding
ENSMUSG00000045877	58.7305	3.30479	0.557358	5.92939	3.04056e-09	1.06863e-08	4933415A04Rik	protein_coding
ENSMUSG00000013766	59.3128	3.30424	0.321761	10.2692	9.69744e-25	6.09277e-24	Ly6g6e	protein_coding
ENSMUSG00000062327	18.5132	3.30397	0.597899	5.52596	3.27682e-08	1.08894e-07	T	protein_coding
ENSMUSG00000042529	46.0459	3.30042	0.313874	10.5151	7.35733e-26	4.81172e-25	Kcnj12	protein_coding
ENSMUSG00000045699	91.7611	3.29572	0.257795	12.7843	2.0073e-37	1.80565e-36	Gm21411	protein_coding
ENSMUSG00000025932	208.525	3.29304	0.17424	18.8995	1.15148e-79	2.31611e-78	Eya1	protein_coding
ENSMUSG00000039095	57.351	3.29127	0.220291	14.9405	1.79532e-50	2.16191e-49	En2	protein_coding
ENSMUSG00000075265	17.3002	3.29123	0.514876	6.39227	1.63437e-10	6.09786e-10	Tnk2os	antisense
ENSMUSG00000041930	164.881	3.29106	0.187155	17.5847	3.22876e-69	5.42691e-68	Fam222a	protein_coding
ENSMUSG00000046280	61.8604	3.29105	0.246741	13.3381	1.38979e-40	1.35249e-39	She	protein_coding
ENSMUSG00000024207	15.2894	3.28834	0.630828	5.21273	1.86079e-07	5.93747e-07	Acsbg2	protein_coding
ENSMUSG00000086965	75.0595	3.28572	0.213226	15.4096	1.41165e-53	1.80625e-52	Gm16314	protein_coding
ENSMUSG00000039145	216.163	3.28508	0.186628	17.6022	2.36746e-69	3.99236e-68	Camk1d	protein_coding
ENSMUSG00000097107	11.0491	3.27643	0.492229	6.65631	2.80781e-11	1.08595e-10	Platr6	lincRNA
ENSMUSG00000087303	17.7475	3.27638	0.434905	7.53354	4.93837e-14	2.14929e-13	Lipo2	protein_coding
ENSMUSG00000074830	13.0363	3.27578	0.543815	6.0237	1.70472e-09	6.0538e-09	Zfp640	protein_coding
ENSMUSG00000078776	12.9504	3.27304	0.52695	6.21129	5.255e-10	1.91373e-09	9530053A07Rik	protein_coding
ENSMUSG00000097076	54.8218	3.26364	0.611754	5.33488	9.56063e-08	3.09507e-07	Platr7	lincRNA
ENSMUSG00000034792	37.5011	3.26178	0.399956	8.15534	3.48211e-16	1.65588e-15	Gna15	protein_coding
ENSMUSG00000043673	45.1296	3.25176	0.333942	9.73751	2.08611e-22	1.21567e-21	Kcns3	protein_coding
ENSMUSG00000074673	21.9843	3.25033	0.670223	4.84962	1.237e-06	3.74071e-06	Ttll9	protein_coding
ENSMUSG00000020902	706.993	3.24588	0.0870692	37.2794	3.54561e-304	6.66496e-302	Ntn1	protein_coding
ENSMUSG00000001095	83.6584	3.24314	1.08449	2.99047	0.00278549	0.00622419	Slc13a2	protein_coding
ENSMUSG00000018411	293.26	3.24307	0.112346	28.8668	3.11808e-183	2.18994e-181	Mapt	protein_coding
ENSMUSG00000046523	27.319	3.24011	0.902651	3.58956	0.000331243	0.000820644	Kctd4	protein_coding
ENSMUSG00000047146	2610.96	3.2195	0.135862	23.6969	3.88138e-124	1.42364e-122	Tet1	protein_coding
ENSMUSG00000026288	1127.51	3.21722	0.330567	9.73242	2.19309e-22	1.27772e-21	Inpp5d	protein_coding
ENSMUSG00000067919	80.6262	3.21615	0.322324	9.97801	1.90246e-23	1.14574e-22	Rex2	protein_coding
ENSMUSG00000047281	206.938	3.2137	0.251187	12.794	1.77057e-37	1.59551e-36	Sfn	protein_coding
ENSMUSG00000025330	28.3558	3.21055	0.323297	9.93065	3.06239e-23	1.83435e-22	Padi4	protein_coding
ENSMUSG00000044835	178.69	3.20979	0.19112	16.7947	2.67041e-63	4.08307e-62	Ankrd45	protein_coding
ENSMUSG00000033578	363.433	3.20936	0.764924	4.19566	2.72084e-05	7.43779e-05	Tmem35	protein_coding
ENSMUSG00000057963	620.603	3.20726	0.0901882	35.5619	5.44512e-277	8.755e-275	Itpk1	protein_coding
ENSMUSG00000073568	415.451	3.20291	0.366077	8.74927	2.14733e-18	1.11171e-17	Arl14epl	protein_coding
ENSMUSG00000073403	264.369	3.20203	0.601392	5.32437	1.01305e-07	3.27706e-07	Gm10499	transcribed_unprocessed_pseudogene
ENSMUSG00000022321	14.5754	3.20118	0.953191	3.35838	0.000783995	0.00187071	Cdh10	protein_coding
ENSMUSG00000055148	1151.05	3.20118	0.278384	11.4991	1.33231e-30	1.00652e-29	Klf2	protein_coding
ENSMUSG00000050122	40.7177	3.19891	0.426248	7.50482	6.15107e-14	2.66936e-13	Vwa3b	protein_coding
ENSMUSG00000080888	10.2748	3.19484	0.716218	4.4607	8.16913e-06	2.32565e-05	Gm14387	unprocessed_pseudogene
ENSMUSG00000038028	518.336	3.19367	0.0974781	32.763	1.98246e-235	2.27272e-233	Tigar	protein_coding
ENSMUSG00000003279	201.249	3.18901	0.253196	12.595	2.24904e-36	1.97244e-35	Dlgap1	protein_coding
ENSMUSG00000064225	14.6457	3.18569	0.609348	5.22802	1.71331e-07	5.47509e-07	Paqr9	protein_coding
ENSMUSG00000024268	74.8332	3.18417	0.232321	13.7059	9.359e-43	9.51343e-42	Celf4	protein_coding
ENSMUSG00000024206	297.546	3.18199	0.16767	18.9777	2.60699e-80	5.30635e-79	Rfx2	protein_coding
ENSMUSG00000056413	225.844	3.18045	0.114416	27.7972	4.68947e-170	2.88883e-168	Adap1	protein_coding
ENSMUSG00000052563	58.8393	3.1793	0.275336	11.547	7.64633e-31	5.81954e-30	D930048N14Rik	protein_coding
ENSMUSG00000041117	652.37	3.16486	0.203574	15.5465	1.67987e-54	2.17888e-53	Ccdc8	protein_coding
ENSMUSG00000038155	112.004	3.14863	0.206088	15.2781	1.07006e-52	1.34692e-51	Gstp2	protein_coding
ENSMUSG00000068686	14.6472	3.14789	0.606462	5.19057	2.09646e-07	6.66618e-07	Cd59b	protein_coding
ENSMUSG00000024304	802.036	3.14246	0.169003	18.5941	3.5878e-77	6.91721e-76	Cdh2	protein_coding
ENSMUSG00000066058	10.4955	3.13744	0.501101	6.26109	3.8229e-10	1.40179e-09	Cldn19	protein_coding
ENSMUSG00000069793	443.431	3.13488	0.154552	20.2836	1.79461e-91	4.32007e-90	Slfn9	protein_coding
ENSMUSG00000024222	3357.58	3.13323	0.115474	27.1336	3.95763e-162	2.20429e-160	Fkbp5	protein_coding
ENSMUSG00000031079	43.132	3.13239	0.608561	5.1472	2.64401e-07	8.34804e-07	Zfp300	protein_coding
ENSMUSG00000025407	246.158	3.12742	0.181488	17.2322	1.52364e-66	2.46687e-65	Gli1	protein_coding
ENSMUSG00000024027	11.5769	3.12611	0.451791	6.91937	4.53648e-12	1.82437e-11	Glp1r	protein_coding
ENSMUSG00000106092	21.422	3.12134	0.645346	4.83669	1.32021e-06	3.98384e-06	RP23-3L20.3	TEC
ENSMUSG00000085471	14.5791	3.11812	0.934824	3.33552	0.000851407	0.0020227	4933423P22Rik	antisense
ENSMUSG00000103364	16.5419	3.11148	0.510899	6.0902	1.12772e-09	4.04692e-09	Gm38157	TEC
ENSMUSG00000027939	62.9041	3.10939	0.302054	10.2941	7.48975e-25	4.71615e-24	Nup210l	protein_coding
ENSMUSG00000033107	77.2316	3.1093	0.265651	11.7045	1.20934e-31	9.39146e-31	Rnf125	protein_coding
ENSMUSG00000003452	243.237	3.09623	0.163729	18.9107	9.31371e-80	1.88077e-78	Bicd1	protein_coding
ENSMUSG00000043036	17.5057	3.09541	0.410164	7.54676	4.46231e-14	1.94574e-13	Ccdc63	protein_coding
ENSMUSG00000027296	191.869	3.09035	0.135855	22.7474	1.5224e-114	5.01548e-113	Itpka	protein_coding
ENSMUSG00000084762	56.6004	3.08573	0.364832	8.45794	2.72136e-17	1.35275e-16	Platr3	lincRNA
ENSMUSG00000004948	30.1635	3.08285	0.363141	8.4894	2.07714e-17	1.03695e-16	Zp3	protein_coding
ENSMUSG00000021587	20.1562	3.0809	0.543561	5.668	1.44476e-08	4.89532e-08	Pcsk1	protein_coding
ENSMUSG00000030669	13.4938	3.07522	0.466609	6.59056	4.38167e-11	1.68245e-10	Calca	protein_coding
ENSMUSG00000080180	13.098	3.07302	1.11868	2.74702	0.00601403	0.0128156	Gm17235	processed_pseudogene
ENSMUSG00000006056	209.172	3.07241	0.304739	10.0821	6.62867e-24	4.05121e-23	Calcoco2	protein_coding
ENSMUSG00000105624	68.9986	3.07066	0.61532	4.99035	6.02686e-07	1.85948e-06	RP24-399A15.2	TEC
ENSMUSG00000043668	38.093	3.069	0.291627	10.5237	6.71722e-26	4.39759e-25	Tox3	protein_coding
ENSMUSG00000102930	33.4573	3.06885	1.103	2.78227	0.00539797	0.0115732	Gm38115	sense_intronic
ENSMUSG00000104965	11.8836	3.06367	0.962468	3.18314	0.00145688	0.00336846	RP23-132D7.2	TEC
ENSMUSG00000059900	88.0266	3.06286	0.275495	11.1176	1.02972e-28	7.34508e-28	Tmem40	protein_coding
ENSMUSG00000024084	80.3149	3.06241	0.210511	14.5475	6.05768e-48	6.9136e-47	Qpct	protein_coding
ENSMUSG00000006930	499.504	3.05495	0.0863296	35.387	2.70345e-274	4.18871e-272	Hap1	protein_coding
ENSMUSG00000082195	28.2717	3.05189	0.361966	8.43143	3.41466e-17	1.69145e-16	Gm13034	processed_pseudogene
ENSMUSG00000018341	138.576	3.04857	0.218488	13.953	3.01439e-44	3.17392e-43	Il12rb2	protein_coding
ENSMUSG00000066652	478.445	3.04729	0.227573	13.3904	6.87895e-41	6.75088e-40	Lefty2	protein_coding
ENSMUSG00000006818	1321.26	3.0458	0.0749676	40.6282	0	0	Sod2	protein_coding
ENSMUSG00000054074	94.9878	3.04505	0.231373	13.1608	1.47598e-39	1.40639e-38	Skida1	protein_coding
ENSMUSG00000052912	71.8672	3.0449	0.238308	12.7772	2.19961e-37	1.97517e-36	Smarca5-ps	transcribed_processed_pseudogene
ENSMUSG00000103591	27.4822	3.0409	0.956462	3.17932	0.00147622	0.00340918	Gm38365	TEC
ENSMUSG00000028435	385.329	3.04041	0.102607	29.6315	5.86394e-193	4.55659e-191	Aqp3	protein_coding
ENSMUSG00000029121	64.1553	3.03869	0.278406	10.9146	9.81779e-28	6.82414e-27	Crmp1	protein_coding
ENSMUSG00000038608	921.146	3.03483	0.445094	6.81839	9.20694e-12	3.65036e-11	Dock10	protein_coding
ENSMUSG00000081885	23.4419	3.03466	0.328954	9.22518	2.8308e-20	1.55666e-19	Gm13231	processed_pseudogene
ENSMUSG00000070942	55.4815	3.03162	0.780251	3.88544	0.000102144	0.000266107	Il1rl2	protein_coding
ENSMUSG00000030031	243.019	3.02891	0.19987	15.1544	7.08123e-52	8.73284e-51	Kbtbd8	protein_coding
ENSMUSG00000078498	302.871	3.0265	0.355033	8.52458	1.53371e-17	7.69565e-17	Gm13151	protein_coding
ENSMUSG00000086219	28.1428	3.02599	0.509341	5.94099	2.83314e-09	9.96413e-09	Srrm4os	antisense
ENSMUSG00000057715	36.325	3.02526	0.299236	10.1099	4.9917e-24	3.06394e-23	A830018L16Rik	protein_coding
ENSMUSG00000056529	29.2195	3.02072	0.597489	5.05569	4.28833e-07	1.33583e-06	Ptafr	protein_coding
ENSMUSG00000037469	49.6334	3.01813	0.291178	10.3653	3.56769e-25	2.2802e-24	Papl	protein_coding
ENSMUSG00000025934	169.626	3.01507	0.2455	12.2814	1.14068e-34	9.61792e-34	Gsta3	protein_coding
ENSMUSG00000074637	1764.92	3.01279	0.342265	8.80249	1.33819e-18	6.96756e-18	Sox2	protein_coding
ENSMUSG00000038311	11.6892	3.01	0.598918	5.02573	5.0153e-07	1.55489e-06	2410017I17Rik	lincRNA
ENSMUSG00000066170	14.3385	3.00923	0.749822	4.01326	5.98857e-05	0.000159311	E230001N04Rik	lincRNA
ENSMUSG00000049422	1566.99	3.00198	0.125928	23.8389	1.32077e-125	4.91493e-124	Chchd10	protein_coding
ENSMUSG00000097661	17.9696	3.00034	0.436183	6.87863	6.04313e-12	2.41886e-11	Gm26763	lincRNA
ENSMUSG00000045136	2082.21	2.99912	0.131518	22.8039	4.19173e-115	1.38631e-113	Tubb2b	protein_coding
ENSMUSG00000037653	32.0485	2.99091	1.10336	2.71073	0.00671353	0.0141985	Kctd8	protein_coding
ENSMUSG00000073894	261.418	2.98915	0.393458	7.59713	3.02772e-14	1.33133e-13	Rbmxl2	protein_coding
ENSMUSG00000053367	153.541	2.98859	0.307167	9.7295	2.25698e-22	1.31464e-21	Gm6792	protein_coding
ENSMUSG00000026831	114.093	2.98652	0.1849	16.1521	1.0982e-58	1.54857e-57	1700007K13Rik	protein_coding
ENSMUSG00000021256	55.1447	2.9854	0.373178	7.99995	1.24465e-15	5.80437e-15	Vash1	protein_coding
ENSMUSG00000026163	126.758	2.98521	1.09342	2.73016	0.00633036	0.0134393	Sphkap	protein_coding
ENSMUSG00000054423	641.441	2.98364	0.545648	5.46806	4.54987e-08	1.49952e-07	Cadps	protein_coding
ENSMUSG00000041624	171.081	2.9809	0.294162	10.1335	3.92294e-24	2.41779e-23	Gucy1a2	protein_coding
ENSMUSG00000040127	14.4346	2.9807	0.701571	4.2486	2.15108e-05	5.93614e-05	Sdr9c7	protein_coding
ENSMUSG00000025931	579.199	2.97857	0.121746	24.4655	3.44329e-132	1.39505e-130	Paqr8	protein_coding
ENSMUSG00000076441	1204.49	2.96111	0.0649235	45.6093	0	0	Ass1	protein_coding
ENSMUSG00000087819	14.6284	2.95954	0.67835	4.36285	1.28377e-05	3.60219e-05	Gm25117	snoRNA
ENSMUSG00000033022	304.819	2.95895	0.112018	26.415	9.21826e-154	4.75131e-152	Cdo1	protein_coding
ENSMUSG00000081301	10.671	2.9582	0.762807	3.87805	0.000105296	0.000274179	Gm15951	processed_pseudogene
ENSMUSG00000023140	10.7114	2.95597	0.431785	6.84593	7.59794e-12	3.02415e-11	Reg2	protein_coding
ENSMUSG00000063450	5880.18	2.95488	0.0652615	45.2776	0	0	Syne2	protein_coding
ENSMUSG00000025481	10.693	2.94885	0.502822	5.8646	4.50208e-09	1.56849e-08	Urah	protein_coding
ENSMUSG00000039632	15.3458	2.94124	0.419677	7.00834	2.41162e-12	9.8049e-12	Ccdc151	protein_coding
ENSMUSG00000095661	36.6881	2.93774	0.342453	8.57853	9.60944e-18	4.85217e-17	Gm8935	transcribed_processed_pseudogene
ENSMUSG00000097760	12.4351	2.93296	0.538786	5.44364	5.2202e-08	1.71491e-07	6030442K20Rik	processed_transcript
ENSMUSG00000003235	2496.78	2.93234	0.0603805	48.5644	0	0	Eif2b5	protein_coding
ENSMUSG00000001655	51.2127	2.92664	0.245664	11.9132	1.01027e-32	8.11673e-32	Hoxc13	protein_coding
ENSMUSG00000041548	466.265	2.92604	0.165825	17.6454	1.10381e-69	1.87626e-68	Hspb8	protein_coding
ENSMUSG00000034064	1127.33	2.92528	0.0896751	32.6209	2.07384e-233	2.32534e-231	Poglut1	protein_coding
ENSMUSG00000008575	1695.79	2.92407	0.108404	26.9737	3.00602e-160	1.65267e-158	Nfib	protein_coding
ENSMUSG00000077903	16.2932	2.92021	0.426427	6.8481	7.48374e-12	2.98102e-11	Mir294	miRNA
ENSMUSG00000037016	528.239	2.91927	0.1964	14.8639	5.65106e-50	6.74776e-49	Frem2	protein_coding
ENSMUSG00000023032	153.726	2.91835	0.147206	19.8249	1.81513e-87	4.09565e-86	Slc4a8	protein_coding
ENSMUSG00000046687	39.9699	2.91491	0.258842	11.2614	2.03596e-29	1.49096e-28	Gm5424	protein_coding
ENSMUSG00000045179	16.0664	2.91343	0.384493	7.57734	3.52699e-14	1.54502e-13	Sox3	protein_coding
ENSMUSG00000105954	10.3822	2.91279	0.569464	5.11497	3.13788e-07	9.85866e-07	RP24-299A7.2	TEC
ENSMUSG00000097242	122.895	2.9124	0.208744	13.952	3.0588e-44	3.21936e-43	Gm16907	lincRNA
ENSMUSG00000021611	281.458	2.90921	0.10233	28.4297	8.67503e-178	5.77544e-176	Tert	protein_coding
ENSMUSG00000074657	193.756	2.90306	0.140153	20.7134	2.62007e-95	6.69151e-94	Kif5a	protein_coding
ENSMUSG00000038508	56.9923	2.89765	0.273097	10.6103	2.66803e-26	1.77118e-25	Gdf15	protein_coding
ENSMUSG00000064264	389.951	2.88989	0.144705	19.9709	9.85927e-89	2.27074e-87	Zfp428	protein_coding
ENSMUSG00000024462	1091.47	2.88989	0.108449	26.6474	1.92058e-156	1.01446e-154	Gabbr1	protein_coding
ENSMUSG00000016526	371.572	2.88919	0.17621	16.3963	2.03411e-60	2.95634e-59	Dyrk3	protein_coding
ENSMUSG00000103159	52.0719	2.88744	1.10398	2.61548	0.00891024	0.0184642	F830112A20Rik	TEC
ENSMUSG00000083576	104	2.8864	0.225148	12.82	1.26705e-37	1.14541e-36	Gm16411	processed_pseudogene
ENSMUSG00000070304	70.568	2.88614	0.606614	4.75779	1.95723e-06	5.84199e-06	Scn2b	protein_coding
ENSMUSG00000028360	20.4728	2.88587	1.11164	2.59605	0.00943027	0.0194643	Slc44a5	protein_coding
ENSMUSG00000101964	41.0148	2.8847	1.10781	2.60397	0.00921507	0.019054	Gm28693	transcribed_processed_pseudogene
ENSMUSG00000021363	11.1618	2.88422	0.495661	5.81894	5.92227e-09	2.05097e-08	Mak	protein_coding
ENSMUSG00000103653	52.2759	2.8836	0.262557	10.9828	4.62619e-28	3.24468e-27	Gm3934	processed_pseudogene
ENSMUSG00000020020	10.1845	2.88194	0.58736	4.9066	9.26669e-07	2.82397e-06	Usp44	protein_coding
ENSMUSG00000091273	45.0967	2.88175	0.460956	6.25169	4.06038e-10	1.48737e-09	Gm6673	unprocessed_pseudogene
ENSMUSG00000016028	903.608	2.88092	0.0860855	33.4658	1.51691e-245	1.94873e-243	Celsr1	protein_coding
ENSMUSG00000048826	445.04	2.8759	0.103368	27.8221	2.34686e-170	1.45979e-168	Dact2	protein_coding
ENSMUSG00000000903	13.5634	2.87279	0.598114	4.80308	1.56241e-06	4.69089e-06	Vpreb3	protein_coding
ENSMUSG00000013089	2347.44	2.87137	0.178909	16.0494	5.77551e-58	8.02887e-57	Etv5	protein_coding
ENSMUSG00000046186	50.3555	2.86654	0.484472	5.91683	3.28205e-09	1.15128e-08	Cd109	protein_coding
ENSMUSG00000030513	2664.57	2.86512	0.0591193	48.4634	0	0	Pcsk6	protein_coding
ENSMUSG00000083718	48.8196	2.86192	0.333585	8.57927	9.54739e-18	4.82274e-17	Ccnb2-ps	transcribed_processed_pseudogene
ENSMUSG00000037455	257.437	2.85816	0.156067	18.3137	6.43134e-75	1.18798e-73	Slc18b1	protein_coding
ENSMUSG00000096740	122.655	2.85192	0.171044	16.6736	2.03899e-62	3.08443e-61	Lbhd1	protein_coding
ENSMUSG00000022847	11.5042	2.85109	0.458155	6.22299	4.87774e-10	1.77913e-09	Thpo	protein_coding
ENSMUSG00000008153	171.514	2.85059	0.126466	22.5404	1.66954e-112	5.36879e-111	Clstn3	protein_coding
ENSMUSG00000041703	92.1492	2.84978	0.184971	15.4066	1.47731e-53	1.88931e-52	Zic5	protein_coding
ENSMUSG00000042793	11.1899	2.84811	0.499281	5.70443	1.16733e-08	3.97851e-08	Lgr6	protein_coding
ENSMUSG00000021575	50.4983	2.84774	0.286756	9.93088	3.05544e-23	1.83061e-22	Ahrr	protein_coding
ENSMUSG00000028637	65.6971	2.84545	0.25187	11.2973	1.35293e-29	9.9504e-29	Ccdc30	protein_coding
ENSMUSG00000051735	149.267	2.84407	0.221804	12.8225	1.22749e-37	1.11004e-36	Rinl	protein_coding
ENSMUSG00000035186	46.4071	2.84385	0.40402	7.03888	1.93793e-12	7.90793e-12	Ubd	protein_coding
ENSMUSG00000102742	36.5357	2.84106	0.346841	8.19125	2.58527e-16	1.23584e-15	Pcdhga11	protein_coding
ENSMUSG00000066007	98.457	2.83963	0.26406	10.7537	5.69243e-27	3.86423e-26	Zfp600	protein_coding
ENSMUSG00000102672	21.1378	2.83776	0.632743	4.48485	7.29654e-06	2.08677e-05	Gm37105	TEC
ENSMUSG00000022340	248.613	2.83347	0.776793	3.64766	0.000264642	0.000663488	Sybu	protein_coding
ENSMUSG00000097839	10.1649	2.82561	0.916236	3.08393	0.00204282	0.00463973	Gm26909	lincRNA
ENSMUSG00000028836	425.366	2.82392	0.124838	22.6207	2.70992e-113	8.82535e-112	Slc30a2	protein_coding
ENSMUSG00000021767	1809.09	2.82059	0.0649324	43.4389	0	0	Kat6b	protein_coding
ENSMUSG00000097172	24.2261	2.81807	0.453641	6.2121	5.22812e-10	1.90421e-09	4930444M15Rik	lincRNA
ENSMUSG00000072852	12.3072	2.81608	0.947179	2.97312	0.00294792	0.00656762	2310040G07Rik	antisense
ENSMUSG00000030672	329.948	2.81115	0.556089	5.05521	4.29913e-07	1.33886e-06	Mylpf	protein_coding
ENSMUSG00000028699	23.4192	2.80919	0.384167	7.31242	2.62368e-13	1.11013e-12	Tspan1	protein_coding
ENSMUSG00000078202	10.7317	2.804	0.759026	3.69421	0.000220574	0.000556605	Nrarp	protein_coding
ENSMUSG00000031137	167.487	2.80192	0.262014	10.6938	1.08804e-26	7.31028e-26	Fgf13	protein_coding
ENSMUSG00000025592	37.8116	2.80135	0.574135	4.87925	1.06488e-06	3.23322e-06	Dach2	protein_coding
ENSMUSG00000041119	126.305	2.79622	0.208958	13.3817	7.73653e-41	7.58667e-40	Pde9a	protein_coding
ENSMUSG00000001228	3450.96	2.79535	0.0757175	36.9181	2.36462e-298	4.34902e-296	Uhrf1	protein_coding
ENSMUSG00000090093	87.3165	2.79533	0.212759	13.1385	1.98122e-39	1.8808e-38	Gm14399	protein_coding
ENSMUSG00000029334	28.5292	2.79359	0.339324	8.2328	1.82895e-16	8.79884e-16	Prkg2	protein_coding
ENSMUSG00000040488	719.097	2.79249	0.07858	35.5369	1.32374e-276	2.11508e-274	Ltbp4	protein_coding
ENSMUSG00000032607	600.005	2.7913	0.138139	20.2065	8.59035e-91	2.04862e-89	Amt	protein_coding
ENSMUSG00000023800	274.444	2.7912	0.14766	18.9028	1.08129e-79	2.17838e-78	Tiam2	protein_coding
ENSMUSG00000024731	13.3621	2.7895	0.474409	5.87996	4.10372e-09	1.4342e-08	Ms4a10	protein_coding
ENSMUSG00000053856	23.4772	2.78906	0.457935	6.09051	1.1255e-09	4.04006e-09	Dnajc5g	protein_coding
ENSMUSG00000045005	884.115	2.78839	0.0838162	33.2679	1.12435e-242	1.39534e-240	Fzd5	protein_coding
ENSMUSG00000084911	470.566	2.78776	0.121045	23.0308	2.29015e-117	7.76493e-116	Gm16185	antisense
ENSMUSG00000024427	551.267	2.78683	0.128043	21.7648	5.00613e-105	1.47106e-103	Spry4	protein_coding
ENSMUSG00000068101	227.088	2.78543	0.19847	14.0345	9.59047e-45	1.01945e-43	Cenpm	protein_coding
ENSMUSG00000070708	93.2387	2.78104	0.373159	7.45271	9.14454e-14	3.94433e-13	Gtsf1l	protein_coding
ENSMUSG00000050558	439.356	2.77817	1.09774	2.53082	0.0113797	0.0231903	Prokr2	protein_coding
ENSMUSG00000053475	49.4889	2.77799	0.670298	4.14441	3.40685e-05	9.24881e-05	Tnfaip6	protein_coding
ENSMUSG00000036743	104.346	2.77585	0.338641	8.19701	2.46449e-16	1.17986e-15	Psma8	protein_coding
ENSMUSG00000004446	480.731	2.77411	0.0828172	33.4968	5.3646e-246	6.92657e-244	Bid	protein_coding
ENSMUSG00000046532	38.9516	2.77255	0.43527	6.36971	1.89382e-10	7.0484e-10	Ar	protein_coding
ENSMUSG00000025431	14.3356	2.7711	0.462569	5.99067	2.08972e-09	7.38712e-09	Crisp1	protein_coding
ENSMUSG00000107116	34.7508	2.76747	0.810749	3.41348	0.000641397	0.00154415	RP24-122N24.4	TEC
ENSMUSG00000043557	68.6465	2.76726	0.286723	9.65136	4.85091e-22	2.80447e-21	Mdga1	protein_coding
ENSMUSG00000081692	11.9948	2.76702	0.848508	3.26104	0.00111005	0.00260424	Gm15971	processed_pseudogene
ENSMUSG00000030064	1567.81	2.76408	0.126375	21.8721	4.79366e-106	1.42832e-104	Frmd4b	protein_coding
ENSMUSG00000024900	1248.58	2.76327	0.156281	17.6815	5.82535e-70	9.97489e-69	Cpt1a	protein_coding
ENSMUSG00000061576	48.5484	2.76294	0.249449	11.0762	1.63713e-28	1.16065e-27	Dpp6	protein_coding
ENSMUSG00000022849	586.67	2.76275	0.104298	26.489	1.2962e-154	6.79042e-153	Hspbap1	protein_coding
ENSMUSG00000098098	45.0456	2.75672	0.274069	10.0585	8.42977e-24	5.13376e-23	Bvht	lincRNA
ENSMUSG00000067860	486.502	2.75573	0.214527	12.8456	9.10131e-38	8.27436e-37	Zic3	protein_coding
ENSMUSG00000002111	11.3112	2.75419	0.528949	5.20691	1.92014e-07	6.11997e-07	Spi1	protein_coding
ENSMUSG00000079008	91.4664	2.75218	0.222442	12.3725	3.6796e-35	3.14401e-34	Gm14124	protein_coding
ENSMUSG00000020387	245.964	2.74855	0.140789	19.5224	7.07736e-85	1.52815e-83	Jade2	protein_coding
ENSMUSG00000035954	390.014	2.74776	0.148899	18.4539	4.85527e-76	9.13354e-75	Dock4	protein_coding
ENSMUSG00000039419	31.6827	2.74462	0.356478	7.69926	1.36856e-14	6.10597e-14	Cntnap2	protein_coding
ENSMUSG00000086567	98.0609	2.74412	0.234214	11.7163	1.05156e-31	8.1961e-31	Gm2830	processed_pseudogene
ENSMUSG00000031480	29.6293	2.74185	0.332969	8.23456	1.80219e-16	8.67339e-16	Thsd1	protein_coding
ENSMUSG00000001270	2976.65	2.7418	0.0735325	37.2869	2.67342e-304	5.06266e-302	Ckb	protein_coding
ENSMUSG00000027171	69.4929	2.7415	0.217079	12.629	1.46084e-36	1.2878e-35	Prrg4	protein_coding
ENSMUSG00000085565	10.6907	2.73851	0.609384	4.4939	6.99292e-06	2.00195e-05	Gm15721	lincRNA
ENSMUSG00000104436	46.3736	2.73796	0.677119	4.04355	5.26489e-05	0.00014088	Gm37423	processed_transcript
ENSMUSG00000106993	15.5683	2.73724	0.795048	3.44286	0.000575598	0.00139203	CH25-194I22.2	TEC
ENSMUSG00000024642	1409.03	2.73508	0.0543227	50.3487	0	0	Tle4	protein_coding
ENSMUSG00000025892	66.0958	2.7324	0.566771	4.82098	1.42851e-06	4.29849e-06	Gria4	protein_coding
ENSMUSG00000027276	855.737	2.72958	0.123512	22.0997	3.184e-108	9.70191e-107	Jag1	protein_coding
ENSMUSG00000034656	174.269	2.72831	0.177106	15.405	1.51536e-53	1.937e-52	Cacna1a	protein_coding
ENSMUSG00000087501	20.9391	2.72781	0.420006	6.49468	8.32113e-11	3.15155e-10	Gm12116	lincRNA
ENSMUSG00000027610	465.706	2.72648	0.081513	33.4484	2.71537e-245	3.45365e-243	Gss	protein_coding
ENSMUSG00000001053	223.109	2.72616	0.138452	19.6903	2.61069e-86	5.74869e-85	N4bp3	protein_coding
ENSMUSG00000023809	1339.11	2.7204	0.105155	25.8703	1.43746e-147	6.95996e-146	Rps6ka2	protein_coding
ENSMUSG00000020363	212.509	2.71637	0.271981	9.98737	1.7312e-23	1.04382e-22	Gfpt2	protein_coding
ENSMUSG00000010751	72.9541	2.7152	0.275417	9.85851	6.29752e-23	3.73541e-22	Tnfrsf22	protein_coding
ENSMUSG00000073460	112.093	2.71449	0.24248	11.1947	4.32845e-29	3.12855e-28	Pnldc1	protein_coding
ENSMUSG00000024376	485.516	2.70857	0.109483	24.7396	4.01314e-135	1.6764e-133	Epb4.1l4a	protein_coding
ENSMUSG00000034818	67.9429	2.70828	0.267139	10.1381	3.74307e-24	2.31139e-23	Celf5	protein_coding
ENSMUSG00000039138	13.5624	2.70561	0.642681	4.20988	2.55504e-05	7.00029e-05	4930591A17Rik	lincRNA
ENSMUSG00000044681	348.737	2.70238	0.188364	14.3466	1.11887e-46	1.24419e-45	Cnpy1	protein_coding
ENSMUSG00000031381	694.896	2.69857	0.0712452	37.8772	0	0	Piga	protein_coding
ENSMUSG00000084149	16.0993	2.69801	0.599022	4.50403	6.66782e-06	1.91316e-05	Gm12944	processed_pseudogene
ENSMUSG00000011263	353.074	2.69632	0.408718	6.59702	4.19512e-11	1.61227e-10	Exoc3l2	protein_coding
ENSMUSG00000001281	38.8667	2.69611	0.322929	8.34893	6.88853e-17	3.37949e-16	Itgb7	protein_coding
ENSMUSG00000020599	50.8164	2.69249	0.291714	9.2299	2.7088e-20	1.49022e-19	Rgs9	protein_coding
ENSMUSG00000055407	90.9217	2.69178	0.181174	14.8574	6.22685e-50	7.41892e-49	Map6	protein_coding
ENSMUSG00000067702	332.018	2.68891	0.356594	7.54052	4.68084e-14	2.03999e-13	Tuba3a	protein_coding
ENSMUSG00000073771	318.864	2.68572	0.112882	23.7924	4.00591e-125	1.47993e-123	Btbd19	protein_coding
ENSMUSG00000024172	12.4917	2.68373	0.620467	4.32534	1.52298e-05	4.25193e-05	St6gal2	protein_coding
ENSMUSG00000097617	13.4525	2.68319	0.957316	2.80283	0.00506571	0.0109158	Gm10687	lincRNA
ENSMUSG00000040964	216.529	2.68139	0.151747	17.6702	7.12045e-70	1.21599e-68	Arhgef10l	protein_coding
ENSMUSG00000078670	90.8935	2.68126	0.189102	14.1789	1.23772e-45	1.34362e-44	Fam174b	protein_coding
ENSMUSG00000021185	126.051	2.67991	0.173484	15.4476	7.83046e-54	1.00444e-52	9030617O03Rik	protein_coding
ENSMUSG00000059659	44.7691	2.67794	0.240785	11.1217	9.84063e-29	7.03119e-28	Gm10069	lincRNA
ENSMUSG00000025856	1232.85	2.67745	0.0720705	37.1505	4.30791e-302	7.98055e-300	Pdgfa	protein_coding
ENSMUSG00000020634	749.089	2.67064	0.112097	23.8244	1.86793e-125	6.93086e-124	Ubxn2a	protein_coding
ENSMUSG00000028937	298.885	2.66721	0.105245	25.3428	1.0785e-141	4.93235e-140	Acot7	protein_coding
ENSMUSG00000069308	173.044	2.66504	1.10613	2.40935	0.0159811	0.0317992	Hist1h2bp	protein_coding
ENSMUSG00000000142	505.692	2.66471	0.0980373	27.1806	1.10153e-162	6.17555e-161	Axin2	protein_coding
ENSMUSG00000025955	4509.54	2.66362	1.10314	2.41459	0.0157531	0.0313627	Akr1cl	protein_coding
ENSMUSG00000070645	562.164	2.66001	0.905929	2.93622	0.00332239	0.00735258	Ren1	protein_coding
ENSMUSG00000004110	17.5916	2.65922	0.950373	2.79808	0.00514077	0.0110626	Cacna1e	protein_coding
ENSMUSG00000066000	1261	2.65619	0.119578	22.213	2.57045e-109	7.92685e-108	2610305D13Rik	protein_coding
ENSMUSG00000074887	74.5701	2.65552	0.383562	6.9233	4.41239e-12	1.77558e-11	EU599041	protein_coding
ENSMUSG00000048764	18.2799	2.65433	0.405876	6.53974	6.16253e-11	2.35072e-10	Tmprss11f	protein_coding
ENSMUSG00000103861	10.6414	2.65407	1.15939	2.2892	0.0220678	0.0427819	Gm37419	TEC
ENSMUSG00000024406	1751.91	2.65073	0.164758	16.0886	3.06696e-58	4.28452e-57	Pou5f1	protein_coding
ENSMUSG00000053626	10.86	2.64785	0.560088	4.72756	2.27234e-06	6.74942e-06	Tll1	protein_coding
ENSMUSG00000062785	65.7798	2.6407	0.195944	13.4768	2.14211e-41	2.11932e-40	Kcnc3	protein_coding
ENSMUSG00000008734	523.368	2.64016	0.153102	17.2444	1.23266e-66	2.00082e-65	Gprc5b	protein_coding
ENSMUSG00000052921	34.5294	2.64005	0.446637	5.91095	3.40136e-09	1.19248e-08	Arhgef15	protein_coding
ENSMUSG00000097023	10.9361	2.63732	0.446335	5.90885	3.44511e-09	1.20749e-08	AI854517	lincRNA
ENSMUSG00000046733	70.7462	2.63655	0.187863	14.0344	9.59437e-45	1.01945e-43	Gprc5a	protein_coding
ENSMUSG00000062542	314.148	2.63649	0.22655	11.6376	2.6551e-31	2.04266e-30	Syt9	protein_coding
ENSMUSG00000078032	31.3734	2.63611	0.402726	6.54568	5.92264e-11	2.2609e-10	Mir291b	miRNA
ENSMUSG00000028392	64.7825	2.63381	0.217544	12.107	9.70079e-34	7.97943e-33	Bspry	protein_coding
ENSMUSG00000107037	12.3224	2.63186	0.422267	6.2327	4.58454e-10	1.6753e-09	RP24-544J6.3	processed_pseudogene
ENSMUSG00000046711	735.8	2.6309	0.193021	13.6301	2.65156e-42	2.66668e-41	Hmga1	protein_coding
ENSMUSG00000031298	13.5279	2.63027	0.416322	6.31789	2.65164e-10	9.80179e-10	Adgrg2	protein_coding
ENSMUSG00000078905	31.9902	2.62998	0.268255	9.80401	1.08201e-22	6.36046e-22	Gm14393	protein_coding
ENSMUSG00000032788	390.567	2.62983	0.0856943	30.6885	8.09332e-207	7.13468e-205	Pdxk	protein_coding
ENSMUSG00000056300	263.409	2.62867	0.258994	10.1495	3.32951e-24	2.0585e-23	Gm13247	protein_coding
ENSMUSG00000028681	213.06	2.62742	0.165635	15.8627	1.14884e-56	1.55645e-55	Ptch2	protein_coding
ENSMUSG00000037904	66.8442	2.62109	0.22437	11.682	1.57502e-31	1.21943e-30	Ankrd9	protein_coding
ENSMUSG00000027777	96.1833	2.62006	0.448701	5.83921	5.245e-09	1.82128e-08	Schip1	protein_coding
ENSMUSG00000037217	52.6807	2.61948	0.230458	11.3664	6.14619e-30	4.565e-29	Syn1	protein_coding
ENSMUSG00000031207	1593.99	2.61662	0.0808026	32.3829	4.78173e-230	5.20191e-228	Msn	protein_coding
ENSMUSG00000027375	157.487	2.61604	0.36186	7.22944	4.85006e-13	2.03066e-12	Mal	protein_coding
ENSMUSG00000002190	16.7296	2.61097	0.559839	4.66379	3.10433e-06	9.13574e-06	Clgn	protein_coding
ENSMUSG00000030329	130.549	2.61029	0.274885	9.49592	2.18284e-21	1.23789e-20	Pianp	protein_coding
ENSMUSG00000049929	141.036	2.60686	0.242707	10.7407	6.55215e-27	4.43372e-26	Lpar4	protein_coding
ENSMUSG00000051111	15.8756	2.60342	0.485779	5.35927	8.35607e-08	2.71647e-07	Sv2c	protein_coding
ENSMUSG00000029313	2123.52	2.6017	0.0482533	53.9176	0	0	Aff1	protein_coding
ENSMUSG00000105179	39.4299	2.59913	0.572838	4.53729	5.69822e-06	1.64419e-05	RP23-18K20.3	TEC
ENSMUSG00000090559	59.6674	2.59881	0.307837	8.44217	3.11491e-17	1.54507e-16	Gm17137	transcribed_processed_pseudogene
ENSMUSG00000042010	370.488	2.59649	0.101636	25.5469	5.93903e-144	2.7656e-142	Acacb	protein_coding
ENSMUSG00000022557	805.844	2.59462	0.0933127	27.8056	3.70723e-170	2.2948e-168	Bop1	protein_coding
ENSMUSG00000013584	486.075	2.59317	0.156355	16.5851	8.93155e-62	1.33295e-60	Aldh1a2	protein_coding
ENSMUSG00000010051	86.7673	2.58687	0.207353	12.4757	1.01371e-35	8.77602e-35	Hyal1	protein_coding
ENSMUSG00000039552	17.4108	2.58673	0.444497	5.81945	5.90431e-09	2.04503e-08	Rsph4a	protein_coding
ENSMUSG00000102760	41.6539	2.58562	0.485312	5.32775	9.9438e-08	3.21707e-07	Gm37258	TEC
ENSMUSG00000042978	1914.04	2.58472	0.0912314	28.3315	1.41401e-176	9.29287e-175	Sbk1	protein_coding
ENSMUSG00000025068	581.582	2.58434	0.156119	16.5537	1.50599e-61	2.23971e-60	Gsto1	protein_coding
ENSMUSG00000078779	188.127	2.58313	0.124138	20.8084	3.63146e-96	9.34927e-95	Zfp59	protein_coding
ENSMUSG00000078503	1056.46	2.57992	0.11161	23.1155	3.23715e-118	1.10491e-116	Gm13225	protein_coding
ENSMUSG00000071658	39.6918	2.57863	0.242919	10.6152	2.53308e-26	1.68291e-25	Gng3	protein_coding
ENSMUSG00000051855	2134.44	2.57852	0.219707	11.7362	8.31357e-32	6.4976e-31	Mest	protein_coding
ENSMUSG00000026814	235.103	2.57669	0.150683	17.1	1.48389e-65	2.36212e-64	Eng	protein_coding
ENSMUSG00000078035	21.9369	2.57127	0.385141	6.67619	2.45238e-11	9.51802e-11	Mir293	miRNA
ENSMUSG00000001642	1141.29	2.56922	0.116356	22.0808	4.83722e-108	1.46347e-106	Akr1b3	protein_coding
ENSMUSG00000026950	125.107	2.56741	0.213202	12.0421	2.13407e-33	1.73916e-32	Neb	protein_coding
ENSMUSG00000048636	181.507	2.567	0.273328	9.39164	5.9075e-21	3.31559e-20	A730049H05Rik	protein_coding
ENSMUSG00000019368	46.1998	2.56434	0.392681	6.53034	6.5619e-11	2.49933e-10	Sec14l4	protein_coding
ENSMUSG00000029153	60.0527	2.56235	0.345877	7.40827	1.27961e-13	5.4842e-13	Ociad2	protein_coding
ENSMUSG00000026437	50.9671	2.5621	0.235475	10.8806	1.42677e-27	9.85553e-27	Cdk18	protein_coding
ENSMUSG00000031662	48.655	2.56199	0.297134	8.62235	6.55929e-18	3.3331e-17	Snx20	protein_coding
ENSMUSG00000027792	222.278	2.55744	0.299216	8.54714	1.26179e-17	6.35244e-17	Bche	protein_coding
ENSMUSG00000050447	36.1137	2.55602	0.32014	7.98409	1.41568e-15	6.58512e-15	Lypd6	protein_coding
ENSMUSG00000006386	106.283	2.55524	0.175424	14.5661	4.61644e-48	5.27578e-47	Tek	protein_coding
ENSMUSG00000033769	1271.23	2.55331	0.0635504	40.1777	0	0	Exoc6b	protein_coding
ENSMUSG00000032854	30.9159	2.54829	0.386005	6.6017	4.06465e-11	1.56354e-10	Ugt8a	protein_coding
ENSMUSG00000068335	374.606	2.54741	0.130287	19.5524	3.93896e-85	8.51942e-84	Dok1	protein_coding
ENSMUSG00000050132	28.6355	2.54667	0.347533	7.32784	2.33885e-13	9.91588e-13	Sarm1	protein_coding
ENSMUSG00000040669	1609.89	2.54454	0.16157	15.7488	6.99727e-56	9.30724e-55	Phc1	protein_coding
ENSMUSG00000078249	177.679	2.54374	0.286744	8.87112	7.2414e-19	3.79824e-18	Hmga1-rs1	protein_coding
ENSMUSG00000020811	19.8199	2.54256	0.421395	6.03368	1.60272e-09	5.70107e-09	Wscd1	protein_coding
ENSMUSG00000086147	23.4354	2.53988	0.320526	7.92408	2.29837e-15	1.05984e-14	Gm13150	protein_coding
ENSMUSG00000104501	17.0983	2.53944	0.633999	4.00543	6.19035e-05	0.000164456	Gm37736	TEC
ENSMUSG00000064853	17.2396	2.53757	1.13689	2.23202	0.0256133	0.0490197	Gm23442	snoRNA
ENSMUSG00000049001	65.2586	2.53756	1.11857	2.26858	0.0232936	0.0449367	Ndnf	protein_coding
ENSMUSG00000038172	621.621	2.53566	0.222318	11.4056	3.92187e-30	2.92567e-29	Ttc39b	protein_coding
ENSMUSG00000085555	16.3271	2.532	0.386562	6.55005	5.75173e-11	2.19729e-10	2610035F20Rik	processed_transcript
ENSMUSG00000000708	512.839	2.53124	0.0829733	30.5066	2.12803e-204	1.84417e-202	Kat2b	protein_coding
ENSMUSG00000097988	15.0196	2.53096	0.73371	3.44954	0.000561549	0.00135921	Gm10535	antisense
ENSMUSG00000097335	77.8157	2.52779	0.209768	12.0504	1.92947e-33	1.57393e-32	Gm26563	lincRNA
ENSMUSG00000079502	11.497	2.52547	0.451349	5.59538	2.20133e-08	7.38447e-08	1700101E01Rik	protein_coding
ENSMUSG00000038777	280.646	2.52329	0.270417	9.33112	1.04761e-20	5.83492e-20	Sema6c	protein_coding
ENSMUSG00000105044	87.7984	2.51781	0.178316	14.1199	2.86352e-45	3.07717e-44	RP23-396K22.4	TEC
ENSMUSG00000036885	167.246	2.5171	0.137275	18.3362	4.25765e-75	7.88174e-74	Arhgef26	protein_coding
ENSMUSG00000024065	103.462	2.51608	0.199686	12.6002	2.1063e-36	1.85107e-35	Ehd3	protein_coding
ENSMUSG00000085058	22.8778	2.51084	0.532776	4.71275	2.44399e-06	7.24413e-06	8030453O22Rik	processed_transcript
ENSMUSG00000082740	13.8079	2.50653	0.411264	6.09471	1.09637e-09	3.94049e-09	Gm14127	processed_pseudogene
ENSMUSG00000048216	10.4128	2.50461	0.64936	3.85705	0.000114763	0.00029792	Gpr85	protein_coding
ENSMUSG00000029752	3755.22	2.50388	0.0843795	29.674	1.66331e-193	1.29642e-191	Asns	protein_coding
ENSMUSG00000026202	899.416	2.49732	0.0879443	28.3967	2.22418e-177	1.47692e-175	Tuba4a	protein_coding
ENSMUSG00000096696	96.2052	2.49706	0.222424	11.2266	3.01855e-29	2.1973e-28	Zfp960	protein_coding
ENSMUSG00000064451	14.4376	2.49686	0.9462	2.63883	0.00831938	0.0173154	Snora23	snoRNA
ENSMUSG00000038776	227.124	2.49625	0.202868	12.3048	8.53254e-35	7.223e-34	Ephx1	protein_coding
ENSMUSG00000087207	89.9532	2.4942	0.242193	10.2984	7.16248e-25	4.5134e-24	Gm13147	transcribed_unprocessed_pseudogene
ENSMUSG00000041608	30.1895	2.49416	0.262416	9.50462	2.00786e-21	1.14043e-20	Entpd3	protein_coding
ENSMUSG00000050345	26.542	2.49347	0.353261	7.05842	1.68403e-12	6.88947e-12	4930486L24Rik	protein_coding
ENSMUSG00000031520	82.8562	2.49301	0.249182	10.0047	1.45259e-23	8.78325e-23	Vegfc	protein_coding
ENSMUSG00000096917	117.946	2.48967	0.255048	9.76158	1.64565e-22	9.62064e-22	2500002B13Rik	lincRNA
ENSMUSG00000056592	75.1604	2.48306	0.202129	12.2845	1.09659e-34	9.25531e-34	Zfp658	protein_coding
ENSMUSG00000077886	20.8139	2.48124	0.34545	7.18264	6.8378e-13	2.84103e-12	Mir295	miRNA
ENSMUSG00000034310	10.741	2.4804	0.619696	4.00261	6.26466e-05	0.000166327	Tmem132d	protein_coding
ENSMUSG00000102813	87.6066	2.47994	0.238637	10.3921	2.69405e-25	1.72918e-24	Gm37795	TEC
ENSMUSG00000027737	31.1754	2.47849	0.551804	4.49162	7.06822e-06	2.02283e-05	Slc7a11	protein_coding
ENSMUSG00000074796	176.127	2.47718	0.248003	9.98851	1.71134e-23	1.03209e-22	Slc4a11	protein_coding
ENSMUSG00000031337	505.305	2.47622	0.12046	20.5564	6.74473e-94	1.69214e-92	Mtm1	protein_coding
ENSMUSG00000034520	656.481	2.47552	0.199791	12.3905	2.94125e-35	2.52241e-34	Gjc1	protein_coding
ENSMUSG00000065715	10.3925	2.47457	0.86647	2.85592	0.00429121	0.00934054	Snord7	snoRNA
ENSMUSG00000036111	18.5575	2.47338	0.477503	5.17982	2.22102e-07	7.04821e-07	Lmo1	protein_coding
ENSMUSG00000047250	38.8724	2.47333	0.317063	7.80076	6.15377e-15	2.78642e-14	Ptgs1	protein_coding
ENSMUSG00000034645	152.021	2.47298	0.243032	10.1755	2.5504e-24	1.58332e-23	Zyg11a	protein_coding
ENSMUSG00000083027	19.6483	2.47207	0.335389	7.37076	1.69659e-13	7.23252e-13	Gm13140	processed_pseudogene
ENSMUSG00000033033	101.966	2.47122	0.232889	10.6112	2.64459e-26	1.75608e-25	Calhm2	protein_coding
ENSMUSG00000014245	277.341	2.46777	0.102137	24.1614	5.67099e-129	2.21342e-127	Pigl	protein_coding
ENSMUSG00000033837	163.287	2.46185	0.460372	5.34752	8.91681e-08	2.8914e-07	Foxh1	protein_coding
ENSMUSG00000022474	1146.48	2.46078	0.195896	12.5616	3.43243e-36	3.00102e-35	Pmm1	protein_coding
ENSMUSG00000071636	16.6205	2.45988	0.37967	6.47899	9.23359e-11	3.48887e-10	Rimbp3	protein_coding
ENSMUSG00000103146	72.5624	2.45948	0.802823	3.06354	0.00218737	0.00495263	Gm37745	TEC
ENSMUSG00000050671	49.9802	2.45932	0.259643	9.4719	2.74811e-21	1.55536e-20	Ism2	protein_coding
ENSMUSG00000025582	17.4246	2.45765	0.433488	5.66947	1.43237e-08	4.85463e-08	Nptx1	protein_coding
ENSMUSG00000097993	1442.3	2.45614	0.122474	20.0543	1.84951e-89	4.30627e-88	Ptprv	processed_transcript
ENSMUSG00000078906	28.5596	2.45451	0.280914	8.73761	2.38086e-18	1.23038e-17	Gm14444	protein_coding
ENSMUSG00000083679	61.5675	2.45444	0.250643	9.7926	1.21145e-22	7.1099e-22	Gm12892	processed_pseudogene
ENSMUSG00000039678	1761.3	2.45232	0.0642025	38.1966	0	0	Tbc1d13	protein_coding
ENSMUSG00000047821	28.1218	2.45198	0.346314	7.08022	1.43928e-12	5.90709e-12	Trim16	protein_coding
ENSMUSG00000068205	72.7237	2.45064	0.209048	11.7228	9.73482e-32	7.59679e-31	Macrod2	protein_coding
ENSMUSG00000025489	16.1829	2.44562	0.5861	4.1727	3.01014e-05	8.19969e-05	Ifitm5	protein_coding
ENSMUSG00000067878	99.6816	2.44444	0.262373	9.31666	1.20057e-20	6.67518e-20	Mtap7d3	protein_coding
ENSMUSG00000052387	30.7956	2.44435	0.621771	3.93127	8.44976e-05	0.000221512	Trpm3	protein_coding
ENSMUSG00000041718	2563.34	2.44281	0.206455	11.8322	2.66149e-32	2.11636e-31	Alg13	protein_coding
ENSMUSG00000001521	586.731	2.44198	0.0849848	28.7343	1.42387e-181	9.78529e-180	Tulp3	protein_coding
ENSMUSG00000032261	453.288	2.43991	0.119361	20.4415	7.15271e-93	1.76505e-91	Sh3bgrl2	protein_coding
ENSMUSG00000042734	32.9056	2.43502	0.295473	8.24109	1.70655e-16	8.22218e-16	Ttc9	protein_coding
ENSMUSG00000038201	65.4295	2.43418	0.382851	6.35803	2.04364e-10	7.59606e-10	Kcna7	protein_coding
ENSMUSG00000038630	35.9769	2.43223	0.370251	6.56915	5.06022e-11	1.9395e-10	Zkscan16	protein_coding
ENSMUSG00000026193	8860.31	2.43112	0.0806517	30.1435	1.30641e-199	1.08436e-197	Fn1	protein_coding
ENSMUSG00000038007	143.3	2.43065	0.156671	15.5144	2.77302e-54	3.58404e-53	Acer2	protein_coding
ENSMUSG00000032470	1348.78	2.43026	0.0858456	28.3096	2.63041e-176	1.71986e-174	Mras	protein_coding
ENSMUSG00000063626	19.2788	2.42825	0.666818	3.64155	0.000270998	0.000678358	Unc5d	protein_coding
ENSMUSG00000030428	351.106	2.42504	0.137263	17.6671	7.51359e-70	1.28057e-68	Ttyh1	protein_coding
ENSMUSG00000058006	3640.11	2.42464	0.0713824	33.967	6.85556e-253	9.17604e-251	Mdn1	protein_coding
ENSMUSG00000020607	137.514	2.42436	0.46664	5.19536	2.04326e-07	6.50265e-07	Fam84a	protein_coding
ENSMUSG00000023147	348.594	2.42363	0.0964832	25.1197	3.03333e-139	1.33933e-137	Wrb	protein_coding
ENSMUSG00000054752	514.609	2.42344	0.0857676	28.2559	1.20521e-175	7.84e-174	Fsd1l	protein_coding
ENSMUSG00000000627	43.603	2.41988	0.23806	10.165	2.84155e-24	1.76107e-23	Sema4f	protein_coding
ENSMUSG00000020773	1278.43	2.41606	0.22045	10.9597	5.9707e-28	4.17394e-27	Trim47	protein_coding
ENSMUSG00000020042	142.737	2.41452	0.212202	11.3784	5.35535e-30	3.98224e-29	Btbd11	protein_coding
ENSMUSG00000039238	70.2113	2.41062	0.308915	7.80348	6.02228e-15	2.72736e-14	Zfp750	protein_coding
ENSMUSG00000091021	11.9317	2.4104	0.451788	5.33523	9.54215e-08	3.08948e-07	Gm17300	lincRNA
ENSMUSG00000037661	121.673	2.40925	0.141919	16.9762	1.2329e-64	1.93131e-63	Gpr160	protein_coding
ENSMUSG00000038932	66.9879	2.40785	0.312223	7.71196	1.239e-14	5.54149e-14	Tcfl5	protein_coding
ENSMUSG00000098893	14.5058	2.40772	0.842443	2.85802	0.00426295	0.00928379	Gm17828	processed_pseudogene
ENSMUSG00000054855	21.4332	2.40483	0.312903	7.68555	1.52347e-14	6.78054e-14	Rnd1	protein_coding
ENSMUSG00000021458	339.43	2.40386	0.11741	20.474	3.67116e-93	9.09429e-92	2010111I01Rik	protein_coding
ENSMUSG00000037280	455.729	2.40219	0.131226	18.3058	7.44143e-75	1.37159e-73	Galnt6	protein_coding
ENSMUSG00000032415	55.9595	2.40158	0.21714	11.0601	1.9598e-28	1.38672e-27	Ube2cbp	protein_coding
ENSMUSG00000059552	1797.29	2.40123	0.106683	22.5081	3.46102e-112	1.10325e-110	Trp53	protein_coding
ENSMUSG00000021846	210.011	2.39843	0.16531	14.5087	1.06774e-47	1.21265e-46	Peli2	protein_coding
ENSMUSG00000022304	10.7027	2.39824	0.638824	3.75414	0.000173939	0.000443787	Dpys	protein_coding
ENSMUSG00000039814	85.5913	2.39584	0.264939	9.043	1.52433e-19	8.19375e-19	Xkr5	protein_coding
ENSMUSG00000040943	1437.32	2.39538	0.112267	21.3365	5.20839e-101	1.43793e-99	Tet2	protein_coding
ENSMUSG00000030091	864.327	2.39391	0.148632	16.1063	2.3044e-58	3.22983e-57	Nup210	protein_coding
ENSMUSG00000075318	38.4901	2.39372	0.335535	7.13404	9.74682e-13	4.02809e-12	Scn2a1	protein_coding
ENSMUSG00000044461	1100.1	2.39254	0.142097	16.8374	1.29923e-63	1.99729e-62	Shisa2	protein_coding
ENSMUSG00000042271	249.476	2.39195	0.130433	18.3385	4.08093e-75	7.56006e-74	Nxt2	protein_coding
ENSMUSG00000038347	100.298	2.39068	0.204898	11.6677	1.86391e-31	1.44004e-30	Tcte2	protein_coding
ENSMUSG00000034336	28.9606	2.39028	0.28452	8.40109	4.42367e-17	2.18576e-16	Ina	protein_coding
ENSMUSG00000020823	1401.98	2.38849	0.0830486	28.7601	6.76575e-182	4.66217e-180	Sec14l1	protein_coding
ENSMUSG00000030413	74.9695	2.38456	0.262569	9.08163	1.06964e-19	5.7788e-19	Pglyrp1	protein_coding
ENSMUSG00000049281	40.1437	2.38159	0.303745	7.84077	4.47809e-15	2.03996e-14	Scn3b	protein_coding
ENSMUSG00000019970	916.916	2.37998	0.0781613	30.4497	1.20976e-203	1.04485e-201	Sgk1	protein_coding
ENSMUSG00000029405	1819.13	2.37737	0.0804511	29.5505	6.46443e-192	4.9778e-190	G3bp2	protein_coding
ENSMUSG00000036875	721.576	2.37688	0.0837518	28.38	3.56602e-177	2.35569e-175	Dna2	protein_coding
ENSMUSG00000031290	197.588	2.37662	0.227639	10.4403	1.62304e-25	1.0486e-24	Lrch2	protein_coding
ENSMUSG00000026917	2484.23	2.37622	0.0631463	37.6304	0	0	Wdr5	protein_coding
ENSMUSG00000037860	256.002	2.37488	0.145124	16.3645	3.42719e-60	4.95846e-59	Aim2	protein_coding
ENSMUSG00000031558	692.232	2.37393	0.134531	17.6459	1.09336e-69	1.85973e-68	Slit2	protein_coding
ENSMUSG00000019808	186.899	2.3658	0.117288	20.1709	1.76433e-90	4.18414e-89	Adat2	protein_coding
ENSMUSG00000086121	10.6941	2.36518	0.866688	2.72899	0.00635293	0.0134849	Gm16068	antisense
ENSMUSG00000026480	39.8838	2.36434	0.265932	8.89078	6.06827e-19	3.19274e-18	Ncf2	protein_coding
ENSMUSG00000043629	212.93	2.36432	0.133782	17.6729	6.78729e-70	1.15987e-68	1700019D03Rik	protein_coding
ENSMUSG00000083906	11.7402	2.36396	0.443428	5.3311	9.76196e-08	3.15944e-07	Gm15186	processed_pseudogene
ENSMUSG00000101878	26.9263	2.36293	0.349062	6.76938	1.29339e-11	5.09329e-11	Gm8203	processed_pseudogene
ENSMUSG00000053198	182.331	2.3585	0.123768	19.0558	5.88063e-81	1.20948e-79	Prx	protein_coding
ENSMUSG00000022791	1156.63	2.35471	0.0519314	45.3426	0	0	Tnk2	protein_coding
ENSMUSG00000026443	49.7307	2.35444	0.269833	8.72552	2.64956e-18	1.36647e-17	Lrrn2	protein_coding
ENSMUSG00000031994	146.719	2.35071	0.241396	9.73796	2.07685e-22	1.21083e-21	Adamts8	protein_coding
ENSMUSG00000017724	351.168	2.34557	0.156996	14.9403	1.80124e-50	2.16802e-49	Etv4	protein_coding
ENSMUSG00000078816	46.8964	2.34286	0.298177	7.85728	3.92564e-15	1.79373e-14	Prkcg	protein_coding
ENSMUSG00000029097	316.76	2.33824	0.107496	21.7518	6.64593e-105	1.94397e-103	Trmt44	protein_coding
ENSMUSG00000102927	10.0915	2.33707	0.595255	3.92617	8.63101e-05	0.000226008	Gm37152	TEC
ENSMUSG00000092335	126.42	2.33671	0.16168	14.4527	2.41092e-47	2.7176e-46	Gm7221	protein_coding
ENSMUSG00000096883	54.3047	2.33662	0.257208	9.08454	1.04134e-19	5.62827e-19	Shisa8	protein_coding
ENSMUSG00000038916	55.603	2.33656	0.262913	8.88719	6.26738e-19	3.29479e-18	Soga3	protein_coding
ENSMUSG00000031758	676.68	2.33594	0.104893	22.2698	7.25767e-110	2.249e-108	Cdyl2	protein_coding
ENSMUSG00000036568	588.042	2.33507	0.0875647	26.6668	1.14194e-156	6.04426e-155	Gltscr1l	protein_coding
ENSMUSG00000020420	100.074	2.33354	0.197371	11.8232	2.96357e-32	2.35291e-31	Zfp607	protein_coding
ENSMUSG00000040945	4293.23	2.33251	0.117853	19.7918	3.50597e-87	7.86919e-86	Rcc2	protein_coding
ENSMUSG00000033762	279.641	2.32968	0.0974786	23.8994	3.1099e-126	1.17091e-124	Recql4	protein_coding
ENSMUSG00000104369	52.6275	2.32696	0.355181	6.55148	5.69686e-11	2.17764e-10	Gm38082	TEC
ENSMUSG00000030223	94.8959	2.32468	0.471839	4.92685	8.35639e-07	2.55662e-06	Ptpro	protein_coding
ENSMUSG00000092509	11.959	2.32405	0.510936	4.54861	5.40018e-06	1.56154e-05	Gm20394	processed_transcript
ENSMUSG00000038279	1521.91	2.32209	0.0533131	43.5557	0	0	Nop2	protein_coding
ENSMUSG00000031965	22.248	2.32124	0.390082	5.95065	2.67086e-09	9.40374e-09	Tbx20	protein_coding
ENSMUSG00000086837	37.407	2.32064	0.236686	9.80472	1.07443e-22	6.31734e-22	Gm16618	processed_transcript
ENSMUSG00000061524	192.508	2.3204	0.124808	18.5918	3.74416e-77	7.21322e-76	Zic2	protein_coding
ENSMUSG00000019831	415.154	2.319	0.188843	12.28	1.15986e-34	9.77639e-34	Wasf1	protein_coding
ENSMUSG00000023094	166.512	2.3178	0.173046	13.3942	6.53929e-41	6.42001e-40	Msrb2	protein_coding
ENSMUSG00000054753	699.031	2.3175	0.151475	15.2995	7.70464e-53	9.72207e-52	AU018091	protein_coding
ENSMUSG00000057098	86.1623	2.31488	0.281653	8.21889	2.05395e-16	9.86274e-16	Ebf1	protein_coding
ENSMUSG00000034930	188.95	2.31342	0.136029	17.0068	7.30632e-65	1.14733e-63	Rtkn	protein_coding
ENSMUSG00000021270	19839.2	2.31233	0.0585611	39.4858	0	0	Hsp90aa1	protein_coding
ENSMUSG00000040649	408.028	2.31173	0.157232	14.7027	6.19635e-49	7.20372e-48	Rimklb	protein_coding
ENSMUSG00000068115	746.405	2.31071	0.135619	17.0383	4.27142e-65	6.73651e-64	Ninl	protein_coding
ENSMUSG00000097914	10.7266	2.31013	0.499879	4.62139	3.81179e-06	1.11382e-05	Gm26838	lincRNA
ENSMUSG00000019235	39.5086	2.30558	0.31526	7.31327	2.60712e-13	1.10331e-12	Rps6kl1	protein_coding
ENSMUSG00000035158	390.733	2.30395	0.107406	21.4509	4.47915e-102	1.25284e-100	Mitf	protein_coding
ENSMUSG00000094786	140.679	2.30387	0.174918	13.1711	1.28662e-39	1.22825e-38	Gm14403	protein_coding
ENSMUSG00000024501	216.904	2.30357	0.124724	18.4694	3.64116e-76	6.86983e-75	Dpysl3	protein_coding
ENSMUSG00000037336	34.7813	2.30242	0.295542	7.7905	6.67452e-15	3.01687e-14	Mfsd2b	protein_coding
ENSMUSG00000097769	167.287	2.30202	0.127556	18.0472	8.30163e-73	1.49353e-71	Snhg4	processed_transcript
ENSMUSG00000026177	18.2946	2.30194	0.451171	5.10216	3.35805e-07	1.0531e-06	Slc11a1	protein_coding
ENSMUSG00000034768	15.1106	2.30057	0.393564	5.84548	5.05111e-09	1.75618e-08	Asb16	protein_coding
ENSMUSG00000104239	26.4494	2.30009	0.967611	2.37708	0.0174503	0.0345132	Gm37588	TEC
ENSMUSG00000081605	14.511	2.29864	0.462962	4.96508	6.86731e-07	2.11267e-06	Gm15953	processed_pseudogene
ENSMUSG00000064263	12.6115	2.29626	0.448494	5.11993	3.05653e-07	9.60661e-07	Platr26	lincRNA
ENSMUSG00000015001	10.3502	2.29444	0.554292	4.13942	3.48188e-05	9.44749e-05	Oc90	protein_coding
ENSMUSG00000006445	1031.86	2.29072	0.16075	14.2502	4.46728e-46	4.90154e-45	Epha2	protein_coding
ENSMUSG00000032419	17.6116	2.28957	0.443568	5.16171	2.44702e-07	7.74042e-07	Tbx18	protein_coding
ENSMUSG00000106497	12.1839	2.28844	0.976889	2.34258	0.0191508	0.0375741	RP24-97G6.1	TEC
ENSMUSG00000052135	134.85	2.28578	0.254974	8.96478	3.10898e-19	1.65001e-18	Foxo6	protein_coding
ENSMUSG00000079737	98.8952	2.28458	0.158757	14.3905	5.93789e-47	6.64633e-46	3110001I22Rik	protein_coding
ENSMUSG00000043259	18.6839	2.28385	0.363837	6.27713	3.44884e-10	1.26699e-09	Fam13c	protein_coding
ENSMUSG00000021048	1889.07	2.28282	0.0565259	40.3853	0	0	Mthfd1	protein_coding
ENSMUSG00000028351	10.5043	2.28179	0.578017	3.94761	7.89346e-05	0.000207738	Brinp1	protein_coding
ENSMUSG00000030350	19.0587	2.27865	0.630016	3.61681	0.000298255	0.000743311	Prmt8	protein_coding
ENSMUSG00000040102	618.956	2.27848	0.0983927	23.157	1.23607e-118	4.24734e-117	Klhl42	protein_coding
ENSMUSG00000053024	13.8504	2.27821	0.44181	5.15653	2.51568e-07	7.95366e-07	Cntn2	protein_coding
ENSMUSG00000019823	496.011	2.27693	0.1255	18.1428	1.46287e-73	2.65236e-72	Mical1	protein_coding
ENSMUSG00000030518	62.2813	2.27605	0.416213	5.46849	4.53885e-08	1.49608e-07	Fam189a1	protein_coding
ENSMUSG00000028979	35.5595	2.27588	0.291642	7.80368	6.01286e-15	2.72358e-14	Masp2	protein_coding
ENSMUSG00000075324	70.9171	2.27473	0.334293	6.8046	1.01331e-11	4.00762e-11	Fign	protein_coding
ENSMUSG00000001288	169.05	2.27428	0.232246	9.79254	1.21216e-22	7.11246e-22	Rarg	protein_coding
ENSMUSG00000020333	27.4831	2.2737	0.279096	8.14666	3.74117e-16	1.7761e-15	Acsl6	protein_coding
ENSMUSG00000039349	245.253	2.27204	0.128528	17.6774	6.26121e-70	1.07069e-68	C130074G19Rik	protein_coding
ENSMUSG00000022231	2829.04	2.27179	0.141586	16.0453	6.16107e-58	8.55555e-57	Sema5a	protein_coding
ENSMUSG00000044042	49.3262	2.27115	0.311585	7.28902	3.12227e-13	1.31652e-12	Fmn1	protein_coding
ENSMUSG00000012126	70.3446	2.26952	0.192082	11.8153	3.25242e-32	2.57983e-31	Ubxn11	protein_coding
ENSMUSG00000028289	594.378	2.26904	0.159888	14.1915	1.03496e-45	1.12494e-44	Epha7	protein_coding
ENSMUSG00000031609	355.169	2.26876	0.219858	10.3192	5.76946e-25	3.65361e-24	Sap30	protein_coding
ENSMUSG00000019124	796.918	2.26783	0.130848	17.3318	2.70641e-67	4.44091e-66	Scrn1	protein_coding
ENSMUSG00000000296	728.725	2.26623	0.124272	18.2361	2.66959e-74	4.88533e-73	Tpd52l1	protein_coding
ENSMUSG00000022040	518.276	2.26299	0.22871	9.89461	4.39325e-23	2.61925e-22	Ephx2	protein_coding
ENSMUSG00000045658	125.412	2.26271	0.15256	14.8316	9.15792e-50	1.08843e-48	Pid1	protein_coding
ENSMUSG00000042401	17.4188	2.26213	0.37337	6.05868	1.37244e-09	4.90104e-09	Crtac1	protein_coding
ENSMUSG00000066643	608.191	2.25846	0.080116	28.1899	7.78728e-175	5.02732e-173	Wdr35	protein_coding
ENSMUSG00000079012	65.328	2.25821	0.342504	6.59323	4.30366e-11	1.65324e-10	Serpina3m	protein_coding
ENSMUSG00000039929	676.88	2.25784	0.0710405	31.7824	1.13172e-221	1.14358e-219	Urb1	protein_coding
ENSMUSG00000025930	19.8952	2.25727	0.393127	5.74182	9.36625e-09	3.21105e-08	Msc	protein_coding
ENSMUSG00000044626	271.218	2.25628	0.122853	18.3657	2.47233e-75	4.59674e-74	Liph	protein_coding
ENSMUSG00000045414	719.368	2.25482	0.0733376	30.7458	1.39102e-207	1.23049e-205	1190002N15Rik	protein_coding
ENSMUSG00000019849	1270.39	2.25455	0.0836641	26.9476	6.08321e-160	3.33013e-158	Prep	protein_coding
ENSMUSG00000062382	44.4593	2.25447	0.244863	9.20708	3.35123e-20	1.83692e-19	Gm10116	protein_coding
ENSMUSG00000024067	643.273	2.25221	0.0870472	25.8734	1.32588e-147	6.43192e-146	Dpy30	protein_coding
ENSMUSG00000105565	15.4201	2.25143	0.586649	3.83779	0.000124149	0.000321111	RP23-110C17.1	sense_intronic
ENSMUSG00000040896	164.787	2.24957	0.307837	7.30768	2.71793e-13	1.14963e-12	Kcnd3	protein_coding
ENSMUSG00000032849	405.827	2.24951	0.0921725	24.4054	1.49694e-131	5.9983e-130	Abcc4	protein_coding
ENSMUSG00000074479	22.3715	2.24902	0.456029	4.93175	8.14982e-07	2.49551e-06	Gm10704	processed_pseudogene
ENSMUSG00000043535	3919.16	2.249	0.0540572	41.6041	0	0	Setx	protein_coding
ENSMUSG00000024312	526.312	2.24799	0.0999301	22.4957	4.57726e-112	1.45544e-110	Wdr46	protein_coding
ENSMUSG00000020788	401.694	2.24623	0.191312	11.7412	7.83585e-32	6.13173e-31	Atp2a3	protein_coding
ENSMUSG00000039716	29.3133	2.24607	0.340669	6.59311	4.30714e-11	1.65433e-10	Dock3	protein_coding
ENSMUSG00000104031	21.8089	2.24458	0.347221	6.46441	1.01696e-10	3.83235e-10	Gm17771	processed_pseudogene
ENSMUSG00000086291	46.1505	2.24331	0.379121	5.91715	3.2756e-09	1.14918e-08	Gm15513	sense_intronic
ENSMUSG00000034460	323.984	2.24311	0.218094	10.2851	8.22973e-25	5.17699e-24	Six4	protein_coding
ENSMUSG00000035699	21.6877	2.24056	0.394316	5.68215	1.33015e-08	4.51776e-08	Slc51a	protein_coding
ENSMUSG00000038816	1524.68	2.24002	0.103151	21.716	1.4489e-104	4.20445e-103	Ctnnal1	protein_coding
ENSMUSG00000028378	1665.11	2.23931	0.0913883	24.5033	1.36361e-132	5.55993e-131	Ptgr1	protein_coding
ENSMUSG00000097848	23.3331	2.23861	0.384811	5.81742	5.97644e-09	2.06861e-08	Gm807	lincRNA
ENSMUSG00000033590	54.9221	2.23672	0.212274	10.5369	5.83808e-26	3.83087e-25	Myo5c	protein_coding
ENSMUSG00000105265	11.4535	2.23572	0.500175	4.46988	7.8263e-06	2.23154e-05	Sox2ot	processed_transcript
ENSMUSG00000082352	17.6462	2.23514	0.438414	5.09823	3.42838e-07	1.0741e-06	Gm13228	processed_pseudogene
ENSMUSG00000031489	240.447	2.2349	0.217576	10.2718	9.44011e-25	5.93401e-24	Adrb3	protein_coding
ENSMUSG00000054793	540.38	2.23467	0.103127	21.6691	4.01668e-104	1.15638e-102	Cadm4	protein_coding
ENSMUSG00000079575	39.113	2.23371	0.335732	6.65326	2.8667e-11	1.10823e-10	Rbpsuh-rs3	processed_pseudogene
ENSMUSG00000063558	33.6364	2.23312	0.282117	7.91558	2.46098e-15	1.1336e-14	Aox1	protein_coding
ENSMUSG00000026784	180.887	2.23038	0.134575	16.5736	1.08183e-61	1.61171e-60	Pdss1	protein_coding
ENSMUSG00000025401	293.267	2.23029	0.214495	10.3979	2.53523e-25	1.62929e-24	Myo1a	protein_coding
ENSMUSG00000034780	17.9703	2.2282	0.454374	4.90389	9.39558e-07	2.86291e-06	B3galt1	protein_coding
ENSMUSG00000103808	26.8006	2.22684	0.63817	3.48941	0.000484089	0.00118055	Gm37060	TEC
ENSMUSG00000020527	529.549	2.22616	0.0869417	25.6052	1.33517e-144	6.2516e-143	Myo19	protein_coding
ENSMUSG00000083907	42.2078	2.22579	0.259781	8.56794	1.05354e-17	5.31656e-17	Plk-ps1	processed_pseudogene
ENSMUSG00000083899	145.533	2.2229	0.124635	17.8353	3.75714e-71	6.55192e-70	Gm12346	transcribed_processed_pseudogene
ENSMUSG00000074968	25.1695	2.21952	0.343523	6.46103	1.03992e-10	3.91596e-10	Ano3	protein_coding
ENSMUSG00000022679	239.694	2.21613	0.129988	17.0487	3.57287e-65	5.65226e-64	Mpv17l	protein_coding
ENSMUSG00000030956	657.883	2.21471	0.0875801	25.2878	4.35153e-141	1.96897e-139	Fam53b	protein_coding
ENSMUSG00000010592	672.384	2.21436	0.359397	6.16134	7.21327e-10	2.61163e-09	Dazl	protein_coding
ENSMUSG00000040594	411.52	2.21111	0.109318	20.2265	5.72461e-91	1.36775e-89	Ranbp17	protein_coding
ENSMUSG00000024180	453.49	2.20762	0.0837681	26.3539	4.62443e-153	2.36447e-151	Tmem8	protein_coding
ENSMUSG00000042763	29.3784	2.20539	0.35131	6.27763	3.43777e-10	1.26346e-09	Maneal	protein_coding
ENSMUSG00000079225	50.6189	2.20395	0.227168	9.70188	2.95986e-22	1.71974e-21	Gm9531	transcribed_processed_pseudogene
ENSMUSG00000029098	402.624	2.20335	0.0862169	25.5559	4.72093e-144	2.20238e-142	Acox3	protein_coding
ENSMUSG00000034416	54.3597	2.20179	0.315213	6.98508	2.84694e-12	1.1549e-11	Pkd1l2	protein_coding
ENSMUSG00000029455	2253.49	2.20149	0.0802589	27.4298	1.20938e-165	7.01087e-164	Aldh2	protein_coding
ENSMUSG00000018727	92.916	2.20127	0.296526	7.42353	1.14035e-13	4.89886e-13	Cpsf4l	protein_coding
ENSMUSG00000041147	1222.92	2.19998	0.0916084	24.015	1.9372e-127	7.41384e-126	Brca2	protein_coding
ENSMUSG00000021373	57.6164	2.19909	0.435343	5.0514	4.38572e-07	1.36533e-06	Cap2	protein_coding
ENSMUSG00000103696	27.1869	2.19909	0.952423	2.30894	0.0209469	0.040782	Gm37531	TEC
ENSMUSG00000103722	65.336	2.19766	0.673575	3.26269	0.00110361	0.00259032	2700078F05Rik	TEC
ENSMUSG00000072294	115.385	2.1971	0.263525	8.33734	7.59827e-17	3.71699e-16	Klf12	protein_coding
ENSMUSG00000029235	18.3217	2.19512	0.422752	5.19245	2.0754e-07	6.60249e-07	Pdcl2	protein_coding
ENSMUSG00000033731	15.0869	2.19503	0.964961	2.27474	0.0229216	0.0442892	3300002A11Rik	antisense
ENSMUSG00000028278	1013.07	2.19503	0.0589148	37.2577	7.94347e-304	1.4823e-301	Rragd	protein_coding
ENSMUSG00000024610	11.3072	2.19372	0.511144	4.29177	1.77253e-05	4.92605e-05	Cd74	protein_coding
ENSMUSG00000038059	88.7805	2.19282	0.228787	9.58458	9.28365e-22	5.32742e-21	Smim3	protein_coding
ENSMUSG00000039824	69.9159	2.19056	0.226821	9.65765	4.56211e-22	2.63929e-21	Myl6b	protein_coding
ENSMUSG00000024989	965.156	2.18866	0.140754	15.5495	1.60302e-54	2.08026e-53	Cep55	protein_coding
ENSMUSG00000047583	93.9969	2.18862	0.182322	12.0041	3.38045e-33	2.74353e-32	Tyw3	protein_coding
ENSMUSG00000005917	12.2239	2.18832	0.42072	5.20136	1.97837e-07	6.29929e-07	Otx1	protein_coding
ENSMUSG00000020075	2638.79	2.18696	0.0707284	30.9206	6.32156e-210	5.73088e-208	Ddx21	protein_coding
ENSMUSG00000097138	26.1246	2.18613	0.567467	3.85243	0.00011695	0.000303258	Gm26625	lincRNA
ENSMUSG00000038390	54.297	2.18582	0.249079	8.77559	1.70015e-18	8.82884e-18	Gpr162	protein_coding
ENSMUSG00000056145	13.6648	2.1842	0.68577	3.18504	0.00144735	0.00334764	AI504432	lincRNA
ENSMUSG00000095193	167.424	2.18387	0.131267	16.6369	3.76691e-62	5.67145e-61	Gm20939	protein_coding
ENSMUSG00000097904	51.526	2.18095	0.458003	4.76187	1.91807e-06	5.72846e-06	Gm26711	lincRNA
ENSMUSG00000017861	2848.89	2.18054	0.126501	17.2373	1.3935e-66	2.25828e-65	Mybl2	protein_coding
ENSMUSG00000000244	245.199	2.17881	0.262505	8.30008	1.04044e-16	5.06642e-16	Tspan32	protein_coding
ENSMUSG00000028109	144.811	2.1781	0.317889	6.85178	7.29392e-12	2.90813e-11	Hormad1	protein_coding
ENSMUSG00000003526	139.445	2.17806	0.166256	13.1006	3.26653e-39	3.07583e-38	Prodh	protein_coding
ENSMUSG00000075502	35.3947	2.17733	0.394691	5.51654	3.45734e-08	1.14714e-07	Kbtbd6	protein_coding
ENSMUSG00000046994	254.809	2.17359	0.117559	18.4893	2.51944e-76	4.78171e-75	Mars2	protein_coding
ENSMUSG00000039179	10.2464	2.17334	0.493013	4.40827	1.04198e-05	2.94541e-05	Tekt5	protein_coding
ENSMUSG00000034275	153.722	2.17288	0.172815	12.5734	2.95667e-36	2.5886e-35	Igsf9b	protein_coding
ENSMUSG00000033386	616.653	2.17108	0.0722291	30.0583	1.70167e-198	1.38106e-196	Frrs1	protein_coding
ENSMUSG00000038045	44.4833	2.17099	0.225852	9.61246	7.08367e-22	4.07502e-21	Sult6b1	protein_coding
ENSMUSG00000039126	228.974	2.17011	0.110243	19.6847	2.91451e-86	6.40115e-85	Prune2	protein_coding
ENSMUSG00000049871	21.0474	2.16936	0.38275	5.66782	1.44628e-08	4.89984e-08	Nlrc3	protein_coding
ENSMUSG00000097140	31.0664	2.16754	0.28697	7.5532	4.24704e-14	1.85441e-13	Gm26779	lincRNA
ENSMUSG00000046341	25.5068	2.16752	0.337954	6.41364	1.42082e-10	5.31118e-10	Gm11223	processed_pseudogene
ENSMUSG00000031028	38.1293	2.166	0.288687	7.50293	6.24088e-14	2.70788e-13	Tub	protein_coding
ENSMUSG00000028989	15.7735	2.16597	0.672968	3.21854	0.00128847	0.00299998	Angptl7	protein_coding
ENSMUSG00000058392	1012.17	2.16395	0.106004	20.4138	1.25969e-92	3.09654e-91	Rrp1b	protein_coding
ENSMUSG00000048349	31.9879	2.16375	0.322456	6.71021	1.94349e-11	7.58207e-11	Pou4f1	protein_coding
ENSMUSG00000027861	82.9024	2.163	0.467174	4.62996	3.65734e-06	1.07089e-05	Casq2	protein_coding
ENSMUSG00000056665	41.2619	2.16235	0.24758	8.73392	2.4599e-18	1.27045e-17	Them6	protein_coding
ENSMUSG00000042677	40.6875	2.16188	0.234965	9.20086	3.55082e-20	1.94549e-19	Zc3h12a	protein_coding
ENSMUSG00000106928	65.1849	2.16032	0.323894	6.66982	2.56115e-11	9.92358e-11	RP23-26P10.1	TEC
ENSMUSG00000024570	387.928	2.16031	0.115046	18.7777	1.14958e-78	2.28531e-77	Rbfa	protein_coding
ENSMUSG00000030491	321.739	2.15952	0.373705	5.77867	7.52954e-09	2.59075e-08	Tdrd12	protein_coding
ENSMUSG00000050244	1518.92	2.15886	0.0666865	32.3732	6.53725e-230	7.08155e-228	Heatr1	protein_coding
ENSMUSG00000021759	215.948	2.15629	0.136542	15.7921	3.52652e-56	4.72513e-55	Ppap2a	protein_coding
ENSMUSG00000078932	26.4245	2.15617	0.387097	5.57011	2.54583e-08	8.50329e-08	CN725425	protein_coding
ENSMUSG00000085886	20.1932	2.15534	0.847134	2.54428	0.0109504	0.0223689	D030047H15Rik	processed_transcript
ENSMUSG00000039943	494.58	2.15452	0.0938288	22.9622	1.11316e-116	3.73464e-115	Plcb4	protein_coding
ENSMUSG00000081179	17.3511	2.15423	0.371825	5.79366	6.88703e-09	2.37479e-08	Gm13136	processed_pseudogene
ENSMUSG00000103317	27.1286	2.15283	0.748032	2.87799	0.00400212	0.00875154	Gm38359	TEC
ENSMUSG00000040584	115.131	2.15248	0.138139	15.5819	9.65651e-55	1.25569e-53	Abcb1a	protein_coding
ENSMUSG00000043872	487.891	2.15134	0.0965791	22.2754	6.39909e-110	1.98535e-108	Zmym1	protein_coding
ENSMUSG00000061897	37.0614	2.14811	0.294585	7.29199	3.0542e-13	1.28867e-12	Gm14292	processed_pseudogene
ENSMUSG00000037188	105.626	2.1475	0.189399	11.3385	8.45635e-30	6.2554e-29	Grhl3	protein_coding
ENSMUSG00000061544	859.924	2.14567	0.0958658	22.3821	5.88683e-111	1.83533e-109	Zfp229	protein_coding
ENSMUSG00000030970	1151.39	2.14514	0.0813064	26.3834	2.12447e-153	1.08842e-151	Ctbp2	protein_coding
ENSMUSG00000030020	208.425	2.14365	0.156031	13.7386	5.9615e-43	6.08163e-42	Prickle2	protein_coding
ENSMUSG00000035506	79.4039	2.14248	0.291133	7.3591	1.8516e-13	7.88411e-13	Slc12a8	protein_coding
ENSMUSG00000021696	97.754	2.14041	0.328205	6.52156	6.95777e-11	2.64538e-10	Elovl7	protein_coding
ENSMUSG00000078902	116.916	2.13931	0.164822	12.9795	1.59884e-38	1.47881e-37	Gm14443	protein_coding
ENSMUSG00000103711	13.854	2.13789	0.439787	4.8612	1.16673e-06	3.53407e-06	Tstd1	protein_coding
ENSMUSG00000025557	31.8463	2.13687	0.459267	4.65278	3.27488e-06	9.61992e-06	Slc15a1	protein_coding
ENSMUSG00000097330	24.2595	2.13677	0.543535	3.93124	8.45102e-05	0.000221522	Gm26672	processed_transcript
ENSMUSG00000049916	180.295	2.1367	0.143819	14.8569	6.27655e-50	7.47368e-49	2610318N02Rik	protein_coding
ENSMUSG00000002006	233.458	2.13652	0.134714	15.8596	1.20632e-56	1.63258e-55	Pdzd4	protein_coding
ENSMUSG00000102960	88.7535	2.13651	0.674116	3.16935	0.00152782	0.00352133	Gm37943	TEC
ENSMUSG00000048368	13.7086	2.13618	0.601154	3.55346	0.000380193	0.000937013	Omd	protein_coding
ENSMUSG00000061286	409.228	2.13535	0.102927	20.7463	1.3229e-95	3.38199e-94	Exosc5	protein_coding
ENSMUSG00000027799	577.265	2.13528	0.126641	16.8609	8.73025e-64	1.34776e-62	Nbea	protein_coding
ENSMUSG00000035049	618.199	2.13526	0.0708469	30.139	1.49308e-199	1.23131e-197	Rrp12	protein_coding
ENSMUSG00000040213	194.798	2.13498	0.170425	12.5274	5.28955e-36	4.60114e-35	Ccbl2	protein_coding
ENSMUSG00000003863	69.9747	2.13488	0.205127	10.4076	2.28931e-25	1.47347e-24	Ppfia3	protein_coding
ENSMUSG00000030980	1824.57	2.13309	0.0581182	36.7026	6.63848e-295	1.19516e-292	Knop1	protein_coding
ENSMUSG00000050150	53.6298	2.13257	0.22197	9.60748	7.43447e-22	4.27298e-21	Slc9b1	protein_coding
ENSMUSG00000031561	449.201	2.13187	0.202928	10.5055	8.14622e-26	5.31542e-25	Tenm3	protein_coding
ENSMUSG00000073805	72.8773	2.13092	0.263909	8.07446	6.77744e-16	3.18854e-15	Fam196a	protein_coding
ENSMUSG00000017417	292.168	2.13091	0.211622	10.0694	7.54365e-24	4.60491e-23	Plxdc1	protein_coding
ENSMUSG00000049313	763.893	2.13077	0.0737516	28.8911	1.54283e-183	1.08957e-181	Sorl1	protein_coding
ENSMUSG00000052384	26.8359	2.13066	0.317483	6.71109	1.93177e-11	7.5375e-11	Nrros	protein_coding
ENSMUSG00000002068	299.534	2.13052	0.0916193	23.2541	1.29404e-119	4.51943e-118	Ccne1	protein_coding
ENSMUSG00000079009	77.9563	2.12947	0.171716	12.4011	2.57793e-35	2.2138e-34	Gm14139	protein_coding
ENSMUSG00000032446	67.5851	2.12564	0.220514	9.63948	5.44648e-22	3.14452e-21	Eomes	protein_coding
ENSMUSG00000028456	1715.02	2.12443	0.0789874	26.8959	2.45545e-159	1.32714e-157	Unc13b	protein_coding
ENSMUSG00000025938	52.8685	2.12439	0.220634	9.6286	6.055e-22	3.48954e-21	Slco5a1	protein_coding
ENSMUSG00000096916	321.567	2.12329	0.106261	19.9817	7.9402e-89	1.8304e-87	Zfp850	protein_coding
ENSMUSG00000028961	2144.9	2.12305	0.150753	14.083	4.83186e-45	5.16848e-44	Pgd	protein_coding
ENSMUSG00000107118	80.3876	2.12242	0.283157	7.49555	6.60213e-14	2.86171e-13	RP23-189N6.2	TEC
ENSMUSG00000020228	511.125	2.11977	0.106253	19.9503	1.49014e-88	3.42278e-87	Helb	protein_coding
ENSMUSG00000065999	628.994	2.1192	0.115489	18.3498	3.31553e-75	6.1466e-74	Gm13154	protein_coding
ENSMUSG00000020899	2085.14	2.11916	0.066109	32.0556	1.83438e-225	1.92988e-223	Pfas	protein_coding
ENSMUSG00000022682	2379.3	2.11715	0.0515339	41.0827	0	0	Rrn3	protein_coding
ENSMUSG00000022768	13.7852	2.11686	0.460904	4.59286	4.37219e-06	1.27234e-05	Ccdc116	protein_coding
ENSMUSG00000013033	4316.95	2.11663	0.123917	17.0811	2.05318e-65	3.2582e-64	Adgrl1	protein_coding
ENSMUSG00000078302	18.7488	2.11633	0.416	5.08733	3.63131e-07	1.13684e-06	Foxd1	protein_coding
ENSMUSG00000006678	1337.28	2.11618	0.0851291	24.8585	2.09504e-136	8.88221e-135	Pola1	protein_coding
ENSMUSG00000006219	680.609	2.11556	0.063575	33.2766	8.4247e-243	1.05062e-240	Fblim1	protein_coding
ENSMUSG00000037979	72.4288	2.11529	0.183733	11.5129	1.13645e-30	8.60585e-30	Ccdc92	protein_coding
ENSMUSG00000043439	2873.18	2.11469	0.325095	6.50484	7.77736e-11	2.94954e-10	E130012A19Rik	protein_coding
ENSMUSG00000032802	225.979	2.11426	0.179605	11.7717	5.46106e-32	4.30192e-31	Srxn1	protein_coding
ENSMUSG00000082229	17.5479	2.11318	0.412578	5.12189	3.02483e-07	9.51165e-07	Nap1l2	protein_coding
ENSMUSG00000021379	57.9789	2.11239	0.350012	6.03521	1.58751e-09	5.64933e-09	Id4	protein_coding
ENSMUSG00000095990	87.8516	2.11153	0.165151	12.7854	1.97732e-37	1.77931e-36	Zfp97	protein_coding
ENSMUSG00000025403	1061.21	2.11015	0.0632401	33.3673	4.08373e-244	5.14288e-242	Shmt2	protein_coding
ENSMUSG00000022229	24.0404	2.1093	0.304431	6.92865	4.2488e-12	1.71164e-11	Atp12a	protein_coding
ENSMUSG00000057530	1190.13	2.10857	0.0796127	26.4854	1.42797e-154	7.46547e-153	Ece1	protein_coding
ENSMUSG00000025776	33.0486	2.10678	0.568623	3.70506	0.000211342	0.000534152	Crispld1	protein_coding
ENSMUSG00000022710	5767.32	2.10658	0.0485251	43.4122	0	0	Usp7	protein_coding
ENSMUSG00000056124	1274.88	2.10614	0.0748823	28.1259	4.71919e-174	3.00041e-172	B4galt6	protein_coding
ENSMUSG00000026220	16.1607	2.10603	0.340683	6.18179	6.33784e-10	2.29956e-09	Slc16a14	protein_coding
ENSMUSG00000089857	120.658	2.10462	0.23559	8.93342	4.13034e-19	2.18391e-18	Zfp882	protein_coding
ENSMUSG00000022419	555.148	2.10324	0.169423	12.4141	2.19162e-35	1.88522e-34	Deptor	protein_coding
ENSMUSG00000075555	200.157	2.10108	0.30858	6.80887	9.83651e-12	3.89213e-11	Gm10863	antisense
ENSMUSG00000024008	62.0594	2.10054	0.289578	7.2538	4.05242e-13	1.69976e-12	Cpne5	protein_coding
ENSMUSG00000055761	32.7519	2.09991	0.842504	2.49247	0.0126859	0.0256395	Nkain3	protein_coding
ENSMUSG00000026496	5638.43	2.09982	0.099098	21.1893	1.19869e-99	3.23938e-98	Parp1	protein_coding
ENSMUSG00000027489	49.0456	2.09901	0.307991	6.81517	9.41554e-12	3.7296e-11	Necab3	protein_coding
ENSMUSG00000034203	501.468	2.09322	0.10011	20.9093	4.41056e-97	1.14357e-95	Chchd4	protein_coding
ENSMUSG00000022272	2841.43	2.0898	0.104386	20.02	3.68763e-89	8.56261e-88	Myo10	protein_coding
ENSMUSG00000017692	17.5969	2.08722	0.446554	4.67407	2.9529e-06	8.70213e-06	Rhbdl3	protein_coding
ENSMUSG00000027834	619.521	2.08708	0.177541	11.7555	6.61857e-32	5.1903e-31	Serpini1	protein_coding
ENSMUSG00000028860	12.2966	2.08703	0.426962	4.88809	1.01817e-06	3.09617e-06	Sytl1	protein_coding
ENSMUSG00000026278	535.736	2.08361	0.151913	13.7159	8.1582e-43	8.30934e-42	Bok	protein_coding
ENSMUSG00000085912	23.3264	2.08301	0.34365	6.06142	1.34925e-09	4.82022e-09	Trp53cor1	lincRNA
ENSMUSG00000033350	235.528	2.08225	0.19049	10.931	8.19466e-28	5.70835e-27	Chst2	protein_coding
ENSMUSG00000021457	542.805	2.07815	0.233522	8.89914	5.62792e-19	2.96533e-18	Syk	protein_coding
ENSMUSG00000092416	681.714	2.07677	0.110685	18.763	1.51714e-78	2.99967e-77	Zfp141	protein_coding
ENSMUSG00000033849	134.426	2.0753	0.484966	4.27927	1.87509e-05	5.2026e-05	B3galt2	protein_coding
ENSMUSG00000078864	33.2469	2.07287	0.320348	6.47068	9.75635e-11	3.68041e-10	Gm14322	protein_coding
ENSMUSG00000027488	106.383	2.07202	0.208843	9.9214	3.36004e-23	2.01028e-22	Snta1	protein_coding
ENSMUSG00000022809	22.3339	2.06567	0.560612	3.68466	0.000229004	0.000577025	Nr1i2	protein_coding
ENSMUSG00000027395	1039.42	2.06296	0.0666596	30.9477	2.73218e-210	2.4857e-208	Polr1b	protein_coding
ENSMUSG00000037738	15.0188	2.06254	0.356015	5.7934	6.89771e-09	2.37815e-08	Nek5	protein_coding
ENSMUSG00000096351	15.4429	2.06077	0.436038	4.72614	2.28832e-06	6.79453e-06	Samd11	protein_coding
ENSMUSG00000028927	1013.05	2.06029	0.199738	10.3149	6.03338e-25	3.81696e-24	Padi2	protein_coding
ENSMUSG00000046719	10.5582	2.05962	0.705436	2.91964	0.00350431	0.00772707	Nxph3	protein_coding
ENSMUSG00000030087	114.561	2.05696	0.160702	12.7998	1.64376e-37	1.48228e-36	Klf15	protein_coding
ENSMUSG00000027536	430.379	2.05608	0.106915	19.2309	2.03905e-82	4.27282e-81	Chmp4c	protein_coding
ENSMUSG00000042207	5871.41	2.05575	0.102867	19.9845	7.50839e-89	1.73242e-87	Kdm5b	protein_coding
ENSMUSG00000097857	87.1593	2.05231	0.462137	4.44091	8.95807e-06	2.54318e-05	Gm26603	lincRNA
ENSMUSG00000106997	37.2249	2.05146	0.266903	7.68619	1.51584e-14	6.74896e-14	RP23-26P10.2	TEC
ENSMUSG00000033987	72.0992	2.04981	0.216903	9.45035	3.37702e-21	1.90456e-20	Dnah17	protein_coding
ENSMUSG00000037852	1952.9	2.04862	0.13144	15.586	9.06153e-55	1.17892e-53	Cpe	protein_coding
ENSMUSG00000040183	260.357	2.04835	0.210121	9.74847	1.87273e-22	1.09282e-21	Ankrd6	protein_coding
ENSMUSG00000031380	42.1446	2.04795	0.320307	6.39371	1.61911e-10	6.0427e-10	Figf	protein_coding
ENSMUSG00000038417	559.191	2.04696	0.072171	28.3627	5.83968e-177	3.84772e-175	Fig4	protein_coding
ENSMUSG00000064797	403.662	2.04099	0.195792	10.4243	1.92152e-25	1.23987e-24	Gm24357	snoRNA
ENSMUSG00000027076	166.957	2.03984	0.128942	15.8198	2.27146e-56	3.05149e-55	Timm10	protein_coding
ENSMUSG00000035834	537.363	2.03892	0.0879539	23.1817	6.96151e-119	2.39853e-117	Polr3g	protein_coding
ENSMUSG00000037224	116.212	2.03875	0.237455	8.58583	9.01829e-18	4.55818e-17	Zfyve28	protein_coding
ENSMUSG00000060961	118.874	2.03851	0.202514	10.066	7.80721e-24	4.76352e-23	Slc4a4	protein_coding
ENSMUSG00000022814	1084.04	2.03634	0.0555929	36.6294	9.73459e-294	1.72823e-291	Umps	protein_coding
ENSMUSG00000086605	10.4076	2.03585	0.668584	3.04501	0.00232674	0.00525422	Gm14290	lincRNA
ENSMUSG00000047412	1509.97	2.03546	0.0890106	22.8676	9.7628e-116	3.2583e-114	Zbtb44	protein_coding
ENSMUSG00000024968	891.254	2.03517	0.127096	16.0129	1.03853e-57	1.43513e-56	Rcor2	protein_coding
ENSMUSG00000019982	41.8749	2.03499	0.396782	5.12873	2.9171e-07	9.18305e-07	Myb	protein_coding
ENSMUSG00000038860	250.55	2.03238	0.0994798	20.4301	9.0384e-93	2.22822e-91	Garnl3	protein_coding
ENSMUSG00000039481	65.2599	2.03118	0.275324	7.37744	1.61363e-13	6.88689e-13	Nrtn	protein_coding
ENSMUSG00000045467	35.8882	2.03085	0.268727	7.55731	4.11489e-14	1.79763e-13	Ttll13	protein_coding
ENSMUSG00000039693	227.308	2.03013	0.13421	15.1266	1.08186e-51	1.3297e-50	Msantd3	protein_coding
ENSMUSG00000022698	2777.43	2.02606	0.0933092	21.7134	1.53159e-104	4.43936e-103	Naa50	protein_coding
ENSMUSG00000040694	32.0602	2.02336	0.293681	6.88965	5.5928e-12	2.24247e-11	Apobec2	protein_coding
ENSMUSG00000042549	18.7764	2.02246	0.381823	5.29684	1.17823e-07	3.79987e-07	Map2k3os	antisense
ENSMUSG00000055884	994.132	2.02238	0.0614451	32.9135	1.40667e-237	1.63461e-235	Fancm	protein_coding
ENSMUSG00000037692	1443.76	2.02216	0.0575954	35.1097	4.79477e-270	7.29632e-268	Ahdc1	protein_coding
ENSMUSG00000043857	43.3531	2.02195	0.337214	5.99605	2.02175e-09	7.15279e-09	Mgat5b	protein_coding
ENSMUSG00000063632	1174.59	2.02185	0.141545	14.2841	2.74807e-46	3.03212e-45	Sox11	protein_coding
ENSMUSG00000105893	27.9204	2.02177	0.511184	3.95508	7.65097e-05	0.000201647	Wdr46-ps	processed_pseudogene
ENSMUSG00000002797	116.657	2.02122	0.165166	12.2375	1.95944e-34	1.64186e-33	Ggct	protein_coding
ENSMUSG00000060950	209.353	2.02097	0.134207	15.0586	3.03125e-51	3.69547e-50	Trmt61a	protein_coding
ENSMUSG00000019817	917.717	2.02096	0.131374	15.3833	2.11875e-53	2.69884e-52	Plagl1	protein_coding
ENSMUSG00000079657	17.3895	2.02027	0.430357	4.6944	2.6739e-06	7.89996e-06	Rab26	protein_coding
ENSMUSG00000025991	13.1201	2.01914	0.445149	4.53588	5.73643e-06	1.65428e-05	Cps1	protein_coding
ENSMUSG00000022962	2364.89	2.01738	0.0533436	37.8186	0	0	Gart	protein_coding
ENSMUSG00000026556	487.817	2.01715	0.0777614	25.9403	2.33937e-148	1.14352e-146	Vangl2	protein_coding
ENSMUSG00000086587	23.5279	2.01496	0.665682	3.02691	0.00247065	0.00556347	Gm11837	antisense
ENSMUSG00000020092	1763.47	2.0108	0.153863	13.0688	4.96687e-39	4.65291e-38	Pald1	protein_coding
ENSMUSG00000042606	630.37	2.01064	0.111064	18.1034	2.99448e-73	5.40253e-72	Hirip3	protein_coding
ENSMUSG00000038984	217.162	2.00993	0.25726	7.81283	5.59199e-15	2.53519e-14	Tspyl5	protein_coding
ENSMUSG00000027397	2258.95	2.00951	0.0497771	40.3701	0	0	Slc20a1	protein_coding
ENSMUSG00000043833	12.3061	2.00902	0.556935	3.60727	0.000309435	0.000769673	2900005J15Rik	processed_transcript
ENSMUSG00000050822	44.218	2.00877	0.215469	9.32276	1.13353e-20	6.30655e-20	Slc29a4	protein_coding
ENSMUSG00000045775	20.2033	2.00709	0.497503	4.03432	5.47605e-05	0.000146331	Slc16a5	protein_coding
ENSMUSG00000044576	17.0077	2.00653	0.350232	5.72915	1.00934e-08	3.45341e-08	Gareml	protein_coding
ENSMUSG00000075271	125.483	2.00649	0.164589	12.1909	3.47526e-34	2.89303e-33	Ttc30a1	protein_coding
ENSMUSG00000044906	168.899	2.00474	0.142323	14.0859	4.63866e-45	4.96596e-44	4930503L19Rik	protein_coding
ENSMUSG00000048279	761.402	2.00446	0.125158	16.0154	9.97885e-58	1.37971e-56	Sacs	protein_coding
ENSMUSG00000102243	22.4094	2.00289	0.760638	2.63317	0.00845908	0.0175818	Gm37718	TEC
ENSMUSG00000021464	350.997	2.00122	0.101209	19.7732	5.06296e-87	1.13142e-85	Ror2	protein_coding
ENSMUSG00000035551	13.553	2.00064	0.49214	4.06518	4.79951e-05	0.000128764	Igfbpl1	protein_coding
ENSMUSG00000097491	129.08	1.99933	0.756456	2.64302	0.00821707	0.017115	Gm2366	antisense
ENSMUSG00000039183	414.021	1.99925	0.127048	15.7362	8.53735e-56	1.13263e-54	Nubp2	protein_coding
ENSMUSG00000040412	35.3364	1.99711	0.747044	2.67335	0.00750979	0.015747	5330417C22Rik	protein_coding
ENSMUSG00000049612	38.9619	1.99332	0.691301	2.88343	0.00393374	0.00861084	Omg	protein_coding
ENSMUSG00000025909	17.1954	1.99017	0.624632	3.18614	0.00144184	0.0033358	Sntg1	protein_coding
ENSMUSG00000086784	281.677	1.98989	0.0930543	21.3842	1.87523e-101	5.19959e-100	Isoc2a	protein_coding
ENSMUSG00000001150	2014.17	1.9881	0.0568519	34.9699	6.46517e-268	9.78e-266	Mcm3ap	protein_coding
ENSMUSG00000031584	1731.16	1.98774	0.0717961	27.6859	1.03275e-168	6.24169e-167	Gsr	protein_coding
ENSMUSG00000026235	1088.14	1.98769	0.126206	15.7495	6.91924e-56	9.20824e-55	Epha4	protein_coding
ENSMUSG00000059854	49.6758	1.98612	0.392331	5.06234	4.14131e-07	1.29129e-06	Hydin	protein_coding
ENSMUSG00000028807	205.793	1.98425	0.131221	15.1214	1.16963e-51	1.4362e-50	Zbtb8a	protein_coding
ENSMUSG00000082896	14.4282	1.98346	0.424149	4.67634	2.92037e-06	8.61123e-06	Gm5844	processed_pseudogene
ENSMUSG00000023033	50.0972	1.9832	0.23965	8.27541	1.2801e-16	6.20748e-16	Scn8a	protein_coding
ENSMUSG00000048728	65.6719	1.98283	0.223238	8.88211	6.56025e-19	3.4445e-18	Zfp454	protein_coding
ENSMUSG00000101939	65.9465	1.98275	0.589689	3.36237	0.000772758	0.00184528	Gm28438	unprocessed_pseudogene
ENSMUSG00000037492	53.8474	1.98262	0.229068	8.65516	4.92236e-18	2.51328e-17	Zmat4	protein_coding
ENSMUSG00000028457	36.4937	1.98236	0.402957	4.91953	8.67544e-07	2.65011e-06	Atp8b5	protein_coding
ENSMUSG00000054766	6490.75	1.98217	0.0375369	52.806	0	0	Set	protein_coding
ENSMUSG00000092390	92.1728	1.98133	0.155056	12.7782	2.17092e-37	1.95009e-36	Gm20541	unprocessed_pseudogene
ENSMUSG00000022883	3613.72	1.98086	0.111806	17.717	3.10279e-70	5.33443e-69	Robo1	protein_coding
ENSMUSG00000025626	653.471	1.97813	0.110314	17.9317	6.66696e-72	1.17952e-70	Phf6	protein_coding
ENSMUSG00000053550	21.0151	1.9769	0.448797	4.4049	1.05834e-05	2.989e-05	Shisa7	protein_coding
ENSMUSG00000047787	71.4363	1.97626	0.41407	4.77278	1.817e-06	5.43483e-06	Flrt1	protein_coding
ENSMUSG00000083722	22.0792	1.97542	0.669062	2.95252	0.00315192	0.00699106	Adgrd2-ps	transcribed_unprocessed_pseudogene
ENSMUSG00000081816	17.1484	1.97438	0.869669	2.27027	0.0231915	0.0447565	Gm15528	processed_pseudogene
ENSMUSG00000105643	67.5065	1.9739	0.274189	7.19906	6.06283e-13	2.52478e-12	RP24-68G17.2	TEC
ENSMUSG00000055202	67.2821	1.97366	0.19802	9.96699	2.12583e-23	1.27905e-22	Zfp811	protein_coding
ENSMUSG00000005566	11957.3	1.97233	0.0507906	38.8325	0	0	Trim28	protein_coding
ENSMUSG00000059920	732.832	1.9722	0.071462	27.5979	1.17923e-167	7.09341e-166	4930453N24Rik	protein_coding
ENSMUSG00000022394	659.127	1.97144	0.0718306	27.4457	7.82122e-166	4.56506e-164	L3mbtl2	protein_coding
ENSMUSG00000061024	1098.72	1.97142	0.0597603	32.9888	1.17493e-238	1.39061e-236	Rrs1	protein_coding
ENSMUSG00000020836	14.5463	1.9714	0.400837	4.91822	8.73356e-07	2.66691e-06	Coro6	protein_coding
ENSMUSG00000053175	194.922	1.97134	0.122873	16.0437	6.32299e-58	8.77087e-57	Bcl3	protein_coding
ENSMUSG00000028261	303.621	1.96995	0.102046	19.3045	4.92271e-83	1.0418e-81	Ndufaf4	protein_coding
ENSMUSG00000036202	5165.21	1.9696	0.103553	19.0203	1.15847e-80	2.37119e-79	Rif1	protein_coding
ENSMUSG00000090919	285.988	1.96847	0.232922	8.4512	2.88316e-17	1.43178e-16	Pabpc4l	protein_coding
ENSMUSG00000084950	16.7573	1.96812	0.450686	4.36694	1.26001e-05	3.53785e-05	Gm5577	protein_coding
ENSMUSG00000029851	113.869	1.96768	0.260338	7.55819	4.08725e-14	1.78586e-13	Tcaf2	protein_coding
ENSMUSG00000021456	10.2834	1.96763	0.563235	3.49344	0.000476836	0.00116382	Fbp2	protein_coding
ENSMUSG00000107230	51.614	1.96684	0.696385	2.82436	0.00473746	0.0102517	RP23-345O17.5	antisense
ENSMUSG00000046101	41.6131	1.96619	0.335555	5.85953	4.64187e-09	1.61631e-08	Mcmdc2	protein_coding
ENSMUSG00000029212	55.85	1.96557	0.476094	4.12853	3.65083e-05	9.89226e-05	Gabrb1	protein_coding
ENSMUSG00000018604	1160.43	1.96499	0.0996226	19.7243	1.33376e-86	2.95987e-85	Tbx3	protein_coding
ENSMUSG00000022842	162.19	1.96455	0.12924	15.2007	3.49698e-52	4.34193e-51	Ece2	protein_coding
ENSMUSG00000002844	1061.22	1.96427	0.0724326	27.1186	5.93612e-162	3.27768e-160	Adprh	protein_coding
ENSMUSG00000038146	682.245	1.96319	0.0992105	19.7881	3.7687e-87	8.45147e-86	Notch3	protein_coding
ENSMUSG00000042808	425.847	1.96105	0.198179	9.89532	4.36197e-23	2.60121e-22	Gpx2	protein_coding
ENSMUSG00000041774	83.9681	1.96069	0.159924	12.2602	1.4821e-34	1.24556e-33	Ydjc	protein_coding
ENSMUSG00000101009	16.7771	1.95932	0.410816	4.76934	1.84832e-06	5.52594e-06	1700108F19Rik	processed_transcript
ENSMUSG00000031432	540.23	1.95917	0.161576	12.1254	7.75138e-34	6.39033e-33	Prps1	protein_coding
ENSMUSG00000038388	1119.31	1.95833	0.132251	14.8077	1.30673e-49	1.54732e-48	Mpp6	protein_coding
ENSMUSG00000031389	109.072	1.95768	0.196857	9.94464	2.66127e-23	1.59707e-22	Arhgap4	protein_coding
ENSMUSG00000058672	391.47	1.95735	0.0960639	20.3755	2.75802e-92	6.70235e-91	Tubb2a	protein_coding
ENSMUSG00000046415	18.6339	1.95421	0.40569	4.817	1.45736e-06	4.3827e-06	B430212C06Rik	processed_transcript
ENSMUSG00000074158	416.196	1.95357	0.108924	17.9352	6.2603e-72	1.10911e-70	9830147E19Rik	protein_coding
ENSMUSG00000028318	233.738	1.95283	0.102848	18.9876	2.15977e-80	4.40306e-79	Polr1e	protein_coding
ENSMUSG00000081965	24.062	1.95183	0.336532	5.79983	6.63807e-09	2.29142e-08	Gm11620	processed_pseudogene
ENSMUSG00000022751	634.664	1.95075	0.0836072	23.3323	2.08536e-120	7.32311e-119	Nit2	protein_coding
ENSMUSG00000027716	239.502	1.95047	0.671804	2.90334	0.00369211	0.00811249	Trpc3	protein_coding
ENSMUSG00000026987	1443	1.95046	0.119055	16.3829	2.53459e-60	3.67329e-59	Baz2b	protein_coding
ENSMUSG00000029095	55.3174	1.95025	0.218252	8.93575	4.04413e-19	2.13877e-18	Ablim2	protein_coding
ENSMUSG00000020925	745.642	1.94782	0.0970966	20.0606	1.63045e-89	3.8101e-88	Ccdc43	protein_coding
ENSMUSG00000045667	1819.93	1.94361	0.123208	15.7751	4.61865e-56	6.17228e-55	Smtnl2	protein_coding
ENSMUSG00000000365	510.72	1.943	0.185439	10.4778	1.09233e-25	7.10207e-25	Rnf17	protein_coding
ENSMUSG00000107178	17.9778	1.94283	0.376031	5.16667	2.38303e-07	7.5455e-07	RP24-333I1.5	sense_intronic
ENSMUSG00000028587	407.522	1.942	0.0805688	24.1036	2.29085e-128	8.86014e-127	Orc1	protein_coding
ENSMUSG00000047221	204.003	1.9412	0.133149	14.5792	3.81134e-48	4.36937e-47	Fam185a	protein_coding
ENSMUSG00000022722	157.137	1.94064	0.137426	14.1214	2.80491e-45	3.01673e-44	Arl6	protein_coding
ENSMUSG00000031026	21.6021	1.93877	0.471273	4.1139	3.89033e-05	0.000105267	Trim66	protein_coding
ENSMUSG00000049553	2484.3	1.93705	0.0709932	27.2849	6.4012e-164	3.64469e-162	Polr1a	protein_coding
ENSMUSG00000003949	15.0244	1.93487	0.403192	4.79888	1.59557e-06	4.78878e-06	Hlf	protein_coding
ENSMUSG00000030042	655.551	1.9341	0.0853185	22.6692	9.02125e-114	2.95299e-112	Pole4	protein_coding
ENSMUSG00000033610	1125.63	1.93353	0.10421	18.5542	7.53805e-77	1.44352e-75	Pank1	protein_coding
ENSMUSG00000028636	210.039	1.93063	0.113014	17.0832	1.98051e-65	3.14483e-64	Ppcs	protein_coding
ENSMUSG00000062075	805.442	1.93052	0.071154	27.1316	4.17973e-162	2.32293e-160	Lmnb2	protein_coding
ENSMUSG00000061702	27.0935	1.92979	0.349809	5.51669	3.4544e-08	1.14631e-07	Tmem91	protein_coding
ENSMUSG00000030357	5008.5	1.92834	0.0799405	24.1222	1.4626e-128	5.69121e-127	Fkbp4	protein_coding
ENSMUSG00000037386	69.322	1.92704	0.17901	10.765	5.03728e-27	3.42495e-26	Rims2	protein_coding
ENSMUSG00000080727	11.779	1.92701	0.857781	2.24651	0.0246715	0.047359	C920021L13Rik	antisense
ENSMUSG00000021557	277.056	1.9265	0.0898215	21.448	4.76331e-102	1.33086e-100	Agtpbp1	protein_coding
ENSMUSG00000073650	14.0457	1.92483	0.438802	4.38656	1.1516e-05	3.24236e-05	Catip	protein_coding
ENSMUSG00000026712	52.5941	1.92261	0.255045	7.53832	4.76079e-14	2.07377e-13	Mrc1	protein_coding
ENSMUSG00000065265	334.712	1.92139	0.294244	6.52992	6.58047e-11	2.50566e-10	Gm23455	snoRNA
ENSMUSG00000097258	157.445	1.9213	0.196714	9.76698	1.56037e-22	9.13043e-22	Gm26767	lincRNA
ENSMUSG00000097709	87.467	1.92019	0.169084	11.3565	6.88671e-30	5.10759e-29	2810429I04Rik	lincRNA
ENSMUSG00000104503	79.741	1.91963	0.245023	7.83446	4.70852e-15	2.1434e-14	Gm37738	TEC
ENSMUSG00000028093	558.39	1.91924	0.148181	12.952	2.2891e-38	2.11038e-37	Acp6	protein_coding
ENSMUSG00000052997	3534.36	1.91684	0.05052	37.9422	0	0	Uba2	protein_coding
ENSMUSG00000100141	109.617	1.91658	0.135733	14.1203	2.84878e-45	3.06262e-44	Gm6445	unprocessed_pseudogene
ENSMUSG00000025355	21.0521	1.9163	0.509164	3.76362	0.000167471	0.00042784	Mmp19	protein_coding
ENSMUSG00000006575	93.3377	1.91515	0.174262	10.9901	4.26565e-28	2.99427e-27	Rundc3a	protein_coding
ENSMUSG00000041020	63.801	1.91426	0.233623	8.1938	2.53103e-16	1.21104e-15	Map7d2	protein_coding
ENSMUSG00000030619	1253.1	1.91253	0.0681218	28.0751	1.97179e-173	1.24774e-171	Eed	protein_coding
ENSMUSG00000020785	40.0901	1.91214	0.265016	7.21519	5.38582e-13	2.24871e-12	Camkk1	protein_coding
ENSMUSG00000020758	148.304	1.91186	0.226351	8.44645	3.00303e-17	1.49073e-16	Itgb4	protein_coding
ENSMUSG00000067714	37.1263	1.91146	0.283515	6.74201	1.56211e-11	6.12225e-11	Lpar5	protein_coding
ENSMUSG00000029993	486.389	1.91078	0.0896045	21.3246	6.71076e-101	1.84672e-99	Nfu1	protein_coding
ENSMUSG00000030638	151.428	1.90639	0.19218	9.91982	3.41354e-23	2.04134e-22	Sh3gl3	protein_coding
ENSMUSG00000097879	41.3343	1.90585	0.504962	3.77425	0.000160487	0.000410983	Gm26869	lincRNA
ENSMUSG00000030793	183.091	1.90521	0.134581	14.1566	1.70019e-45	1.83864e-44	Pycard	protein_coding
ENSMUSG00000029701	1211.38	1.90505	0.0619515	30.7506	1.20059e-207	1.06574e-205	Rbm28	protein_coding
ENSMUSG00000022221	141.331	1.90499	0.130557	14.5912	3.19333e-48	3.6691e-47	Ripk3	protein_coding
ENSMUSG00000090470	60.7378	1.90345	0.170375	11.1721	5.58602e-29	4.02612e-28	2410012M07Rik	protein_coding
ENSMUSG00000027996	19.9651	1.9034	0.358677	5.30672	1.11614e-07	3.60369e-07	Sfrp2	protein_coding
ENSMUSG00000020027	1690.57	1.90331	0.138244	13.7677	3.98526e-43	4.07696e-42	Socs2	protein_coding
ENSMUSG00000021364	57.3913	1.9022	0.242735	7.83654	4.63117e-15	2.10857e-14	Elovl2	protein_coding
ENSMUSG00000034157	417.757	1.90216	0.0900934	21.1132	6.01309e-99	1.6013e-97	Cipc	protein_coding
ENSMUSG00000061458	604.009	1.90057	0.0744166	25.5396	7.1569e-144	3.32666e-142	Nol10	protein_coding
ENSMUSG00000072974	24.0108	1.8994	0.526268	3.60919	0.000307153	0.000764219	Gm4787	protein_coding
ENSMUSG00000082925	13.9859	1.8989	0.385775	4.92229	8.55354e-07	2.61537e-06	Gm13135	processed_pseudogene
ENSMUSG00000020923	2613.73	1.89888	0.0826125	22.9854	6.52109e-117	2.19358e-115	Ubtf	protein_coding
ENSMUSG00000095362	230.185	1.89833	0.131162	14.4731	1.79115e-47	2.02703e-46	Gm14325	protein_coding
ENSMUSG00000016624	35.101	1.89808	0.251861	7.53622	4.83793e-14	2.10701e-13	Phf21b	protein_coding
ENSMUSG00000078877	82.0875	1.89779	0.184016	10.3132	6.14506e-25	3.88569e-24	Gm14295	protein_coding
ENSMUSG00000029657	2311.76	1.89663	0.135558	13.9912	1.76299e-44	1.86474e-43	Hsph1	protein_coding
ENSMUSG00000022704	547.936	1.89536	0.0651049	29.1124	2.49782e-186	1.80386e-184	Qtrtd1	protein_coding
ENSMUSG00000033768	22.3088	1.8953	0.444365	4.2652	1.99723e-05	5.52649e-05	Nrxn2	protein_coding
ENSMUSG00000029591	953.592	1.89397	0.146196	12.955	2.20269e-38	2.03145e-37	Ung	protein_coding
ENSMUSG00000020805	59.0754	1.89334	0.193311	9.79425	1.19173e-22	6.9958e-22	Slc13a5	protein_coding
ENSMUSG00000054321	279.361	1.89255	0.123	15.3866	2.01413e-53	2.56814e-52	Taf4b	protein_coding
ENSMUSG00000079043	114.03	1.89085	0.162426	11.6413	2.53984e-31	1.95517e-30	Fastkd5	protein_coding
ENSMUSG00000004951	1099.27	1.88438	0.140615	13.4009	5.97066e-41	5.86851e-40	Hspb1	protein_coding
ENSMUSG00000036995	105.701	1.88245	0.142783	13.184	1.08524e-39	1.03872e-38	Asap3	protein_coding
ENSMUSG00000102428	74.4252	1.88219	0.260628	7.22174	5.13275e-13	2.1462e-12	Pcdhga12	protein_coding
ENSMUSG00000023932	1805.84	1.88188	0.0581559	32.3593	1.02777e-229	1.10865e-227	Cdc5l	protein_coding
ENSMUSG00000021360	263.827	1.87972	0.113151	16.6124	5.66632e-62	8.49616e-61	Gcnt2	protein_coding
ENSMUSG00000032309	711.901	1.87843	0.0757755	24.7894	1.16592e-135	4.88636e-134	Fbxo22	protein_coding
ENSMUSG00000103507	39.7537	1.87821	0.402605	4.66515	3.08396e-06	9.07893e-06	Gm38375	TEC
ENSMUSG00000098183	32.2022	1.8762	0.273464	6.86085	6.84521e-12	2.73093e-11	Gm27010	lincRNA
ENSMUSG00000106464	26.449	1.87598	0.261293	7.17959	6.99183e-13	2.90361e-12	RP24-309H3.5	lincRNA
ENSMUSG00000075415	756.336	1.87401	0.106584	17.5825	3.3549e-69	5.63522e-68	Fnbp1	protein_coding
ENSMUSG00000070565	567.577	1.874	0.101784	18.4114	1.06408e-75	1.98999e-74	Rasal2	protein_coding
ENSMUSG00000002076	227.957	1.87387	0.419076	4.47142	7.77026e-06	2.21654e-05	Hsf2bp	protein_coding
ENSMUSG00000087166	1904.35	1.87376	0.0910872	20.5711	4.98364e-94	1.25277e-92	L1td1	protein_coding
ENSMUSG00000102252	181.811	1.87371	0.154759	12.1073	9.66606e-34	7.95342e-33	Snrpn	protein_coding
ENSMUSG00000029512	2313.9	1.87364	0.0894173	20.9539	1.72881e-97	4.51452e-96	Ulk1	protein_coding
ENSMUSG00000005686	27.0086	1.87221	0.340547	5.49766	3.84859e-08	1.27348e-07	Ampd3	protein_coding
ENSMUSG00000055760	217.376	1.87139	0.109937	17.0225	5.59581e-65	8.79267e-64	Gemin6	protein_coding
ENSMUSG00000022210	374.249	1.87121	0.1313	14.2514	4.39274e-46	4.82183e-45	Dhrs4	protein_coding
ENSMUSG00000106110	64.0056	1.87058	0.469578	3.98353	6.78988e-05	0.000179656	RP23-18K20.2	TEC
ENSMUSG00000077734	27.7619	1.87003	0.295849	6.3209	2.60038e-10	9.61649e-10	Snord83b	snoRNA
ENSMUSG00000071719	15.4551	1.86988	0.370355	5.04888	4.44399e-07	1.38216e-06	Tmem28	protein_coding
ENSMUSG00000030607	195.745	1.86947	0.297021	6.29405	3.09281e-10	1.13963e-09	Acan	protein_coding
ENSMUSG00000031093	347.756	1.86729	0.140342	13.3052	2.15843e-40	2.09334e-39	Dock11	protein_coding
ENSMUSG00000059142	839.418	1.8641	0.119471	15.603	6.94814e-55	9.07661e-54	Zfp945	protein_coding
ENSMUSG00000037762	45.6324	1.86262	0.200791	9.27637	1.75351e-20	9.69682e-20	Slc16a9	protein_coding
ENSMUSG00000000154	10.9252	1.86147	0.417541	4.45819	8.26563e-06	2.35234e-05	Slc22a18	protein_coding
ENSMUSG00000106607	21.797	1.85992	0.699706	2.65815	0.00785707	0.016412	RP24-309H3.3	TEC
ENSMUSG00000063171	2180.88	1.85886	0.121543	15.2939	8.39253e-53	1.05796e-51	Rps4l	protein_coding
ENSMUSG00000029499	68.0814	1.85638	0.253175	7.33237	2.26111e-13	9.59423e-13	Pxmp2	protein_coding
ENSMUSG00000047747	83.4498	1.85634	0.433927	4.27801	1.88574e-05	5.22988e-05	Rnf150	protein_coding
ENSMUSG00000106757	42.1362	1.85594	0.340747	5.44667	5.13211e-08	1.68684e-07	RP23-189N6.3	TEC
ENSMUSG00000097039	50.9367	1.85542	0.262083	7.07954	1.44631e-12	5.93307e-12	Pvt1	lincRNA
ENSMUSG00000000739	24.7332	1.85477	0.438138	4.23329	2.30295e-05	6.33541e-05	Sult5a1	protein_coding
ENSMUSG00000030729	249.233	1.85448	0.138663	13.374	8.57637e-41	8.39093e-40	Pgm2l1	protein_coding
ENSMUSG00000048779	36.6314	1.85272	0.645043	2.87224	0.00407579	0.00889817	P2ry6	protein_coding
ENSMUSG00000051041	168.844	1.85169	0.211953	8.73636	2.40735e-18	1.24382e-17	Olfml1	protein_coding
ENSMUSG00000074519	186.091	1.85145	0.155718	11.8898	1.3379e-32	1.07086e-31	Etohi1	protein_coding
ENSMUSG00000038914	2251.77	1.85143	0.0834781	22.1786	5.52281e-109	1.69496e-107	Dido1	protein_coding
ENSMUSG00000002847	119.204	1.85076	0.184595	10.0261	1.17058e-23	7.09646e-23	Pla1a	protein_coding
ENSMUSG00000023988	474.825	1.8504	0.0737198	25.1005	4.91601e-139	2.16686e-137	Bysl	protein_coding
ENSMUSG00000062661	149.465	1.85032	0.157718	11.7318	8.75574e-32	6.84109e-31	Ncs1	protein_coding
ENSMUSG00000025001	2817.35	1.85023	0.102959	17.9705	3.31491e-72	5.90563e-71	Hells	protein_coding
ENSMUSG00000026131	597.072	1.84934	0.105041	17.606	2.21638e-69	3.74499e-68	Dst	protein_coding
ENSMUSG00000028950	19.1696	1.8493	0.356284	5.19052	2.09707e-07	6.66729e-07	Tas1r1	protein_coding
ENSMUSG00000009772	221.413	1.84893	0.181131	10.2077	1.83108e-24	1.14147e-23	Nuak2	protein_coding
ENSMUSG00000030060	618.385	1.84748	0.0974039	18.9672	3.18127e-80	6.47011e-79	Hmces	protein_coding
ENSMUSG00000050677	11.4549	1.84706	0.446651	4.13536	3.54395e-05	9.61286e-05	Ccdc96	protein_coding
ENSMUSG00000103968	17.2914	1.84678	0.554839	3.32849	0.000873175	0.00207171	2610509F24Rik	TEC
ENSMUSG00000092225	263.258	1.84479	0.112069	16.4611	6.98045e-61	1.02091e-59	Gm2381	protein_coding
ENSMUSG00000087528	91.7339	1.84402	0.182783	10.0886	6.20586e-24	3.79643e-23	9830144P21Rik	processed_transcript
ENSMUSG00000026018	16.9602	1.84402	0.379042	4.86494	1.14492e-06	3.47047e-06	Ica1l	protein_coding
ENSMUSG00000028252	461.23	1.84398	0.0776255	23.7548	9.7967e-125	3.60364e-123	Ccnc	protein_coding
ENSMUSG00000023911	31.6311	1.84391	0.319719	5.76728	8.05625e-09	2.76676e-08	Flywch2	protein_coding
ENSMUSG00000052221	76.1667	1.84313	0.745776	2.47143	0.0134575	0.0270919	Ppp1r36	protein_coding
ENSMUSG00000032291	17.6363	1.84224	0.508295	3.62435	0.000289694	0.000723034	Crabp1	protein_coding
ENSMUSG00000024177	324.686	1.84212	0.126519	14.56	5.04559e-48	5.76108e-47	Nme4	protein_coding
ENSMUSG00000013629	2752.05	1.84183	0.103126	17.8601	2.41353e-71	4.22326e-70	Cad	protein_coding
ENSMUSG00000041710	17.1149	1.84082	0.563844	3.26477	0.00109553	0.00257207	Trpc5	protein_coding
ENSMUSG00000024910	20.7087	1.84049	0.495878	3.71157	0.000205976	0.000521261	Ctsw	protein_coding
ENSMUSG00000020534	1142.69	1.84023	0.0912707	20.1623	2.0981e-90	4.96646e-89	Shmt1	protein_coding
ENSMUSG00000032449	3777.41	1.83812	0.0912737	20.1385	3.39193e-90	8.0069e-89	Slc25a36	protein_coding
ENSMUSG00000024999	647.58	1.83759	0.0845749	21.7273	1.13216e-104	3.28907e-103	Noc3l	protein_coding
ENSMUSG00000022816	2754.37	1.83758	0.0608486	30.1992	2.4288e-200	2.02255e-198	Fstl1	protein_coding
ENSMUSG00000020422	4412.3	1.83594	0.0816218	22.4933	4.82879e-112	1.53351e-110	Tns3	protein_coding
ENSMUSG00000090071	11.179	1.83282	0.448203	4.08927	4.32736e-05	0.000116562	Cdk5r2	protein_coding
ENSMUSG00000000730	592.483	1.82983	0.47557	3.84766	0.000119253	0.000309011	Dnmt3l	protein_coding
ENSMUSG00000023473	51.604	1.82947	0.224194	8.16019	3.34486e-16	1.59239e-15	Celsr3	protein_coding
ENSMUSG00000097620	14.483	1.82927	0.565631	3.23403	0.00122056	0.002849	4921514A10Rik	antisense
ENSMUSG00000057897	91.0554	1.82912	0.291703	6.2705	3.59895e-10	1.32099e-09	Camk2b	protein_coding
ENSMUSG00000078870	150.345	1.82911	0.16976	10.7747	4.53135e-27	3.08424e-26	Gm14410	protein_coding
ENSMUSG00000028766	1609.46	1.82879	0.178294	10.2571	1.09918e-24	6.89246e-24	Alpl	protein_coding
ENSMUSG00000031367	334.005	1.82851	0.0994999	18.377	2.00596e-75	3.73235e-74	Ap1s2	protein_coding
ENSMUSG00000034714	1152.34	1.82541	0.101258	18.0274	1.18735e-72	2.13164e-71	Ttyh2	protein_coding
ENSMUSG00000040424	23.2268	1.82323	0.375038	4.86146	1.16524e-06	3.52998e-06	Hipk4	protein_coding
ENSMUSG00000022545	408.966	1.81927	0.0713308	25.5047	1.75032e-143	8.06249e-142	Ercc4	protein_coding
ENSMUSG00000066042	183.261	1.81795	0.169568	10.7211	8.10663e-27	5.46679e-26	Med18	protein_coding
ENSMUSG00000031910	179.853	1.81783	0.216971	8.37822	5.37353e-17	2.64742e-16	Has3	protein_coding
ENSMUSG00000032017	12.5777	1.81699	0.512494	3.54538	0.000392051	0.000964657	Grik4	protein_coding
ENSMUSG00000032936	50.5376	1.81664	0.200829	9.0457	1.48708e-19	7.99689e-19	Camkv	protein_coding
ENSMUSG00000079499	12.3618	1.8157	0.515192	3.52432	0.000424577	0.00104158	6530402F18Rik	processed_transcript
ENSMUSG00000039069	229.605	1.81538	0.111611	16.2653	1.74084e-59	2.48907e-58	Mtg2	protein_coding
ENSMUSG00000028540	200.677	1.81515	0.114263	15.8857	7.96141e-57	1.08262e-55	Dph2	protein_coding
ENSMUSG00000065782	86.6533	1.81363	0.198	9.15975	5.20157e-20	2.83173e-19	Gm22680	snoRNA
ENSMUSG00000020706	2115.5	1.81352	0.050834	35.6753	9.54483e-279	1.55423e-276	Ftsj3	protein_coding
ENSMUSG00000040570	113.622	1.81329	0.15389	11.783	4.77386e-32	3.76678e-31	Rundc3b	protein_coding
ENSMUSG00000065663	75.945	1.81231	0.311335	5.8211	5.84612e-09	2.02543e-08	Gm22579	snoRNA
ENSMUSG00000044224	685.972	1.81217	0.0911527	19.8806	5.99611e-88	1.36258e-86	Dnajc21	protein_coding
ENSMUSG00000045103	1152.26	1.81146	0.0593245	30.5347	9.02507e-205	7.84782e-203	Dmd	protein_coding
ENSMUSG00000039456	1605.82	1.80983	0.0664518	27.2352	2.48791e-163	1.40405e-161	Morc3	protein_coding
ENSMUSG00000046079	509.086	1.80978	0.086183	20.9993	6.66241e-98	1.74513e-96	Lrrc8d	protein_coding
ENSMUSG00000026196	502.081	1.80949	0.147427	12.2738	1.25196e-34	1.05423e-33	Bard1	protein_coding
ENSMUSG00000031155	97.5297	1.80893	0.14266	12.68	7.63394e-37	6.79059e-36	Pim2	protein_coding
ENSMUSG00000042087	12.6063	1.80865	0.559772	3.23104	0.0012334	0.00287672	4933440N22Rik	protein_coding
ENSMUSG00000030584	119.947	1.80825	0.156585	11.548	7.55685e-31	5.75315e-30	Dpf1	protein_coding
ENSMUSG00000084892	10.5957	1.80617	0.732762	2.46488	0.013706	0.0275576	Gm14471	processed_transcript
ENSMUSG00000022683	25.4799	1.80594	0.459525	3.93001	8.49422e-05	0.000222584	Pla2g10	protein_coding
ENSMUSG00000010048	465.661	1.80486	0.0869214	20.7643	9.09886e-96	2.33078e-94	Ifrd2	protein_coding
ENSMUSG00000029920	2061.16	1.80473	0.0616651	29.2666	2.7589e-188	2.03847e-186	Smarcad1	protein_coding
ENSMUSG00000056687	20.4045	1.80455	0.334955	5.38744	7.14674e-08	2.33193e-07	Gm11696	antisense
ENSMUSG00000036052	84.9017	1.80336	0.196845	9.16129	5.12827e-20	2.79302e-19	Dnajb5	protein_coding
ENSMUSG00000060461	4363.43	1.80307	0.318591	5.65953	1.51785e-08	5.13347e-08	Dppa5a	protein_coding
ENSMUSG00000032186	47.0943	1.80287	0.198907	9.06388	1.25886e-19	6.79247e-19	Tmod2	protein_coding
ENSMUSG00000079355	25.7694	1.79926	0.442354	4.06747	4.75264e-05	0.000127574	Ackr4	protein_coding
ENSMUSG00000029246	1456.67	1.79903	0.0503326	35.7429	8.53262e-280	1.39831e-277	Ppat	protein_coding
ENSMUSG00000020649	1883.55	1.79881	0.0523994	34.3289	2.91067e-258	4.04409e-256	Rrm2	protein_coding
ENSMUSG00000022889	668.94	1.79743	0.0850854	21.125	4.69022e-99	1.25424e-97	Mrpl39	protein_coding
ENSMUSG00000038437	2265.53	1.79654	0.0700441	25.6487	4.37473e-145	2.06347e-143	Mllt6	protein_coding
ENSMUSG00000043289	12.3282	1.79639	0.571906	3.14106	0.00168339	0.00386005	Mei4	protein_coding
ENSMUSG00000015176	1988.58	1.79606	0.0795275	22.5841	6.20487e-113	2.00794e-111	Nolc1	protein_coding
ENSMUSG00000074785	2016.76	1.79456	0.210401	8.52922	1.47332e-17	7.39844e-17	Plxnc1	protein_coding
ENSMUSG00000060402	45.4542	1.79279	0.226956	7.89929	2.80496e-15	1.28857e-14	Chst8	protein_coding
ENSMUSG00000038685	1378.59	1.79271	0.0473104	37.8924	0	0	Rtel1	protein_coding
ENSMUSG00000001333	19.6206	1.792	0.36493	4.91054	9.08278e-07	2.76924e-06	Sync	protein_coding
ENSMUSG00000065954	3054.71	1.79118	0.0577247	31.0297	2.14454e-211	1.98642e-209	Tacc1	protein_coding
ENSMUSG00000086728	31.4093	1.79117	0.422314	4.24133	2.22202e-05	6.12398e-05	Man2c1os	antisense
ENSMUSG00000040749	200.294	1.79083	0.105037	17.0496	3.51815e-65	5.57258e-64	Siah1b	protein_coding
ENSMUSG00000106968	105.152	1.79067	0.278112	6.43864	1.20547e-10	4.52604e-10	RP23-276J7.2	lincRNA
ENSMUSG00000032221	134.324	1.78902	0.12429	14.394	5.64431e-47	6.32049e-46	Mns1	protein_coding
ENSMUSG00000078521	299.61	1.78806	0.130417	13.7103	8.80961e-43	8.96567e-42	Aunip	protein_coding
ENSMUSG00000037894	3772.88	1.7871	0.0687328	26.0006	4.87286e-149	2.39266e-147	H2afz	protein_coding
ENSMUSG00000104900	11.3355	1.78592	0.695273	2.56866	0.0102092	0.0209587	AC117623.1	sense_intronic
ENSMUSG00000073197	68.0553	1.78551	0.166464	10.7261	7.67401e-27	5.17778e-26	5730507C01Rik	protein_coding
ENSMUSG00000028737	231.764	1.78471	0.104678	17.0496	3.52138e-65	5.57425e-64	Aldh4a1	protein_coding
ENSMUSG00000035274	173.563	1.78442	0.162282	10.9958	4.00202e-28	2.8123e-27	Tpbg	protein_coding
ENSMUSG00000082953	11.3584	1.78431	0.431703	4.13319	3.57761e-05	9.70003e-05	Gm13217	unprocessed_pseudogene
ENSMUSG00000002870	2949.5	1.78383	0.0711908	25.057	1.46424e-138	6.40981e-137	Mcm2	protein_coding
ENSMUSG00000039676	41.2961	1.78328	0.255064	6.99149	2.71985e-12	1.10422e-11	Capsl	protein_coding
ENSMUSG00000021130	92.9103	1.78223	0.214062	8.32574	8.38013e-17	4.09476e-16	Galnt16	protein_coding
ENSMUSG00000048899	52.3806	1.7818	0.214551	8.30479	9.9995e-17	4.87485e-16	Rimkla	protein_coding
ENSMUSG00000006456	715.097	1.78114	0.0850574	20.9405	2.29043e-97	5.96282e-96	Rbm14	protein_coding
ENSMUSG00000044636	364.638	1.78036	0.105417	16.8888	5.43763e-64	8.42503e-63	Csrnp2	protein_coding
ENSMUSG00000028896	801.793	1.77917	0.0570704	31.1751	2.32121e-213	2.19784e-211	Rcc1	protein_coding
ENSMUSG00000005732	2241.66	1.77905	0.0515295	34.525	3.38799e-261	4.78531e-259	Ranbp1	protein_coding
ENSMUSG00000054604	2866.04	1.77897	0.0884029	20.1234	4.60077e-90	1.08404e-88	Cggbp1	protein_coding
ENSMUSG00000062296	5372.98	1.77878	0.163552	10.8759	1.50105e-27	1.03602e-26	Trank1	protein_coding
ENSMUSG00000105950	43.3099	1.7787	0.527363	3.37282	0.000744036	0.00177952	RP23-425I8.2	TEC
ENSMUSG00000036371	8599.49	1.77796	0.0705989	25.1839	6.01155e-140	2.67744e-138	Serbp1	protein_coding
ENSMUSG00000074867	248.152	1.77669	0.12122	14.6568	1.21879e-48	1.40861e-47	Zfp808	protein_coding
ENSMUSG00000053801	653.184	1.77646	0.0862926	20.5864	3.63104e-94	9.15459e-93	Grwd1	protein_coding
ENSMUSG00000103081	53.6243	1.77629	0.359476	4.94133	7.75919e-07	2.37903e-06	Pcdhgb8	polymorphic_pseudogene
ENSMUSG00000024274	29.328	1.77518	0.426026	4.16684	3.08853e-05	8.40966e-05	Zscan30	protein_coding
ENSMUSG00000049881	464.382	1.77477	0.151742	11.696	1.33626e-31	1.03708e-30	2810025M15Rik	transcribed_processed_pseudogene
ENSMUSG00000064721	61.7054	1.7738	0.260187	6.81738	9.27158e-12	3.67542e-11	Gm25855	snoRNA
ENSMUSG00000030189	1711.81	1.77148	0.0571474	30.9985	5.65576e-211	5.21984e-209	Ybx3	protein_coding
ENSMUSG00000032249	3339.69	1.77001	0.0782503	22.6198	2.76622e-113	8.99724e-112	Anp32a	protein_coding
ENSMUSG00000001157	491.589	1.76859	0.0793673	22.2837	5.323e-110	1.65349e-108	Gmcl1	protein_coding
ENSMUSG00000045598	971.88	1.76827	0.0932667	18.9592	3.70496e-80	7.52919e-79	Zfp553	protein_coding
ENSMUSG00000047446	291.782	1.76725	0.105728	16.7151	1.01712e-62	1.54686e-61	Arl4a	protein_coding
ENSMUSG00000065280	68.7555	1.76691	0.213027	8.29432	1.0921e-16	5.31092e-16	Gm24453	snoRNA
ENSMUSG00000045555	189.865	1.76688	0.30903	5.7175	1.08103e-08	3.69323e-08	Mettl24	protein_coding
ENSMUSG00000027463	196.248	1.7665	0.235464	7.50221	6.27516e-14	2.72229e-13	Slc52a3	protein_coding
ENSMUSG00000029821	293.188	1.76528	0.173602	10.1686	2.73892e-24	1.69788e-23	Dfna5	protein_coding
ENSMUSG00000085035	27.0393	1.76516	0.653375	2.70161	0.00690054	0.0145639	Gm12031	lincRNA
ENSMUSG00000102713	10.8954	1.76398	0.678604	2.59942	0.00933817	0.0192835	Gm29994	antisense
ENSMUSG00000001056	829.791	1.76357	0.0747917	23.5797	6.22685e-123	2.2358e-121	Nhp2	protein_coding
ENSMUSG00000062980	376.723	1.76325	0.32526	5.42106	5.92482e-08	1.94065e-07	Cped1	protein_coding
ENSMUSG00000058013	6491.14	1.76221	0.084642	20.8196	2.87449e-96	7.4079e-95	Sept11	protein_coding
ENSMUSG00000029916	422.196	1.76061	0.0891597	19.7467	8.55607e-87	1.90537e-85	Agk	protein_coding
ENSMUSG00000085698	13.009	1.75839	0.532053	3.30492	0.000950032	0.00224573	Gm16022	antisense
ENSMUSG00000025658	60.6545	1.75763	0.25265	6.95678	3.48143e-12	1.40805e-11	Cnksr2	protein_coding
ENSMUSG00000030209	20.8687	1.75733	0.579509	3.03245	0.00242576	0.00546817	Grin2b	protein_coding
ENSMUSG00000028430	1409.78	1.75624	0.0599285	29.3057	8.78618e-189	6.5678e-187	Nol6	protein_coding
ENSMUSG00000035513	11.9032	1.75551	0.786398	2.23234	0.0255925	0.048985	Ntng2	protein_coding
ENSMUSG00000047793	247.045	1.75542	0.156449	11.2204	3.23905e-29	2.35379e-28	Sned1	protein_coding
ENSMUSG00000102782	14.5981	1.75492	0.597718	2.93604	0.00332436	0.00735566	Gm37625	TEC
ENSMUSG00000027233	86.0839	1.75458	0.166897	10.513	7.52779e-26	4.91943e-25	Patl2	protein_coding
ENSMUSG00000070605	320.967	1.75435	0.108301	16.1988	5.141e-59	7.27336e-58	Gm13251	protein_coding
ENSMUSG00000022548	11.7341	1.75382	0.524823	3.34174	0.000832547	0.00197936	Apod	protein_coding
ENSMUSG00000028020	14.7177	1.75069	0.388868	4.50202	6.73116e-06	1.93004e-05	Glrb	protein_coding
ENSMUSG00000027692	755.234	1.75067	0.129864	13.4808	2.02888e-41	2.00806e-40	Tnik	protein_coding
ENSMUSG00000022180	91.901	1.74976	0.331001	5.28626	1.24839e-07	4.02055e-07	Slc7a8	protein_coding
ENSMUSG00000055150	36.9262	1.74908	0.242806	7.2036	5.86429e-13	2.44369e-12	Zfp78	protein_coding
ENSMUSG00000035960	307.461	1.74854	0.130678	13.3805	7.86209e-41	7.70389e-40	Apex1	protein_coding
ENSMUSG00000001918	771.119	1.74848	0.0728638	23.9966	3.02045e-127	1.15423e-125	Slc1a5	protein_coding
ENSMUSG00000028693	4942.7	1.74809	0.0558312	31.3103	3.38103e-215	3.21324e-213	Nasp	protein_coding
ENSMUSG00000024251	962.91	1.74742	0.0612412	28.5334	4.51572e-179	3.02211e-177	Thada	protein_coding
ENSMUSG00000039577	74.7092	1.74742	0.240723	7.25903	3.89889e-13	1.63616e-12	Nphp4	protein_coding
ENSMUSG00000030316	312.356	1.7473	0.0929428	18.7997	7.59024e-79	1.51716e-77	Tamm41	protein_coding
ENSMUSG00000097119	532.768	1.74712	0.105756	16.5203	2.62184e-61	3.87442e-60	B230354K17Rik	lincRNA
ENSMUSG00000064023	26.8724	1.74678	0.305723	5.7136	1.10614e-08	3.77549e-08	Klk8	protein_coding
ENSMUSG00000024174	272.329	1.74672	0.105196	16.6044	6.47617e-62	9.68773e-61	Pot1b	protein_coding
ENSMUSG00000000751	1680.55	1.7453	0.0692588	25.1997	4.03758e-140	1.80456e-138	Rpa1	protein_coding
ENSMUSG00000047407	1654.71	1.74486	0.0829444	21.0365	3.03716e-98	8.02947e-97	Tgif1	protein_coding
ENSMUSG00000070803	53.3681	1.74439	0.266779	6.53872	6.2048e-11	2.36613e-10	Cited4	protein_coding
ENSMUSG00000056870	121.047	1.74328	0.1812	9.62079	6.53272e-22	3.76316e-21	Gulp1	protein_coding
ENSMUSG00000072437	75.3514	1.74317	0.20684	8.42762	3.52775e-17	1.74646e-16	Nanos1	protein_coding
ENSMUSG00000020876	243.663	1.74123	0.097986	17.7702	1.20252e-70	2.0814e-69	Snx11	protein_coding
ENSMUSG00000005899	1289.18	1.74036	0.0552815	31.4818	1.5424e-217	1.48798e-215	Smpd4	protein_coding
ENSMUSG00000033707	76.6466	1.73863	0.199824	8.70083	3.29479e-18	1.69309e-17	Lrrc24	protein_coding
ENSMUSG00000031762	1759.76	1.73711	0.0614268	28.2793	6.2092e-176	4.04944e-174	Mt2	protein_coding
ENSMUSG00000039200	96.8758	1.73651	0.241039	7.20427	5.83574e-13	2.43219e-12	Atf7ip2	protein_coding
ENSMUSG00000027454	330.194	1.73586	0.112718	15.4	1.63595e-53	2.09011e-52	Gins1	protein_coding
ENSMUSG00000022820	314.508	1.73559	0.144993	11.9702	5.09318e-33	4.1257e-32	Ndufb4	protein_coding
ENSMUSG00000021037	1596.45	1.73457	0.0596917	29.0588	1.19137e-185	8.53147e-184	Ahsa1	protein_coding
ENSMUSG00000020743	333.286	1.73442	0.101767	17.0431	3.93543e-65	6.21429e-64	Mif4gd	protein_coding
ENSMUSG00000006378	525.562	1.73429	0.0970675	17.8669	2.13597e-71	3.74014e-70	Gcat	protein_coding
ENSMUSG00000046318	117.784	1.73281	0.226676	7.64447	2.0981e-14	9.28151e-14	Ccbe1	protein_coding
ENSMUSG00000033918	679.248	1.73261	0.0627811	27.5976	1.18828e-167	7.1311e-166	Parl	protein_coding
ENSMUSG00000020953	103.717	1.73253	0.313549	5.52553	3.28496e-08	1.09122e-07	Coch	protein_coding
ENSMUSG00000090150	259.777	1.73168	0.0983433	17.6086	2.11758e-69	3.58041e-68	Acad11	protein_coding
ENSMUSG00000074461	11.5709	1.73158	0.454507	3.8098	0.000139079	0.000358205	Gm10699	protein_coding
ENSMUSG00000040658	130.199	1.73136	0.162796	10.6352	2.04446e-26	1.36147e-25	Dnph1	protein_coding
ENSMUSG00000055053	425.576	1.73094	0.0954098	18.1422	1.48101e-73	2.68335e-72	Nfic	protein_coding
ENSMUSG00000025423	1865.43	1.73084	0.0735738	23.5253	2.24857e-122	8.01739e-121	Pias2	protein_coding
ENSMUSG00000030431	30.8556	1.73084	0.282034	6.13697	8.41125e-10	3.03591e-09	Tmem238	protein_coding
ENSMUSG00000020882	74.105	1.73037	0.208527	8.29804	1.05843e-16	5.15014e-16	Cacnb1	protein_coding
ENSMUSG00000039542	1106.58	1.72998	0.0873726	19.8001	2.97352e-87	6.68583e-86	Ncam1	protein_coding
ENSMUSG00000046088	11.3768	1.72937	0.471538	3.6675	0.000244937	0.000616259	Gm9805	protein_coding
ENSMUSG00000032452	28.8075	1.72746	0.449466	3.84336	0.000121363	0.000314256	Clstn2	protein_coding
ENSMUSG00000048355	133.727	1.7274	0.18115	9.53574	1.48823e-21	8.48687e-21	Arxes1	protein_coding
ENSMUSG00000008373	850.893	1.72731	0.0822463	21.0017	6.33189e-98	1.66025e-96	Prpf31	protein_coding
ENSMUSG00000022055	204.994	1.72716	0.130386	13.2465	4.7282e-40	4.55794e-39	Nefl	protein_coding
ENSMUSG00000029120	261.473	1.72489	0.393185	4.38698	1.14935e-05	3.23675e-05	Ppp2r2c	protein_coding
ENSMUSG00000063785	429.914	1.72486	0.089322	19.3105	4.37916e-83	9.28302e-82	Utp14a	protein_coding
ENSMUSG00000003228	216.364	1.72451	0.159657	10.8014	3.39149e-27	2.31765e-26	Grk5	protein_coding
ENSMUSG00000063694	1063.3	1.72435	0.0852547	20.2259	5.79799e-91	1.38399e-89	Cycs	protein_coding
ENSMUSG00000106115	13.7924	1.72344	0.681382	2.52933	0.0114281	0.0232797	RP23-50I16.3	TEC
ENSMUSG00000040640	68.4432	1.72289	0.254269	6.77587	1.2366e-11	4.8764e-11	Erc2	protein_coding
ENSMUSG00000022503	230.033	1.7227	0.0990281	17.396	8.84187e-68	1.45365e-66	Nubp1	protein_coding
ENSMUSG00000027478	955.542	1.72217	0.072951	23.6072	3.2527e-123	1.17451e-121	Dnmt3b	protein_coding
ENSMUSG00000022332	445.605	1.72174	0.152069	11.322	1.02057e-29	7.5342e-29	Khdrbs3	protein_coding
ENSMUSG00000030609	681.388	1.72098	0.0629682	27.331	1.81721e-164	1.03931e-162	Aen	protein_coding
ENSMUSG00000028953	1189.91	1.72048	0.065578	26.2357	1.04073e-151	5.22716e-150	Abcf2	protein_coding
ENSMUSG00000021763	667.8	1.72045	0.160234	10.7372	6.81054e-27	4.60126e-26	BC067074	protein_coding
ENSMUSG00000035378	244.549	1.72036	0.0937454	18.3514	3.21855e-75	5.97113e-74	Shq1	protein_coding
ENSMUSG00000078689	14.7899	1.72014	0.524149	3.28177	0.00103158	0.00242884	Mup6	protein_coding
ENSMUSG00000102415	39.7037	1.71972	0.374188	4.59586	4.30963e-06	1.25499e-05	A430110C17Rik	TEC
ENSMUSG00000105962	21.9982	1.71883	0.464478	3.70056	0.000215127	0.000543344	RP24-421E18.7	TEC
ENSMUSG00000046572	809.919	1.71814	0.0888123	19.3458	2.21241e-83	4.71336e-82	Zfp518b	protein_coding
ENSMUSG00000025190	1090.41	1.71792	0.0844795	20.3353	6.26381e-92	1.51499e-90	Got1	protein_coding
ENSMUSG00000095913	29.0743	1.7178	0.439707	3.9067	9.35647e-05	0.000244379	Gm21844	antisense
ENSMUSG00000034187	747.581	1.71688	0.0980192	17.5158	1.0858e-68	1.81073e-67	Nsf	protein_coding
ENSMUSG00000053395	17.903	1.71664	0.377811	4.54364	5.5291e-06	1.59737e-05	Cacng8	protein_coding
ENSMUSG00000057497	835.922	1.71651	0.0707117	24.2748	3.61882e-130	1.43657e-128	Fam136a	protein_coding
ENSMUSG00000022240	74.8751	1.71474	0.189406	9.05326	1.38763e-19	7.46838e-19	Ctnnd2	protein_coding
ENSMUSG00000097145	33.8577	1.71449	0.315958	5.42631	5.75301e-08	1.88631e-07	9230114K14Rik	processed_transcript
ENSMUSG00000075528	15.5911	1.71339	0.406328	4.21677	2.47826e-05	6.79939e-05	Aarsd1	protein_coding
ENSMUSG00000098161	13.1505	1.71279	0.729877	2.34668	0.0189415	0.0372148	Platr11	lincRNA
ENSMUSG00000018428	1346.21	1.71249	0.0509933	33.5827	3.00497e-247	3.9195e-245	Akap1	protein_coding
ENSMUSG00000045275	23.5775	1.71086	0.347209	4.92748	8.32981e-07	2.54879e-06	Lca5l	protein_coding
ENSMUSG00000044647	134.767	1.71017	0.195872	8.73106	2.52301e-18	1.30173e-17	Csrnp3	protein_coding
ENSMUSG00000041729	147.627	1.70606	0.149681	11.398	4.27996e-30	3.18814e-29	Coro2b	protein_coding
ENSMUSG00000035842	577.113	1.70531	0.0810307	21.0453	2.52697e-98	6.69451e-97	Ddx11	protein_coding
ENSMUSG00000033985	164.882	1.70523	0.138759	12.2891	1.03632e-34	8.74949e-34	Tesk2	protein_coding
ENSMUSG00000031328	11654.4	1.70456	0.10205	16.7032	1.24284e-62	1.88789e-61	Flna	protein_coding
ENSMUSG00000002984	1065.11	1.70401	0.0650791	26.1837	4.07906e-151	2.03674e-149	Tomm40	protein_coding
ENSMUSG00000078878	85.5215	1.70362	0.201001	8.47566	2.33755e-17	1.1649e-16	Gm14305	protein_coding
ENSMUSG00000039684	10.8494	1.70333	0.42024	4.05324	5.05133e-05	0.000135293	Gm5422	protein_coding
ENSMUSG00000046591	957.874	1.70208	0.1024	16.6218	4.84787e-62	7.29034e-61	Ticrr	protein_coding
ENSMUSG00000049600	261.464	1.70088	0.0951257	17.8803	1.67801e-71	2.94228e-70	Zbtb45	protein_coding
ENSMUSG00000029168	260.359	1.70073	0.121052	14.0495	7.7533e-45	8.26232e-44	Dpysl5	protein_coding
ENSMUSG00000021265	28.3837	1.69708	0.399983	4.24288	2.20672e-05	6.08377e-05	Slc25a29	protein_coding
ENSMUSG00000022905	1366.13	1.69645	0.0697981	24.3051	1.73011e-130	6.87873e-129	Kpna1	protein_coding
ENSMUSG00000028691	5396.74	1.69243	0.05115	33.0876	4.47807e-240	5.40008e-238	Prdx1	protein_coding
ENSMUSG00000038370	91.0043	1.69221	0.412529	4.10204	4.09527e-05	0.000110567	Pcp4l1	protein_coding
ENSMUSG00000051499	15.239	1.69097	0.551409	3.06664	0.00216481	0.00490458	Zfp786	protein_coding
ENSMUSG00000035183	52.4527	1.69005	0.27525	6.14007	8.24827e-10	2.97919e-09	Slc24a5	protein_coding
ENSMUSG00000091594	265.206	1.68961	0.147501	11.4549	2.22138e-30	1.66979e-29	Gm17067	protein_coding
ENSMUSG00000093798	10.8207	1.68705	0.55694	3.02915	0.00245245	0.00552639	Gm8355	processed_pseudogene
ENSMUSG00000069170	62.3663	1.68674	0.228554	7.38005	1.5823e-13	6.75432e-13	Adgrv1	protein_coding
ENSMUSG00000029480	583.319	1.68659	0.126396	13.3437	1.28861e-40	1.25498e-39	Dhx37	protein_coding
ENSMUSG00000107370	15.7554	1.68552	0.508871	3.31228	0.000925396	0.00219094	RP23-27D8.2	TEC
ENSMUSG00000037578	10.1995	1.68482	0.488918	3.44602	0.000568918	0.00137653	Pkd2l1	protein_coding
ENSMUSG00000073000	61.1442	1.68482	0.169911	9.91589	3.55081e-23	2.12243e-22	Gm10451	protein_coding
ENSMUSG00000078869	38.6003	1.68449	0.219005	7.69157	1.45342e-14	6.47554e-14	Gm14409	protein_coding
ENSMUSG00000036053	1434.06	1.68271	0.0685975	24.5301	7.05044e-133	2.88391e-131	Fmnl2	protein_coding
ENSMUSG00000029312	206.497	1.68194	0.150012	11.212	3.55951e-29	2.5808e-28	Klhl8	protein_coding
ENSMUSG00000073598	10.2438	1.68192	0.465491	3.61321	0.000302424	0.000753335	1700066B19Rik	protein_coding
ENSMUSG00000040270	116.164	1.68179	0.170168	9.88313	4.92693e-23	2.93196e-22	Bach2	protein_coding
ENSMUSG00000024827	622.245	1.68149	0.0913697	18.4031	1.23995e-75	2.3172e-74	Gldc	protein_coding
ENSMUSG00000093919	14.1934	1.681	0.417265	4.02862	5.61055e-05	0.000149628	Gm20760	processed_pseudogene
ENSMUSG00000052446	944.305	1.68043	0.105007	16.003	1.21825e-57	1.67986e-56	Zfp961	protein_coding
ENSMUSG00000028069	269.209	1.68032	0.131471	12.7809	2.09514e-37	1.88334e-36	Gpatch4	protein_coding
ENSMUSG00000105167	32.3312	1.67978	0.269295	6.23768	4.44102e-10	1.62378e-09	AC161199.1	miRNA
ENSMUSG00000050751	675.76	1.67943	0.165706	10.135	3.86331e-24	2.38334e-23	Pgbd5	protein_coding
ENSMUSG00000011884	318.585	1.67868	0.0952128	17.6308	1.42889e-69	2.42722e-68	Gltp	protein_coding
ENSMUSG00000058799	4190.54	1.67822	0.0793872	21.1396	3.43674e-99	9.20968e-98	Nap1l1	protein_coding
ENSMUSG00000079478	131.592	1.67795	0.175847	9.5421	1.39968e-21	7.989e-21	Sssca1	protein_coding
ENSMUSG00000022774	1039.93	1.67745	0.125505	13.3656	9.60307e-41	9.38824e-40	Ncbp2	protein_coding
ENSMUSG00000044150	622.065	1.67716	0.0742141	22.599	4.43382e-113	1.43846e-111	A830080D01Rik	protein_coding
ENSMUSG00000032834	790.353	1.67577	0.0625133	26.8067	2.70126e-158	1.44775e-156	Pwp2	protein_coding
ENSMUSG00000078768	72.2807	1.67574	0.190324	8.80463	1.31282e-18	6.83806e-18	Zfp566	protein_coding
ENSMUSG00000050052	664.079	1.67573	0.0787281	21.285	1.56285e-100	4.26406e-99	Tdrp	protein_coding
ENSMUSG00000028654	215.457	1.6756	0.155544	10.7725	4.64169e-27	3.1585e-26	Mycl	protein_coding
ENSMUSG00000042348	313.654	1.6741	0.103902	16.1122	2.09319e-58	2.93702e-57	Arl15	protein_coding
ENSMUSG00000065087	128.933	1.67389	0.137897	12.1387	6.58487e-34	5.44445e-33	Snord22	snoRNA
ENSMUSG00000087479	15.421	1.67364	0.471689	3.5482	0.000387878	0.000954756	Gm16835	processed_transcript
ENSMUSG00000065378	68.7098	1.67273	0.217408	7.69396	1.42647e-14	6.35989e-14	Gm22744	snoRNA
ENSMUSG00000040250	845.07	1.6725	0.0776005	21.5527	5.00008e-103	1.41715e-101	Asun	protein_coding
ENSMUSG00000039988	858.908	1.67165	0.115551	14.4667	1.96669e-47	2.22373e-46	Ankrd13c	protein_coding
ENSMUSG00000023034	1504.57	1.66934	0.253563	6.58354	4.59374e-11	1.76308e-10	Nr4a1	protein_coding
ENSMUSG00000033735	466.126	1.66865	0.137988	12.0927	1.15429e-33	9.47641e-33	Spr	protein_coding
ENSMUSG00000006310	32.3115	1.66783	0.314791	5.29821	1.16945e-07	3.77297e-07	Zbtb32	protein_coding
ENSMUSG00000018666	2422.8	1.66763	0.0522997	31.8861	4.16153e-223	4.25558e-221	Cbx1	protein_coding
ENSMUSG00000040613	27.9179	1.66701	0.307957	5.41314	6.19303e-08	2.02695e-07	Apobec1	protein_coding
ENSMUSG00000032346	186.44	1.66643	0.18473	9.0209	1.86549e-19	9.99607e-19	Ooep	protein_coding
ENSMUSG00000065939	16.421	1.66355	0.496912	3.34778	0.000814602	0.00193868	Snora2b	snoRNA
ENSMUSG00000006587	11.6903	1.66321	0.384768	4.32263	1.54183e-05	4.30267e-05	Snai3	protein_coding
ENSMUSG00000097056	13.8558	1.66319	0.412448	4.03247	5.51928e-05	0.000147394	Gm4262	lincRNA
ENSMUSG00000050538	20.3955	1.66305	0.342886	4.85015	1.23371e-06	3.73119e-06	B230217C12Rik	protein_coding
ENSMUSG00000044217	272.353	1.66284	0.597539	2.78282	0.00538893	0.0115548	Aqp5	protein_coding
ENSMUSG00000031400	830.648	1.66087	0.09534	17.4205	5.76986e-68	9.52269e-67	G6pdx	protein_coding
ENSMUSG00000103303	53.9825	1.6606	0.655809	2.53215	0.0113366	0.023108	Gm37802	TEC
ENSMUSG00000078867	29.3417	1.65973	0.296695	5.59407	2.21814e-08	7.43792e-08	Gm14418	protein_coding
ENSMUSG00000039329	379.371	1.65965	0.322675	5.14342	2.69776e-07	8.50935e-07	Tex19.1	protein_coding
ENSMUSG00000104814	74.4721	1.65964	0.263776	6.29187	3.13658e-10	1.15443e-09	RP24-161C20.4	TEC
ENSMUSG00000028599	87.6333	1.65921	0.161749	10.2579	1.09016e-24	6.83926e-24	Tnfrsf1b	protein_coding
ENSMUSG00000105434	147.23	1.65854	0.350136	4.73685	2.17061e-06	6.45777e-06	RP23-407I6.6	TEC
ENSMUSG00000041079	117.721	1.65809	0.204133	8.12259	4.56354e-16	2.1605e-15	Rwdd2b	protein_coding
ENSMUSG00000025158	279.593	1.65702	0.106222	15.5995	7.33188e-55	9.56325e-54	Rfng	protein_coding
ENSMUSG00000063856	2539.55	1.65658	0.0597883	27.7074	5.68775e-169	3.45386e-167	Gpx1	protein_coding
ENSMUSG00000016257	556.58	1.65619	0.0898255	18.4379	6.52764e-76	1.22525e-74	Slmo2	protein_coding
ENSMUSG00000009376	57.9692	1.65582	0.215142	7.69641	1.39942e-14	6.24147e-14	Met	protein_coding
ENSMUSG00000040550	739.19	1.65501	0.0936615	17.6701	7.12701e-70	1.2163e-68	Otud6b	protein_coding
ENSMUSG00000040710	30.2982	1.65489	0.596254	2.77548	0.00551209	0.0118011	St8sia4	protein_coding
ENSMUSG00000043391	175.571	1.65448	0.187553	8.82142	1.13015e-18	5.89998e-18	2510009E07Rik	protein_coding
ENSMUSG00000024590	3197.55	1.65435	0.109097	15.164	6.11897e-52	7.56438e-51	Lmnb1	protein_coding
ENSMUSG00000046546	179.463	1.65386	0.180139	9.18101	4.2705e-20	2.33082e-19	Fam43a	protein_coding
ENSMUSG00000051391	3884.87	1.65382	0.046774	35.3577	7.63167e-274	1.17532e-271	Ywhag	protein_coding
ENSMUSG00000022211	202.955	1.65382	0.152064	10.8758	1.50321e-27	1.03723e-26	Lrrc16b	protein_coding
ENSMUSG00000005718	266.09	1.653	0.123587	13.3753	8.43607e-41	8.25681e-40	Tfap4	protein_coding
ENSMUSG00000074569	28.1933	1.65156	0.432351	3.81994	0.000133485	0.000344457	Gcnt7	protein_coding
ENSMUSG00000034173	219.906	1.65052	0.189478	8.71088	3.01528e-18	1.55195e-17	Zbed5	protein_coding
ENSMUSG00000020601	1123.29	1.65039	0.133958	12.3202	7.05456e-35	5.98572e-34	Trib2	protein_coding
ENSMUSG00000000088	442.143	1.65039	0.107064	15.4149	1.2998e-53	1.66396e-52	Cox5a	protein_coding
ENSMUSG00000057614	348.181	1.64988	0.150229	10.9825	4.6411e-28	3.25335e-27	Gnai1	protein_coding
ENSMUSG00000022346	146.598	1.64932	0.365767	4.5092	6.5072e-06	1.86855e-05	Myc	protein_coding
ENSMUSG00000020116	542.624	1.64812	0.097543	16.8963	4.78969e-64	7.43464e-63	Pno1	protein_coding
ENSMUSG00000029267	2747.39	1.64791	0.074612	22.0864	4.2669e-108	1.29246e-106	Mtf2	protein_coding
ENSMUSG00000024151	2735.78	1.64773	0.114386	14.4049	4.81767e-47	5.40904e-46	Msh2	protein_coding
ENSMUSG00000024613	1669.05	1.64769	0.0588286	28.0083	1.28725e-172	8.10554e-171	Tcof1	protein_coding
ENSMUSG00000008206	341.448	1.64495	0.175535	9.37105	7.18163e-21	4.01659e-20	Cers4	protein_coding
ENSMUSG00000069520	482.901	1.64493	0.121167	13.5757	5.58108e-42	5.57999e-41	Tmem19	protein_coding
ENSMUSG00000057093	83.9867	1.6447	0.163933	10.0327	1.09433e-23	6.64368e-23	C030039L03Rik	protein_coding
ENSMUSG00000034538	78.8459	1.64334	0.213682	7.69057	1.46486e-14	6.52538e-14	Zfp418	protein_coding
ENSMUSG00000043323	1632.06	1.64292	0.0805879	20.3867	2.19676e-92	5.35368e-91	Fbrsl1	protein_coding
ENSMUSG00000023088	1095.28	1.64182	0.107315	15.299	7.75982e-53	9.78687e-52	Abcc1	protein_coding
ENSMUSG00000022802	422.445	1.63831	0.134182	12.2096	2.76105e-34	2.30523e-33	Lmln	protein_coding
ENSMUSG00000006442	906.575	1.6381	0.0603142	27.1594	1.96194e-162	1.09513e-160	Srm	protein_coding
ENSMUSG00000074521	21.0412	1.63759	0.437731	3.74109	0.000183222	0.000466402	Gm14327	protein_coding
ENSMUSG00000068663	344.382	1.63743	0.085383	19.1775	5.71023e-82	1.19072e-80	Clec16a	protein_coding
ENSMUSG00000040430	345.613	1.63655	0.161444	10.137	3.78598e-24	2.33676e-23	Pitpnc1	protein_coding
ENSMUSG00000018547	866.364	1.63632	0.0747236	21.8983	2.69826e-106	8.05853e-105	Pip4k2b	protein_coding
ENSMUSG00000075707	30.7708	1.63628	0.406806	4.02226	5.76434e-05	0.000153634	Dio3	protein_coding
ENSMUSG00000030505	979.385	1.63564	0.0558287	29.2975	1.11571e-188	8.31576e-187	Prmt3	protein_coding
ENSMUSG00000021707	698.436	1.63412	0.0660901	24.7256	5.67897e-135	2.36454e-133	Dhfr	protein_coding
ENSMUSG00000022385	1022.18	1.63403	0.0639966	25.5331	8.46822e-144	3.92192e-142	Gtse1	protein_coding
ENSMUSG00000102577	16.1671	1.63348	0.450183	3.62848	0.000285093	0.000712106	Gm37969	TEC
ENSMUSG00000091900	30.2795	1.63078	0.306939	5.31304	1.07812e-07	3.48446e-07	Gm4353	protein_coding
ENSMUSG00000039682	2611.72	1.63029	0.0675866	24.1215	1.48641e-128	5.77507e-127	Lap3	protein_coding
ENSMUSG00000089726	358.208	1.62998	0.117639	13.8558	1.17261e-43	1.21515e-42	Mir17hg	lincRNA
ENSMUSG00000038188	15.7693	1.62905	0.404888	4.02346	5.73503e-05	0.000152868	Scarf1	protein_coding
ENSMUSG00000079042	75.2479	1.62649	0.174438	9.32414	1.11882e-20	6.22744e-20	Apela	protein_coding
ENSMUSG00000058550	329.255	1.62613	0.359339	4.52534	6.02995e-06	1.73595e-05	Dppa4	protein_coding
ENSMUSG00000063810	883.379	1.62572	0.0752761	21.5968	1.92543e-103	5.48759e-102	Alms1	protein_coding
ENSMUSG00000016319	2865.3	1.62541	0.0662653	24.5288	7.2826e-133	2.97412e-131	Slc25a5	protein_coding
ENSMUSG00000032038	1295.08	1.62444	0.0994524	16.3339	5.66516e-60	8.17785e-59	St3gal4	protein_coding
ENSMUSG00000054013	11.2975	1.62385	0.664707	2.44296	0.0145673	0.0291609	Tmem179	protein_coding
ENSMUSG00000002504	323.118	1.62372	0.098397	16.5017	3.56675e-61	5.25555e-60	Slc9a3r2	protein_coding
ENSMUSG00000074825	211.652	1.623	0.133719	12.1374	6.69332e-34	5.53232e-33	Itpripl1	protein_coding
ENSMUSG00000022554	144.136	1.62212	0.16983	9.55147	1.27864e-21	7.30959e-21	Hgh1	protein_coding
ENSMUSG00000004356	2084.2	1.62199	0.0610565	26.5654	1.70709e-155	8.99829e-154	Utp20	protein_coding
ENSMUSG00000036769	179.85	1.62197	0.130817	12.3987	2.65568e-35	2.27903e-34	Wdr44	protein_coding
ENSMUSG00000053907	3558.26	1.62128	0.0825937	19.6296	8.64545e-86	1.8923e-84	Mat2a	protein_coding
ENSMUSG00000026655	304.642	1.62107	0.0980579	16.5318	2.16693e-61	3.20959e-60	Fam107b	protein_coding
ENSMUSG00000021311	1248.73	1.61944	0.0621572	26.054	1.21245e-149	5.99542e-148	Mtr	protein_coding
ENSMUSG00000028039	59.1109	1.61936	0.18366	8.81716	1.17397e-18	6.12627e-18	Efna3	protein_coding
ENSMUSG00000025364	3063.47	1.6173	0.0697337	23.1926	5.4099e-119	1.86897e-117	Pa2g4	protein_coding
ENSMUSG00000056458	112.473	1.61699	0.210593	7.67824	1.61284e-14	7.16957e-14	Mok	protein_coding
ENSMUSG00000020654	158.383	1.61621	0.161255	10.0227	1.21145e-23	7.33904e-23	Adcy3	protein_coding
ENSMUSG00000072419	142.744	1.61595	0.125801	12.8453	9.14184e-38	8.30825e-37	Dppa2	protein_coding
ENSMUSG00000024422	1386.08	1.61443	0.0560462	28.8054	1.83653e-182	1.28281e-180	Dhx16	protein_coding
ENSMUSG00000000901	668.045	1.61432	0.156855	10.2918	7.67215e-25	4.82862e-24	Mmp11	protein_coding
ENSMUSG00000040321	424.23	1.61358	0.0901499	17.8988	1.20442e-71	2.11622e-70	Zfp770	protein_coding
ENSMUSG00000027173	75.777	1.61356	0.159671	10.1055	5.22268e-24	3.20264e-23	Depdc7	protein_coding
ENSMUSG00000033294	476.22	1.61294	0.0752237	21.4419	5.43481e-102	1.51517e-100	Noc4l	protein_coding
ENSMUSG00000070047	16747.9	1.61286	0.0667422	24.1656	5.12237e-129	2.00541e-127	Fat1	protein_coding
ENSMUSG00000029757	21.6002	1.61237	0.572331	2.81719	0.00484451	0.0104656	Dync1i1	protein_coding
ENSMUSG00000048485	76.9007	1.61211	0.211927	7.60689	2.8076e-14	1.23731e-13	Zbtb8b	protein_coding
ENSMUSG00000014932	1536.92	1.61136	0.0533497	30.2038	2.11011e-200	1.76291e-198	Yes1	protein_coding
ENSMUSG00000030708	40.4588	1.61132	0.322413	4.9977	5.80179e-07	1.79199e-06	Dnajb13	protein_coding
ENSMUSG00000028487	270.855	1.61115	0.209628	7.68575	1.52107e-14	6.77104e-14	Bnc2	protein_coding
ENSMUSG00000030946	147.595	1.61113	0.160177	10.0585	8.43009e-24	5.13376e-23	Lhpp	protein_coding
ENSMUSG00000025978	45.2102	1.60959	0.390337	4.12359	3.73006e-05	0.000101026	Rftn2	protein_coding
ENSMUSG00000026798	152.978	1.60933	0.154576	10.4112	2.20322e-25	1.41877e-24	Coq4	protein_coding
ENSMUSG00000025666	409.539	1.60821	0.189119	8.50368	1.83669e-17	9.18525e-17	Tmem47	protein_coding
ENSMUSG00000022982	2162.38	1.60813	0.0623506	25.7918	1.09632e-146	5.26831e-145	Sod1	protein_coding
ENSMUSG00000042426	676.028	1.60763	0.0789413	20.3648	3.43015e-92	8.3199e-91	Dhx29	protein_coding
ENSMUSG00000057969	158.447	1.60754	0.155511	10.3371	4.78626e-25	3.04304e-24	Sema3b	protein_coding
ENSMUSG00000031990	597.653	1.60719	0.105612	15.2179	2.69029e-52	3.35172e-51	Jam3	protein_coding
ENSMUSG00000016494	43.552	1.60703	0.338442	4.74833	2.05105e-06	6.11417e-06	Cd34	protein_coding
ENSMUSG00000019214	558.325	1.60631	0.061529	26.1065	3.07846e-150	1.52817e-148	Chtf18	protein_coding
ENSMUSG00000029366	435.232	1.60566	0.082283	19.5139	8.36145e-85	1.80389e-83	Dck	protein_coding
ENSMUSG00000027359	42.9051	1.6052	0.432566	3.71087	0.000206548	0.000522656	Slc27a2	protein_coding
ENSMUSG00000087439	15.0142	1.60483	0.385217	4.16605	3.09928e-05	8.43712e-05	Gm15788	antisense
ENSMUSG00000066113	26.0919	1.6045	0.425579	3.77017	0.000163135	0.000417221	Adamtsl1	protein_coding
ENSMUSG00000078500	17.595	1.60419	0.377448	4.25008	2.13696e-05	5.89908e-05	Gm13235	protein_coding
ENSMUSG00000051314	14.9734	1.60362	0.591656	2.7104	0.0067202	0.0142102	Ffar2	protein_coding
ENSMUSG00000022490	64.2569	1.60356	0.32475	4.93783	7.89974e-07	2.42009e-06	Ppp1r1a	protein_coding
ENSMUSG00000037337	248.447	1.60352	0.113664	14.1076	3.41203e-45	3.65892e-44	Map4k1	protein_coding
ENSMUSG00000102225	42.9743	1.60336	0.615555	2.60474	0.00919452	0.0190145	Gm37983	TEC
ENSMUSG00000046516	71.3312	1.60247	0.273713	5.85457	4.78259e-09	1.66395e-08	Cox17	protein_coding
ENSMUSG00000006057	1041.94	1.60238	0.117219	13.6699	1.53512e-42	1.5512e-41	Atp5g1	protein_coding
ENSMUSG00000036964	11.9125	1.60214	0.500586	3.20054	0.00137171	0.00318276	Trim17	protein_coding
ENSMUSG00000070291	51.6853	1.6017	0.191882	8.34735	6.98121e-17	3.4243e-16	Ddx43	protein_coding
ENSMUSG00000074731	100.538	1.60116	0.177497	9.02079	1.86739e-19	1.00041e-18	Zfp345	protein_coding
ENSMUSG00000106944	15.0411	1.59994	0.436466	3.66566	0.000246702	0.000620579	RP23-16J8.6	TEC
ENSMUSG00000040624	609.166	1.59839	0.0709921	22.5151	2.95443e-112	9.44124e-111	Plekhg1	protein_coding
ENSMUSG00000005370	4193.89	1.59787	0.108508	14.7259	4.39765e-49	5.13127e-48	Msh6	protein_coding
ENSMUSG00000048439	142.912	1.59772	0.139772	11.4309	2.93167e-30	2.19403e-29	Nupl2	protein_coding
ENSMUSG00000030200	20.9543	1.59762	0.379099	4.21425	2.50605e-05	6.87269e-05	Bcl2l14	protein_coding
ENSMUSG00000026281	1259.66	1.59754	0.0787707	20.2809	1.89677e-91	4.5617e-90	Dtymk	protein_coding
ENSMUSG00000026991	1175.79	1.59742	0.100255	15.9336	3.70488e-57	5.06228e-56	Pkp4	protein_coding
ENSMUSG00000032215	595.558	1.59739	0.0698025	22.8844	6.64346e-116	2.22013e-114	Rsl24d1	protein_coding
ENSMUSG00000029471	2214.91	1.59688	0.0710975	22.4604	1.01284e-111	3.20065e-110	Camkk2	protein_coding
ENSMUSG00000047013	17.6524	1.59643	0.397098	4.02024	5.81382e-05	0.000154839	Fbxo41	protein_coding
ENSMUSG00000040717	1131.86	1.5964	0.0806505	19.794	3.35168e-87	7.5295e-86	Il17rd	protein_coding
ENSMUSG00000030769	33.4937	1.59623	0.285349	5.59394	2.2197e-08	7.44218e-08	Slc5a11	protein_coding
ENSMUSG00000022673	2998.86	1.59515	0.0574975	27.743	2.11878e-169	1.29896e-167	Mcm4	protein_coding
ENSMUSG00000030321	34.9758	1.59504	0.262021	6.08744	1.1473e-09	4.11544e-09	Efcab12	protein_coding
ENSMUSG00000015112	1127.29	1.59492	0.0626605	25.4534	6.47549e-143	2.9721e-141	Slc25a13	protein_coding
ENSMUSG00000010803	47.3863	1.59476	0.650369	2.45208	0.0142032	0.0284766	Gabra1	protein_coding
ENSMUSG00000028864	95.6679	1.59474	0.648681	2.45843	0.0139545	0.0280196	Hgf	protein_coding
ENSMUSG00000021555	909.435	1.59239	0.0600194	26.5313	4.21878e-155	2.2192e-153	Naa35	protein_coding
ENSMUSG00000086228	14.862	1.59062	0.407612	3.9023	9.52835e-05	0.000248741	Ubap1l	protein_coding
ENSMUSG00000046999	141.398	1.59052	0.334661	4.75265	2.00771e-06	5.98791e-06	1110032F04Rik	protein_coding
ENSMUSG00000037437	30.772	1.58854	0.437434	3.63149	0.000281784	0.00070453	Adam32	protein_coding
ENSMUSG00000059895	387.078	1.58739	0.0916561	17.319	3.382e-67	5.54236e-66	Ptp4a3	protein_coding
ENSMUSG00000025912	2207.14	1.58727	0.114237	13.8945	6.8356e-44	7.12111e-43	Mybl1	protein_coding
ENSMUSG00000063281	354.624	1.58683	0.125205	12.6739	8.25396e-37	7.33192e-36	Zfp35	protein_coding
ENSMUSG00000052281	13.4779	1.58647	0.46495	3.41212	0.000644593	0.00155111	Tspan32os	antisense
ENSMUSG00000034883	101.368	1.58609	0.158993	9.97588	1.9438e-23	1.17035e-22	Lrr1	protein_coding
ENSMUSG00000026728	11197.5	1.58595	0.0602147	26.3383	6.98582e-153	3.56472e-151	Vim	protein_coding
ENSMUSG00000022619	35.9793	1.58453	0.259986	6.09467	1.09662e-09	3.94084e-09	Mapk8ip2	protein_coding
ENSMUSG00000027510	287.322	1.58219	0.0977334	16.1888	6.04928e-59	8.54891e-58	Rbm38	protein_coding
ENSMUSG00000030120	2342.98	1.58187	0.0468644	33.7542	9.26776e-250	1.22129e-247	Mlf2	protein_coding
ENSMUSG00000097589	275.041	1.58148	0.101377	15.6001	7.27233e-55	9.49526e-54	Dleu2	processed_transcript
ENSMUSG00000037376	635.45	1.58147	0.119129	13.2752	3.22383e-40	3.11832e-39	Trmt6	protein_coding
ENSMUSG00000038518	1994.2	1.58014	0.0901908	17.52	1.00909e-68	1.6839e-67	Jarid2	protein_coding
ENSMUSG00000074480	1345.45	1.57979	0.101303	15.5946	7.91696e-55	1.03106e-53	Mex3a	protein_coding
ENSMUSG00000029576	90.1927	1.57948	0.311659	5.06798	4.0207e-07	1.25475e-06	Radil	protein_coding
ENSMUSG00000077345	17.7432	1.57864	0.52935	2.98223	0.00286159	0.00638531	Snord70	snoRNA
ENSMUSG00000074121	230.539	1.57864	0.149451	10.5629	4.42679e-26	2.91302e-25	Ntf5	protein_coding
ENSMUSG00000002992	52.2436	1.57842	0.214901	7.34488	2.05941e-13	8.75436e-13	Apoc2	protein_coding
ENSMUSG00000022797	3029.99	1.57778	0.144574	10.9134	9.95145e-28	6.91328e-27	Tfrc	protein_coding
ENSMUSG00000069631	379.73	1.57768	0.0851876	18.52	1.42309e-76	2.70895e-75	Strada	protein_coding
ENSMUSG00000033420	285.883	1.5763	0.15596	10.1071	5.14021e-24	3.15282e-23	Antxr1	protein_coding
ENSMUSG00000021684	109.73	1.57629	0.240812	6.54571	5.92149e-11	2.2608e-10	Pde8b	protein_coding
ENSMUSG00000042251	150.728	1.57615	0.135317	11.6478	2.35397e-31	1.81372e-30	Pm20d1	protein_coding
ENSMUSG00000026181	878.851	1.57521	0.0534976	29.4444	1.48466e-190	1.12963e-188	Ppm1f	protein_coding
ENSMUSG00000031549	101.588	1.57513	0.254392	6.19173	5.95068e-10	2.16062e-09	Ido2	protein_coding
ENSMUSG00000030284	304.264	1.57399	0.106415	14.791	1.67332e-49	1.97136e-48	Creld1	protein_coding
ENSMUSG00000000416	253.387	1.57289	0.128832	12.2088	2.79041e-34	2.32823e-33	Cttnbp2	protein_coding
ENSMUSG00000063884	1580.15	1.57281	0.0521791	30.1425	1.34687e-199	1.11433e-197	Ptcd3	protein_coding
ENSMUSG00000022111	481.817	1.57265	0.0785796	20.0135	4.19903e-89	9.73239e-88	Uchl3	protein_coding
ENSMUSG00000020741	1933.81	1.57259	0.0798861	19.6854	2.87705e-86	6.32431e-85	Cluh	protein_coding
ENSMUSG00000030016	2747.25	1.57233	0.0501529	31.3507	9.52011e-216	9.11541e-214	Zfp638	protein_coding
ENSMUSG00000027333	314.755	1.57183	0.098077	16.0265	8.34107e-58	1.15514e-56	Smox	protein_coding
ENSMUSG00000005774	182.792	1.57024	0.139387	11.2653	1.94669e-29	1.4264e-28	Rfx5	protein_coding
ENSMUSG00000092029	17.0269	1.56885	0.395176	3.97	7.18723e-05	0.000189816	Gm9027	processed_pseudogene
ENSMUSG00000037876	2267.92	1.56865	0.0765229	20.4991	2.19173e-93	5.45586e-92	Jmjd1c	protein_coding
ENSMUSG00000057706	443.209	1.56834	0.165484	9.47733	2.60877e-21	1.4778e-20	Mex3b	protein_coding
ENSMUSG00000044320	13.73	1.56796	0.51378	3.05181	0.00227469	0.00514304	1700001O22Rik	protein_coding
ENSMUSG00000049252	11.1584	1.56794	0.665577	2.35576	0.0184851	0.036416	Lrp1b	protein_coding
ENSMUSG00000011589	50.2543	1.56736	0.330857	4.73729	2.16599e-06	6.44479e-06	Fsd1	protein_coding
ENSMUSG00000022177	501.06	1.5673	0.0740994	21.1513	2.68501e-99	7.20274e-98	Haus4	protein_coding
ENSMUSG00000040249	3565.31	1.56721	0.111847	14.0121	1.31481e-44	1.39243e-43	Lrp1	protein_coding
ENSMUSG00000079334	142.346	1.56673	0.171621	9.12903	6.91146e-20	3.753e-19	Nat6	protein_coding
ENSMUSG00000030539	1319.87	1.56622	0.0550804	28.4351	7.43819e-178	4.96494e-176	Sema4b	protein_coding
ENSMUSG00000058809	25.3526	1.56618	0.31142	5.02916	4.92642e-07	1.52882e-06	Hspd1-ps3	processed_pseudogene
ENSMUSG00000052914	99.3837	1.56609	0.298107	5.25345	1.49276e-07	4.79065e-07	Cyp2j6	protein_coding
ENSMUSG00000040860	840.586	1.56518	0.109085	14.3482	1.0932e-46	1.21617e-45	Crocc	protein_coding
ENSMUSG00000024742	38.7067	1.56429	0.346191	4.51858	6.22571e-06	1.78932e-05	Fen1	protein_coding
ENSMUSG00000027624	795.588	1.56201	0.0971451	16.0792	3.57151e-58	4.98393e-57	Epb4.1l1	protein_coding
ENSMUSG00000068748	45.6433	1.56156	0.294976	5.29385	1.1977e-07	3.86118e-07	Ptprz1	protein_coding
ENSMUSG00000074797	694.447	1.5604	0.0957041	16.3044	9.17745e-60	1.3181e-58	Itpa	protein_coding
ENSMUSG00000030279	395.075	1.55938	0.0837347	18.6229	2.09527e-77	4.058e-76	C2cd5	protein_coding
ENSMUSG00000022672	1067.67	1.55913	0.0698198	22.3308	1.85759e-110	5.78431e-109	Prkdc	protein_coding
ENSMUSG00000064563	28.046	1.55865	0.313568	4.97068	6.67196e-07	2.05405e-06	Snora7a	snoRNA
ENSMUSG00000037710	323.285	1.55863	0.136079	11.4539	2.24905e-30	1.6896e-29	Cisd1	protein_coding
ENSMUSG00000056904	11.1208	1.55861	0.529152	2.9455	0.00322436	0.00714305	Gm5620	processed_pseudogene
ENSMUSG00000028211	2880.01	1.55852	0.0431861	36.0884	3.44495e-285	5.79409e-283	Trp53inp1	protein_coding
ENSMUSG00000054999	48.1496	1.55828	0.203185	7.66924	1.73013e-14	7.68294e-14	Naaladl1	protein_coding
ENSMUSG00000074476	456.239	1.55667	0.0940996	16.5428	1.80568e-61	2.67918e-60	Spc24	protein_coding
ENSMUSG00000022538	1002.49	1.55587	0.0490072	31.7477	3.41459e-221	3.43677e-219	Lsg1	protein_coding
ENSMUSG00000051455	38.3284	1.55572	0.364854	4.26394	2.00852e-05	5.55651e-05	Gm1564	protein_coding
ENSMUSG00000022779	1200.99	1.55463	0.0888573	17.4958	1.54139e-68	2.55715e-67	Top3b	protein_coding
ENSMUSG00000042417	12.483	1.55453	0.474093	3.27894	0.00104196	0.00245238	Ccno	protein_coding
ENSMUSG00000035337	32.4838	1.55443	0.292349	5.31704	1.05467e-07	3.40955e-07	Uchl4	protein_coding
ENSMUSG00000073599	11.7441	1.55441	0.550885	2.82165	0.00477768	0.01033	Ecscr	protein_coding
ENSMUSG00000041506	591.325	1.5543	0.10931	14.2191	6.96985e-46	7.61146e-45	Rrp9	protein_coding
ENSMUSG00000044628	85.4315	1.55419	0.200854	7.7379	1.01076e-14	4.53573e-14	Rnf208	protein_coding
ENSMUSG00000027203	1582.89	1.55264	0.140652	11.0389	2.48135e-28	1.7514e-27	Dut	protein_coding
ENSMUSG00000069744	940.16	1.55136	0.0880252	17.6241	1.61033e-69	2.72998e-68	Psmb3	protein_coding
ENSMUSG00000085081	12.2758	1.55105	0.640441	2.42185	0.0154417	0.0307882	Rptoros	antisense
ENSMUSG00000054901	11.4558	1.54997	0.584709	2.65083	0.00802936	0.0167527	Arhgef33	protein_coding
ENSMUSG00000032939	1329.7	1.54898	0.0484052	32.0003	1.0808e-224	1.12778e-222	Nup93	protein_coding
ENSMUSG00000036752	2897.62	1.54793	0.0722215	21.4331	6.56993e-102	1.82963e-100	Tubb4b	protein_coding
ENSMUSG00000028970	186.86	1.54781	0.108179	14.3079	1.95451e-46	2.16214e-45	Abcb1b	protein_coding
ENSMUSG00000000325	525.179	1.54635	0.0978145	15.809	2.69657e-56	3.61878e-55	Arvcf	protein_coding
ENSMUSG00000028885	239.633	1.54622	0.152056	10.1688	2.73388e-24	1.69517e-23	Smpdl3b	protein_coding
ENSMUSG00000021536	102.652	1.54619	0.252957	6.11245	9.81127e-10	3.53275e-09	Adcy2	protein_coding
ENSMUSG00000104273	82.2675	1.54566	0.385105	4.01362	5.97954e-05	0.000159087	A530064N14Rik	TEC
ENSMUSG00000018239	189.976	1.54537	0.179198	8.62381	6.47612e-18	3.29214e-17	Zcchc10	protein_coding
ENSMUSG00000097546	29.1832	1.54484	0.619083	2.49537	0.0125825	0.0254466	Gm26749	lincRNA
ENSMUSG00000067928	346.263	1.54483	0.136615	11.3079	1.19928e-29	8.83308e-29	Zfp760	protein_coding
ENSMUSG00000039131	18.8499	1.54458	0.39018	3.95863	7.53808e-05	0.000198835	Gipc2	protein_coding
ENSMUSG00000049971	63.5856	1.54352	0.361165	4.27374	1.92224e-05	5.32764e-05	Glt1d1	protein_coding
ENSMUSG00000027315	516.271	1.54342	0.306973	5.02788	4.95921e-07	1.53859e-06	Spint1	protein_coding
ENSMUSG00000026442	13.6854	1.54318	0.405138	3.80902	0.000139521	0.000359236	Nfasc	protein_coding
ENSMUSG00000023110	1395.8	1.54188	0.0960563	16.0518	5.55208e-58	7.72667e-57	Prmt5	protein_coding
ENSMUSG00000055805	11.9903	1.54121	0.408615	3.77178	0.000162087	0.000414707	Fmnl1	protein_coding
ENSMUSG00000033373	663.594	1.53968	0.0876241	17.5714	4.0801e-69	6.84884e-68	Fntb	protein_coding
ENSMUSG00000021711	911.174	1.53953	0.089313	17.2375	1.38961e-66	2.25414e-65	Trappc13	protein_coding
ENSMUSG00000027351	1780.24	1.53926	0.0760817	20.2317	5.14711e-91	1.23093e-89	Spred1	protein_coding
ENSMUSG00000021871	283.956	1.53853	0.115087	13.3683	9.25894e-41	9.05527e-40	Pnp	protein_coding
ENSMUSG00000098496	84.9831	1.53647	0.321559	4.7782	1.76871e-06	5.29473e-06	1810026B05Rik	processed_transcript
ENSMUSG00000093858	20.3412	1.53599	0.579577	2.65019	0.00804465	0.0167791	Gm19967	sense_intronic
ENSMUSG00000084968	29.1377	1.53332	0.321812	4.76464	1.89187e-06	5.65349e-06	Gm12743	processed_transcript
ENSMUSG00000036304	18.4889	1.53319	0.313023	4.89802	9.68061e-07	2.94625e-06	Zdhhc23	protein_coding
ENSMUSG00000025034	840.854	1.53314	0.101654	15.082	2.12832e-51	2.60587e-50	Trim8	protein_coding
ENSMUSG00000015647	2666.55	1.53305	0.115624	13.2589	4.00833e-40	3.86836e-39	Lama5	protein_coding
ENSMUSG00000078495	411.109	1.53249	0.0798213	19.199	3.77166e-82	7.88411e-81	Gm13157	protein_coding
ENSMUSG00000030322	304.561	1.53239	0.107939	14.1968	9.59529e-46	1.04385e-44	Mbd4	protein_coding
ENSMUSG00000022822	2184.96	1.53225	0.0419438	36.5311	3.56556e-292	6.15902e-290	Abcc5	protein_coding
ENSMUSG00000041346	238.82	1.53166	0.118799	12.8929	4.93765e-38	4.52765e-37	Wrap53	protein_coding
ENSMUSG00000020250	2871.68	1.53154	0.0449565	34.0671	2.26779e-254	3.10032e-252	Txnrd1	protein_coding
ENSMUSG00000063412	17.4183	1.53077	0.412354	3.71229	0.000205395	0.000519996	Gm10131	processed_pseudogene
ENSMUSG00000020614	14.565	1.52946	0.473208	3.23211	0.00122882	0.00286736	Fam20a	protein_coding
ENSMUSG00000086013	12.4262	1.52905	0.53768	2.84379	0.00445799	0.00967968	Gm15706	lincRNA
ENSMUSG00000022114	488.478	1.52752	0.121271	12.596	2.22122e-36	1.94871e-35	Spry2	protein_coding
ENSMUSG00000024245	10.3072	1.52686	0.675457	2.26048	0.0237915	0.0458211	Tmem178	protein_coding
ENSMUSG00000045106	71.3322	1.5263	0.205691	7.42034	1.16818e-13	5.0142e-13	Ccdc73	protein_coding
ENSMUSG00000027340	810.443	1.52479	0.104934	14.531	7.71262e-48	8.77886e-47	Slc23a2	protein_coding
ENSMUSG00000030168	2105.46	1.52435	0.0541728	28.1387	3.29942e-174	2.10874e-172	Adipor2	protein_coding
ENSMUSG00000032263	244.75	1.52421	0.0951394	16.0208	9.14826e-58	1.26624e-56	Bckdhb	protein_coding
ENSMUSG00000028832	1603.77	1.52378	0.0566019	26.9209	1.25027e-159	6.81519e-158	Stmn1	protein_coding
ENSMUSG00000040651	1990.19	1.52285	0.0859835	17.7109	3.45483e-70	5.93568e-69	Fam208a	protein_coding
ENSMUSG00000054256	1027.39	1.52232	0.118577	12.8382	1.00201e-37	9.09352e-37	Msi1	protein_coding
ENSMUSG00000065734	17.219	1.52203	0.393191	3.87097	0.000108403	0.000281982	Snord49a	snoRNA
ENSMUSG00000033059	2008.97	1.52104	0.0603594	25.1997	4.03497e-140	1.80456e-138	Pygb	protein_coding
ENSMUSG00000047649	196.259	1.52097	0.153106	9.93405	2.95975e-23	1.77411e-22	Cd3eap	protein_coding
ENSMUSG00000028986	722.71	1.52078	0.103582	14.6819	8.42507e-49	9.78587e-48	Klhl7	protein_coding
ENSMUSG00000045690	14.1385	1.52063	0.393417	3.86519	0.000111004	0.000288483	Wdr89	protein_coding
ENSMUSG00000059182	410.259	1.51846	0.084653	17.9374	6.01534e-72	1.06645e-70	Skap2	protein_coding
ENSMUSG00000020549	596.274	1.51815	0.0994031	15.2726	1.16397e-52	1.46225e-51	Elac2	protein_coding
ENSMUSG00000041164	806.324	1.51723	0.0777055	19.5254	6.67651e-85	1.44281e-83	Zmiz2	protein_coding
ENSMUSG00000031765	1563.53	1.51645	0.125659	12.068	1.55919e-33	1.27472e-32	Mt1	protein_coding
ENSMUSG00000026037	624.09	1.51633	0.0769376	19.7086	1.82073e-86	4.01612e-85	Orc2	protein_coding
ENSMUSG00000103869	10.9254	1.51623	0.628916	2.41087	0.0159146	0.0316718	Gm37420	TEC
ENSMUSG00000047658	56.8601	1.51605	0.254027	5.96807	2.40069e-09	8.46768e-09	Gal3st3	protein_coding
ENSMUSG00000059422	62.9305	1.51567	0.172131	8.8053	1.30503e-18	6.7991e-18	Gm8116	processed_pseudogene
ENSMUSG00000051339	167.251	1.51528	0.173846	8.71622	2.87646e-18	1.4817e-17	2900026A02Rik	protein_coding
ENSMUSG00000028086	558.478	1.51489	0.0700345	21.6307	9.24157e-104	2.6457e-102	Fbxw7	protein_coding
ENSMUSG00000091238	21.6965	1.51474	0.392497	3.85923	0.000113743	0.000295362	Gm17103	antisense
ENSMUSG00000033676	88.3782	1.51461	0.187589	8.07406	6.79988e-16	3.19851e-15	Gabrb3	protein_coding
ENSMUSG00000053137	26.7382	1.51332	0.29093	5.20167	1.97506e-07	6.28954e-07	Mapk11	protein_coding
ENSMUSG00000097639	65.4309	1.51239	0.186534	8.10782	5.15371e-16	2.43179e-15	Platr4	lincRNA
ENSMUSG00000029557	120.022	1.51194	0.13621	11.1001	1.25312e-28	8.91373e-28	Ftsj2	protein_coding
ENSMUSG00000079139	114.207	1.5113	0.197714	7.64387	2.10783e-14	9.32295e-14	Gm4204	processed_pseudogene
ENSMUSG00000091474	529.288	1.51115	0.146735	10.2985	7.15657e-25	4.51079e-24	2610021A01Rik	protein_coding
ENSMUSG00000033216	321.686	1.51073	0.0988941	15.2762	1.10154e-52	1.38587e-51	Eefsec	protein_coding
ENSMUSG00000022913	459.479	1.50945	0.0895652	16.853	9.96592e-64	1.53574e-62	Psmg1	protein_coding
ENSMUSG00000031012	721.189	1.5091	0.084778	17.8007	6.98471e-71	1.21307e-69	Cask	protein_coding
ENSMUSG00000073179	14.4746	1.50774	0.464301	3.24733	0.00116492	0.00272648	Gm10478	pseudogene
ENSMUSG00000022436	527.127	1.50598	0.117387	12.8292	1.12562e-37	1.02008e-36	Sh3bp1	protein_coding
ENSMUSG00000107278	48.0335	1.5056	0.210512	7.15207	8.54775e-13	3.54113e-12	RP24-478I22.8	TEC
ENSMUSG00000024732	361.198	1.50459	0.14673	10.2542	1.13345e-24	7.10209e-24	Ccdc86	protein_coding
ENSMUSG00000107035	11.4506	1.50414	0.402779	3.73442	0.000188152	0.000478426	RP23-245J24.1	processed_pseudogene
ENSMUSG00000078862	107.261	1.50344	0.17667	8.50987	1.74122e-17	8.71635e-17	Gm14326	protein_coding
ENSMUSG00000091530	11.1584	1.50339	0.620745	2.42191	0.0154393	0.0307859	Cldn20	protein_coding
ENSMUSG00000096983	10.1499	1.50131	0.646121	2.32357	0.0201486	0.0393416	2010015M23Rik	lincRNA
ENSMUSG00000081669	12.0834	1.50094	0.41768	3.59352	0.000326246	0.000809127	Npm3-ps1	processed_pseudogene
ENSMUSG00000029249	3249.11	1.5005	0.0881307	17.0259	5.27698e-65	8.2968e-64	Rest	protein_coding
ENSMUSG00000034825	19.9322	1.49931	0.45577	3.28961	0.00100327	0.00236524	Nrip3	protein_coding
ENSMUSG00000005204	1925.04	1.4992	0.0584628	25.6437	4.97682e-145	2.33883e-143	Senp3	protein_coding
ENSMUSG00000061062	197.139	1.49909	0.126851	11.8177	3.16388e-32	2.51116e-31	Gm10093	protein_coding
ENSMUSG00000063751	10.3531	1.49772	0.583362	2.5674	0.0102464	0.02103	Platr8	processed_transcript
ENSMUSG00000051344	280.49	1.49741	0.121101	12.365	4.04459e-35	3.45242e-34	Plekhm3	protein_coding
ENSMUSG00000026439	1152.99	1.49681	0.0538967	27.7718	9.51331e-170	5.84634e-168	Rbbp5	protein_coding
ENSMUSG00000041359	240.528	1.49662	0.289055	5.17765	2.24698e-07	7.12704e-07	Tcl1	protein_coding
ENSMUSG00000022519	279.172	1.49567	0.114569	13.0548	5.9666e-39	5.57719e-38	Srl	protein_coding
ENSMUSG00000004768	408.065	1.49546	0.0817921	18.2836	1.11707e-74	2.05305e-73	Rab23	protein_coding
ENSMUSG00000032481	3666.65	1.49531	0.0505392	29.5871	2.18677e-192	1.68896e-190	Smarcc1	protein_coding
ENSMUSG00000020407	606.343	1.49461	0.111203	13.4405	3.50298e-41	3.45234e-40	Upp1	protein_coding
ENSMUSG00000035275	458.476	1.49377	0.0982052	15.2107	3.00333e-52	3.7399e-51	Raver2	protein_coding
ENSMUSG00000095325	281.478	1.49343	0.123836	12.0597	1.72334e-33	1.40803e-32	Zfp870	protein_coding
ENSMUSG00000040688	719.824	1.49259	0.0869883	17.1585	5.43148e-66	8.71115e-65	Tbl3	protein_coding
ENSMUSG00000015656	21288.8	1.49216	0.0294547	50.6595	0	0	Hspa8	protein_coding
ENSMUSG00000021318	510.366	1.49131	0.15729	9.4813	2.51145e-21	1.42299e-20	Gli3	protein_coding
ENSMUSG00000032194	1850.28	1.49082	0.0510783	29.1869	2.84341e-187	2.07099e-185	Kank2	protein_coding
ENSMUSG00000024109	15.422	1.49078	0.607411	2.45432	0.0141152	0.028309	Nrxn1	protein_coding
ENSMUSG00000058979	899.01	1.4905	0.0755714	19.723	1.36781e-86	3.03279e-85	Cecr5	protein_coding
ENSMUSG00000062949	606.271	1.49002	0.117354	12.6968	6.15876e-37	5.48793e-36	Atp11c	protein_coding
ENSMUSG00000029361	125.872	1.48936	0.208978	7.12686	1.02682e-12	4.24013e-12	Nos1	protein_coding
ENSMUSG00000103085	51.6568	1.48889	0.391305	3.80495	0.000141832	0.000364855	Gm38120	TEC
ENSMUSG00000084998	19.6566	1.48879	0.324993	4.58099	4.62778e-06	1.34458e-05	Gm16279	antisense
ENSMUSG00000105748	20.2487	1.48768	0.418489	3.55488	0.00037815	0.000932427	RP23-209N19.1	TEC
ENSMUSG00000009076	69.1048	1.48743	0.195668	7.60181	2.9202e-14	1.2856e-13	Zmat5	protein_coding
ENSMUSG00000063888	1761.96	1.48743	0.0631945	23.5373	1.69242e-122	6.04285e-121	Rpl7l1	protein_coding
ENSMUSG00000067219	548.268	1.48727	0.307507	4.83653	1.32123e-06	3.98646e-06	Nipal1	protein_coding
ENSMUSG00000029270	117.399	1.48722	0.176202	8.44045	3.16121e-17	1.56743e-16	Fam69a	protein_coding
ENSMUSG00000052981	12.9742	1.48617	0.481189	3.08854	0.0020114	0.00457201	Ube2ql1	protein_coding
ENSMUSG00000091625	274.558	1.4859	0.143656	10.3434	4.48159e-25	2.85218e-24	Lsm5	protein_coding
ENSMUSG00000024785	456.367	1.48564	0.0908894	16.3456	4.67582e-60	6.75734e-59	Rcl1	protein_coding
ENSMUSG00000028412	1837.38	1.48533	0.0510794	29.0788	6.65607e-186	4.77985e-184	Slc44a1	protein_coding
ENSMUSG00000097397	27.9166	1.4851	0.282704	5.2532	1.49476e-07	4.79647e-07	Gm16861	lincRNA
ENSMUSG00000025980	6626.64	1.48501	0.0684338	21.6999	2.05663e-104	5.94098e-103	Hspd1	protein_coding
ENSMUSG00000028484	2438.32	1.48362	0.0752455	19.717	1.54136e-86	3.41167e-85	Psip1	protein_coding
ENSMUSG00000009073	1393.04	1.48328	0.0620656	23.8985	3.17123e-126	1.19224e-124	Nf2	protein_coding
ENSMUSG00000045333	203.12	1.48149	0.138364	10.7072	9.41815e-27	6.33786e-26	Zfp423	protein_coding
ENSMUSG00000089762	149.3	1.48131	0.187396	7.90471	2.68564e-15	1.23442e-14	Ier5l	protein_coding
ENSMUSG00000050471	307.65	1.48099	0.0974093	15.2038	3.33876e-52	4.14951e-51	Fam118b	protein_coding
ENSMUSG00000074500	84.6108	1.47969	0.235328	6.2878	3.22005e-10	1.18464e-09	Zfp558	protein_coding
ENSMUSG00000042757	43.4748	1.47697	0.20484	7.21035	5.58069e-13	2.32855e-12	Tmem108	protein_coding
ENSMUSG00000024793	36.6098	1.47664	0.346601	4.26034	2.04119e-05	5.64323e-05	Tnfrsf25	protein_coding
ENSMUSG00000049551	335.621	1.47662	0.23672	6.23786	4.43597e-10	1.6224e-09	Fzd9	protein_coding
ENSMUSG00000037712	1409.09	1.47585	0.0655288	22.5221	2.52136e-112	8.06739e-111	Fermt2	protein_coding
ENSMUSG00000048007	88.2207	1.47407	0.177726	8.29405	1.09461e-16	5.3221e-16	Timm8a1	protein_coding
ENSMUSG00000102664	26.4063	1.47374	0.528244	2.78988	0.00527275	0.0113259	Gm38380	TEC
ENSMUSG00000037487	6854.45	1.47339	0.0509715	28.9063	9.96237e-184	7.05507e-182	Ubr5	protein_coding
ENSMUSG00000097651	33.9659	1.47256	0.472273	3.11802	0.00182068	0.0041566	4930461G14Rik	lincRNA
ENSMUSG00000028863	364.081	1.47245	0.0854221	17.2373	1.39393e-66	2.25828e-65	Meaf6	protein_coding
ENSMUSG00000018433	776.787	1.47217	0.0713114	20.6443	1.09941e-94	2.7828e-93	Nol11	protein_coding
ENSMUSG00000022248	273.191	1.47171	0.110619	13.3043	2.18664e-40	2.11989e-39	Rad1	protein_coding
ENSMUSG00000030232	1455.87	1.47152	0.0950151	15.4872	4.23296e-54	5.45167e-53	Aebp2	protein_coding
ENSMUSG00000020844	529.959	1.47091	0.0924932	15.9029	6.04923e-57	8.23913e-56	Nxn	protein_coding
ENSMUSG00000014226	1951.65	1.47075	0.0684903	21.4739	2.7306e-102	7.66276e-101	Cacybp	protein_coding
ENSMUSG00000028948	1068.31	1.47071	0.0554372	26.5292	4.46448e-155	2.34362e-153	Nol9	protein_coding
ENSMUSG00000047501	459.743	1.4699	0.162788	9.02958	1.72328e-19	9.24569e-19	Cldn4	protein_coding
ENSMUSG00000001542	909.128	1.46872	0.105177	13.9643	2.57593e-44	2.71897e-43	Ell2	protein_coding
ENSMUSG00000019738	305.753	1.46762	0.141879	10.3442	4.44734e-25	2.83108e-24	Polr2i	protein_coding
ENSMUSG00000001054	426.745	1.46679	0.112027	13.0932	3.59995e-39	3.38729e-38	Rmnd5b	protein_coding
ENSMUSG00000021175	210.892	1.46675	0.156389	9.37881	6.67243e-21	3.73589e-20	Cdca7l	protein_coding
ENSMUSG00000027387	113.501	1.46655	0.194496	7.54025	4.69068e-14	2.04393e-13	Zc3h8	protein_coding
ENSMUSG00000028800	1250.64	1.46642	0.0498865	29.3952	6.32035e-190	4.76636e-188	Hdac1	protein_coding
ENSMUSG00000003134	606.363	1.4663	0.0851332	17.2236	1.76677e-66	2.85329e-65	Tbc1d8	protein_coding
ENSMUSG00000033066	5850.87	1.46555	0.136261	10.7555	5.58191e-27	3.79122e-26	Gas7	protein_coding
ENSMUSG00000021367	57.8181	1.46469	0.334724	4.37581	1.20984e-05	3.40034e-05	Edn1	protein_coding
ENSMUSG00000029326	740.347	1.46316	0.0683186	21.4167	9.34502e-102	2.5968e-100	Enoph1	protein_coding
ENSMUSG00000034786	20.3887	1.46296	0.347529	4.2096	2.55825e-05	7.00833e-05	Gpsm3	protein_coding
ENSMUSG00000024456	1319.5	1.46253	0.0580557	25.1918	4.92909e-140	2.19917e-138	Diap1	protein_coding
ENSMUSG00000017144	1152.66	1.46246	0.106836	13.6888	1.18427e-42	1.19905e-41	Rnd3	protein_coding
ENSMUSG00000031565	872.329	1.46228	0.0632667	23.113	3.42958e-118	1.16903e-116	Fgfr1	protein_coding
ENSMUSG00000030735	11.9566	1.46168	0.512566	2.8517	0.00434863	0.00945508	Gm9755	protein_coding
ENSMUSG00000078134	10.1347	1.46086	0.495435	2.94864	0.00319178	0.00707332	Gm12355	protein_coding
ENSMUSG00000030019	683.411	1.46079	0.060237	24.2506	6.51014e-130	2.56839e-128	Fbxl14	protein_coding
ENSMUSG00000030079	760.234	1.46054	0.0629619	23.1972	4.85885e-119	1.68087e-117	Ruvbl1	protein_coding
ENSMUSG00000022724	237.077	1.46038	0.127599	11.4451	2.48741e-30	1.86756e-29	Mina	protein_coding
ENSMUSG00000024525	459.927	1.4602	0.141628	10.3101	6.34199e-25	4.00526e-24	Impa2	protein_coding
ENSMUSG00000065305	80.1236	1.46004	0.170206	8.57809	9.64645e-18	4.86894e-17	Gm23246	snoRNA
ENSMUSG00000072235	4157.55	1.45991	0.0662952	22.0214	1.79819e-107	5.42107e-106	Tuba1a	protein_coding
ENSMUSG00000079489	70.0812	1.45976	0.249859	5.84236	5.14664e-09	1.78793e-08	C030013D06Rik	sense_intronic
ENSMUSG00000030243	213.12	1.45918	0.120594	12.1	1.05597e-33	8.67481e-33	Recql	protein_coding
ENSMUSG00000035772	847.271	1.45881	0.0716057	20.3728	2.9155e-92	7.07832e-91	Mrps2	protein_coding
ENSMUSG00000022995	3511.68	1.4583	0.0667546	21.8457	8.53153e-106	2.5332e-104	Enah	protein_coding
ENSMUSG00000087042	12.6676	1.45815	0.392519	3.71486	0.000203316	0.000515089	Gm11611	sense_intronic
ENSMUSG00000065281	96.1523	1.458	0.173826	8.38772	4.95661e-17	2.44389e-16	Gm24452	snoRNA
ENSMUSG00000034292	193.68	1.45767	0.104547	13.9427	3.48378e-44	3.66062e-43	Traf3ip1	protein_coding
ENSMUSG00000097133	68.5826	1.45733	0.358707	4.06273	4.85028e-05	0.000130085	Gm26628	lincRNA
ENSMUSG00000004018	260.616	1.45643	0.101842	14.3009	2.16123e-46	2.38771e-45	Fancl	protein_coding
ENSMUSG00000018599	262.267	1.45636	0.100007	14.5626	4.85616e-48	5.54726e-47	Mief2	protein_coding
ENSMUSG00000027573	568.703	1.45484	0.0583307	24.9413	2.65696e-137	1.13398e-135	Gid8	protein_coding
ENSMUSG00000028976	28.3016	1.45482	0.443028	3.28382	0.00102409	0.00241188	Slc2a5	protein_coding
ENSMUSG00000029376	199.808	1.45444	0.200201	7.2649	3.73309e-13	1.56916e-12	Mthfd2l	protein_coding
ENSMUSG00000038677	542.362	1.45437	0.179174	8.1171	4.77455e-16	2.25747e-15	Scube3	protein_coding
ENSMUSG00000039242	533.756	1.45431	0.0763141	19.0569	5.76033e-81	1.18569e-79	B3galnt2	protein_coding
ENSMUSG00000102336	117.306	1.45378	0.42659	3.4079	0.000654642	0.00157408	Gm37233	lincRNA
ENSMUSG00000048897	902.199	1.45373	0.111455	13.0433	6.94022e-39	6.47543e-38	Zfp710	protein_coding
ENSMUSG00000064037	625.142	1.45221	0.0774959	18.7391	2.37464e-78	4.67341e-77	Gpn1	protein_coding
ENSMUSG00000058147	100.208	1.45213	0.176535	8.22571	1.94039e-16	9.32443e-16	Xlr3c	protein_coding
ENSMUSG00000022292	230.347	1.45194	0.132614	10.9487	6.7438e-28	4.70667e-27	Rrm2b	protein_coding
ENSMUSG00000094530	28.2783	1.4518	0.537765	2.6997	0.00694028	0.0146393	Gm21399	processed_pseudogene
ENSMUSG00000066735	937.376	1.4508	0.06437	22.5384	1.74455e-112	5.59592e-111	Vkorc1l1	protein_coding
ENSMUSG00000029761	1772.5	1.4505	0.0494057	29.3589	1.83804e-189	1.38205e-187	Cald1	protein_coding
ENSMUSG00000047904	20.8793	1.45037	0.46451	3.12236	0.00179409	0.00409997	Sstr2	protein_coding
ENSMUSG00000015337	41.0565	1.45023	0.273742	5.29781	1.17199e-07	3.78069e-07	Endog	protein_coding
ENSMUSG00000097180	78.0642	1.44998	0.209389	6.92481	4.36569e-12	1.75734e-11	2700038G22Rik	lincRNA
ENSMUSG00000027663	895.597	1.44943	0.0839335	17.2688	8.07547e-67	1.31664e-65	Zmat3	protein_coding
ENSMUSG00000101365	24.3256	1.44914	0.416359	3.48051	0.000500459	0.00121873	Gm19325	lincRNA
ENSMUSG00000036639	246.691	1.44837	0.134857	10.7401	6.59905e-27	4.46427e-26	Nudt1	protein_coding
ENSMUSG00000025059	214.137	1.44811	0.207406	6.98198	2.91044e-12	1.17991e-11	Gyk	protein_coding
ENSMUSG00000022429	66.3953	1.44803	0.315699	4.58674	4.50225e-06	1.309e-05	Dmc1	protein_coding
ENSMUSG00000107171	38.3019	1.44757	0.417359	3.46841	0.000523557	0.00127183	RP23-300K5.1	TEC
ENSMUSG00000038453	43.0674	1.44707	0.331859	4.3605	1.29765e-05	3.63833e-05	Srcin1	protein_coding
ENSMUSG00000037902	398.682	1.44672	0.131346	11.0145	3.25253e-28	2.28814e-27	Sirpa	protein_coding
ENSMUSG00000052512	2113.76	1.44407	0.081646	17.6869	5.28659e-70	9.05842e-69	Nav2	protein_coding
ENSMUSG00000030224	2203.58	1.44396	0.0454949	31.739	4.50034e-221	4.49418e-219	Strap	protein_coding
ENSMUSG00000037674	960.936	1.44304	0.0578335	24.9516	2.05384e-137	8.78032e-136	Rfx7	protein_coding
ENSMUSG00000030600	126.425	1.44287	0.139771	10.3231	5.53983e-25	3.51254e-24	Lrfn1	protein_coding
ENSMUSG00000041444	871.404	1.44229	0.0823983	17.5039	1.33864e-68	2.22657e-67	Arhgap32	protein_coding
ENSMUSG00000058357	11.2623	1.44145	0.438497	3.28725	0.00101172	0.0023845	Gm6612	processed_pseudogene
ENSMUSG00000074182	252.241	1.44104	0.111938	12.8736	6.34091e-38	5.79569e-37	Znhit6	protein_coding
ENSMUSG00000029178	821.091	1.44032	0.13905	10.3582	3.84011e-25	2.45003e-24	Klf3	protein_coding
ENSMUSG00000026520	475.999	1.43977	0.114281	12.5985	2.15232e-36	1.88891e-35	Pycr2	protein_coding
ENSMUSG00000027347	97.7618	1.4387	0.238217	6.03945	1.54643e-09	5.5062e-09	Rasgrp1	protein_coding
ENSMUSG00000031925	165.608	1.43847	0.221995	6.47972	9.1893e-11	3.47367e-10	Maml2	protein_coding
ENSMUSG00000097246	49.5643	1.43724	0.277077	5.18713	2.13554e-07	6.78622e-07	Gm26890	lincRNA
ENSMUSG00000044788	526.488	1.43696	0.139567	10.2958	7.35796e-25	4.63544e-24	Fads6	protein_coding
ENSMUSG00000106166	41.4086	1.43625	0.478048	3.0044	0.00266102	0.0059638	RP23-465A17.7	TEC
ENSMUSG00000089832	235.081	1.43585	0.103781	13.8354	1.55913e-43	1.60852e-42	Shkbp1	protein_coding
ENSMUSG00000053080	1212.77	1.43548	0.0599761	23.9342	1.34927e-126	5.12541e-125	2700081O15Rik	protein_coding
ENSMUSG00000031388	206.172	1.43454	0.144555	9.92381	3.27979e-23	1.96319e-22	Naa10	protein_coding
ENSMUSG00000025817	616.67	1.43441	0.0660141	21.7289	1.09422e-104	3.18246e-103	Nudt5	protein_coding
ENSMUSG00000085884	61.9495	1.43435	0.331619	4.3253	1.52324e-05	4.25221e-05	Gm15342	processed_transcript
ENSMUSG00000000693	385.256	1.4338	0.253731	5.65086	1.59643e-08	5.38996e-08	Loxl3	protein_coding
ENSMUSG00000028884	1020.69	1.43008	0.0907469	15.759	5.95872e-56	7.93823e-55	Rpa2	protein_coding
ENSMUSG00000091363	19.6776	1.4295	0.624303	2.28975	0.0220357	0.0427325	Gm7701	processed_pseudogene
ENSMUSG00000020955	89.0615	1.42947	0.197955	7.22118	5.1537e-13	2.15426e-12	Ap4s1	protein_coding
ENSMUSG00000049580	230.711	1.42922	0.141946	10.0687	7.5951e-24	4.6352e-23	Tsku	protein_coding
ENSMUSG00000040502	135.23	1.42695	0.168994	8.44376	3.07285e-17	1.5248e-16	March9	protein_coding
ENSMUSG00000100931	23.918	1.42668	0.572526	2.4919	0.0127062	0.0256765	Gm28085	antisense
ENSMUSG00000021701	708.469	1.42656	0.132569	10.7608	5.26927e-27	3.58078e-26	Plk2	protein_coding
[truncated: 4,552 more rows]

## Sheet: Supplementary Data 1c
tc;sf1ESCs against reference SCLCs
gene_id	baseMean	log2FoldChange	lfcSE	stat	pvalue	padj	gene_name	gene_biotype
ENSMUSG00000039106	16.1039	10.6111	1.48087	7.16541	7.75569e-13	3.25466e-12	Htr5a	protein_coding
ENSMUSG00000032315	175.547	10.3129	0.729722	14.1326	2.39226e-45	2.65444e-44	Cyp1a1	protein_coding
ENSMUSG00000079014	19.6905	10.1597	1.46909	6.91568	4.6562e-12	1.88557e-11	Serpina3i	protein_coding
ENSMUSG00000030523	417.04	10.1518	0.407217	24.9296	3.55601e-137	1.70882e-135	Trpm1	protein_coding
ENSMUSG00000052013	41.2425	10.1235	1.44137	7.02352	2.16348e-12	8.88932e-12	Btla	protein_coding
ENSMUSG00000075023	88.4988	10.0484	1.4346	7.00432	2.4818e-12	1.01727e-11	Accsl	protein_coding
ENSMUSG00000048528	42.509	9.20695	1.03946	8.85744	8.18713e-19	4.37325e-18	Nkx1-2	protein_coding
ENSMUSG00000084822	13.4841	8.6808	1.47504	5.88513	3.9775e-09	1.39523e-08	Myadml2os	antisense
ENSMUSG00000021624	16.8068	8.22094	1.46509	5.61123	2.00898e-08	6.78822e-08	Cd180	protein_coding
ENSMUSG00000030897	19.6031	8.18657	1.06011	7.7224	1.14164e-14	5.18217e-14	Cnga4	protein_coding
ENSMUSG00000053613	36.3911	8.15556	0.755352	10.797	3.55547e-27	2.49166e-26	Notumos	antisense
ENSMUSG00000104340	12.4633	8.11549	1.49544	5.42681	5.73716e-08	1.88862e-07	Gm10522	lincRNA
ENSMUSG00000070637	50.1748	8.09739	0.619692	13.0668	5.09696e-39	4.87664e-38	Gm694	protein_coding
ENSMUSG00000087455	18.437	7.84417	0.909491	8.62478	6.42137e-18	3.30773e-17	5330411J11Rik	processed_transcript
ENSMUSG00000005892	1665.2	7.73955	0.132321	58.4906	0	0	Trh	protein_coding
ENSMUSG00000026532	66.749	7.71693	0.738128	10.4547	1.39386e-25	9.34785e-25	Spta1	protein_coding
ENSMUSG00000031688	18.6082	7.53756	0.885792	8.5094	1.74832e-17	8.87525e-17	Pou4f2	protein_coding
ENSMUSG00000046500	18.3567	7.46716	0.883316	8.45355	2.82568e-17	1.42398e-16	Fam19a4	protein_coding
ENSMUSG00000097768	199.68	7.42362	0.289819	25.6147	1.04609e-144	5.35939e-143	2310043M15Rik	lincRNA
ENSMUSG00000075304	150.875	7.31522	0.302311	24.1976	2.35538e-129	1.02407e-127	Sp5	protein_coding
ENSMUSG00000040533	14.3314	7.26971	1.07275	6.77668	1.22971e-11	4.89226e-11	Matn1	protein_coding
ENSMUSG00000039269	10.0125	7.26632	1.10599	6.56995	5.03337e-11	1.94937e-10	2300002M23Rik	protein_coding
ENSMUSG00000024672	11.4575	7.24529	1.49219	4.85549	1.20091e-06	3.63888e-06	Ms4a7	protein_coding
ENSMUSG00000075122	86.2984	7.2236	0.503619	14.3434	1.17183e-46	1.3386e-45	Cd80	protein_coding
ENSMUSG00000059146	13.0057	7.18231	1.08398	6.62586	3.45223e-11	1.34784e-10	Ntrk3	protein_coding
ENSMUSG00000097604	15.4787	7.17687	1.46127	4.91139	9.04351e-07	2.76221e-06	Gm17322	lincRNA
ENSMUSG00000029819	14.4738	7.12933	1.13699	6.27034	3.60261e-10	1.33383e-09	Npy	protein_coding
ENSMUSG00000045326	10.5762	7.09783	1.49164	4.75842	1.95119e-06	5.82803e-06	Fndc7	protein_coding
ENSMUSG00000083534	215.196	7.049	0.285622	24.6795	1.77716e-134	8.29073e-133	H2-M6-ps	unprocessed_pseudogene
ENSMUSG00000004359	109.583	7.04653	0.469656	15.0036	6.95587e-51	8.72555e-50	Spic	protein_coding
ENSMUSG00000025955	4509.54	7.03451	1.02578	6.85771	6.99724e-12	2.81442e-11	Akr1cl	protein_coding
ENSMUSG00000078508	39.6266	7.03411	0.512387	13.7281	6.89017e-43	7.20144e-42	Gm13128	protein_coding
ENSMUSG00000053654	36.2763	7.02866	0.556898	12.6211	1.61564e-36	1.4513e-35	Krt42	protein_coding
ENSMUSG00000015354	179.597	7.01837	0.537656	13.0537	6.05708e-39	5.78011e-38	Pcolce2	protein_coding
ENSMUSG00000000320	45.9706	7.01673	0.495545	14.1596	1.62837e-45	1.81321e-44	Alox12	protein_coding
ENSMUSG00000051747	419.432	7.01328	0.218625	32.079	8.65016e-226	1.04806e-223	Ttn	protein_coding
ENSMUSG00000076448	11.0836	6.96525	1.49615	4.65545	3.2328e-06	9.52697e-06	Mir763	miRNA
ENSMUSG00000042988	201.653	6.90055	0.228323	30.2228	1.18929e-200	1.13448e-198	Notum	protein_coding
ENSMUSG00000032500	23.548	6.90038	1.09294	6.31357	2.72675e-10	1.01661e-09	Dclk3	protein_coding
ENSMUSG00000048070	13.6998	6.88295	1.08077	6.36855	1.90823e-10	7.1815e-10	Pirt	protein_coding
ENSMUSG00000053062	1844.38	6.82927	0.139272	49.0355	0	0	Jam2	protein_coding
ENSMUSG00000086712	34.4427	6.77374	0.771872	8.77573	1.69796e-18	8.96128e-18	AI427809	lincRNA
ENSMUSG00000027500	530.388	6.73126	0.369758	18.2045	4.75459e-74	9.19449e-73	Stmn2	protein_coding
ENSMUSG00000058755	53.3458	6.70885	0.400952	16.7323	7.62335e-63	1.22727e-61	Osm	protein_coding
ENSMUSG00000092622	33.3075	6.58233	0.589579	11.1645	6.08623e-29	4.48141e-28	Khdc3	protein_coding
ENSMUSG00000021322	175.035	6.58202	0.247671	26.5757	1.29654e-155	7.41524e-154	Aoah	protein_coding
ENSMUSG00000064308	47.6796	6.5375	0.549456	11.8981	1.21032e-32	9.91091e-32	2410137M14Rik	protein_coding
ENSMUSG00000028360	20.4728	6.52879	1.04842	6.22724	4.74731e-10	1.74726e-09	Slc44a5	protein_coding
ENSMUSG00000099474	46.1317	6.51655	0.475484	13.7051	9.46681e-43	9.86625e-42	1700097N02Rik	antisense
ENSMUSG00000036218	53.2325	6.46204	0.437498	14.7704	2.27241e-49	2.77035e-48	Pdzrn4	protein_coding
ENSMUSG00000057215	21.3941	6.4478	0.657471	9.80698	1.05071e-22	6.40778e-22	Platr28	lincRNA
ENSMUSG00000104528	15.028	6.2908	1.07022	5.87805	4.15126e-09	1.45539e-08	RP23-287M3.2	TEC
ENSMUSG00000050296	48.3175	6.16081	1.48484	4.14915	3.33705e-05	9.07958e-05	Abca12	protein_coding
ENSMUSG00000007653	16.8676	6.157	1.50415	4.09334	4.25203e-05	0.000114642	Gabrb2	protein_coding
ENSMUSG00000042102	69.0869	6.10974	0.379539	16.0978	2.64383e-58	3.87555e-57	Dmgdh	protein_coding
ENSMUSG00000083956	13.0877	6.09537	1.52154	4.00605	6.17432e-05	0.000164133	Gm12361	processed_pseudogene
ENSMUSG00000074365	141.179	6.07505	0.217041	27.9903	2.12985e-172	1.4637e-170	Crxos	protein_coding
ENSMUSG00000028602	55.2261	6.07245	0.491184	12.3629	4.14956e-35	3.60216e-34	Tnfrsf8	protein_coding
ENSMUSG00000064294	248.342	6.0423	0.499893	12.0872	1.23463e-33	1.03452e-32	Aox3	protein_coding
ENSMUSG00000097091	24.8164	6.03203	0.781372	7.71979	1.1652e-14	5.28631e-14	4930526L06Rik	antisense
ENSMUSG00000027581	35.0773	6.01609	0.450302	13.3601	1.03383e-40	1.03362e-39	Stmn3	protein_coding
ENSMUSG00000050328	25.4875	6.011	0.526696	11.4127	3.61529e-30	2.75648e-29	Hoxc12	protein_coding
ENSMUSG00000067261	112.998	5.99163	0.301374	19.881	5.94029e-88	1.44632e-86	Foxd3	protein_coding
ENSMUSG00000062327	18.5132	5.96924	0.580161	10.2889	7.9044e-25	5.17215e-24	T	protein_coding
ENSMUSG00000102185	19.1917	5.96888	0.569572	10.4796	1.0721e-25	7.21083e-25	5033404E19Rik	transcribed_processed_pseudogene
ENSMUSG00000057098	86.1623	5.96302	0.263908	22.5951	4.84468e-113	1.692e-111	Ebf1	protein_coding
ENSMUSG00000047485	18.189	5.93725	0.674881	8.79747	1.3993e-18	7.40951e-18	Klhl34	protein_coding
ENSMUSG00000066652	478.445	5.9261	0.225497	26.2802	3.22872e-152	1.78277e-150	Lefty2	protein_coding
ENSMUSG00000029468	114.348	5.90676	0.26716	22.1094	2.56634e-108	8.46562e-107	P2rx7	protein_coding
ENSMUSG00000041722	13.9742	5.90506	0.62999	9.37326	7.03267e-21	4.04114e-20	Khdc1c	protein_coding
ENSMUSG00000028354	134.68	5.90366	0.24595	24.0035	2.55451e-127	1.06362e-125	Fmn2	protein_coding
ENSMUSG00000102097	22.5085	5.89354	1.51133	3.89957	9.63625e-05	0.000252073	A930006L05Rik	antisense
ENSMUSG00000028179	606.729	5.81759	0.176811	32.9028	2.00369e-237	2.71029e-235	Cth	protein_coding
ENSMUSG00000024209	519.359	5.80098	0.181282	31.9997	1.10007e-224	1.31417e-222	1700061G19Rik	protein_coding
ENSMUSG00000083081	13.1178	5.79489	0.673435	8.60497	7.63367e-18	3.92428e-17	Gm13223	processed_pseudogene
ENSMUSG00000038651	14.8485	5.74571	0.700261	8.20509	2.30416e-16	1.1201e-15	Sycp2l	protein_coding
ENSMUSG00000039138	13.5624	5.72166	0.616769	9.27683	1.7459e-20	9.91426e-20	4930591A17Rik	lincRNA
ENSMUSG00000063903	62.2055	5.71764	1.04296	5.48215	4.20192e-08	1.39419e-07	Klk1	protein_coding
ENSMUSG00000060180	85.5321	5.67244	0.284233	19.957	1.30375e-88	3.21103e-87	Myh13	protein_coding
ENSMUSG00000003418	98.8256	5.67009	0.241898	23.44	1.67161e-121	6.44566e-120	St8sia6	protein_coding
ENSMUSG00000031139	493.365	5.66918	0.56557	10.0238	1.19777e-23	7.5421e-23	Mcf2	protein_coding
ENSMUSG00000050840	10.7323	5.66454	1.52851	3.70593	0.000210616	0.000531215	Cdh20	protein_coding
ENSMUSG00000107240	11.2976	5.66055	1.53351	3.69123	0.000223169	0.000561049	RP24-132L16.13	TEC
ENSMUSG00000051029	31.321	5.65825	0.600678	9.41977	4.52067e-21	2.6165e-20	Serpinb1b	protein_coding
ENSMUSG00000029544	70.8432	5.65701	0.322255	17.5545	5.49849e-69	9.72795e-68	Cabp1	protein_coding
ENSMUSG00000005503	11.3497	5.64254	0.927093	6.08627	1.15569e-09	4.16424e-09	Evx1	protein_coding
ENSMUSG00000028581	644.72	5.61553	0.122815	45.7236	0	0	Laptm5	protein_coding
ENSMUSG00000031750	44.7144	5.6115	0.520557	10.7798	4.28753e-27	2.9981e-26	Il34	protein_coding
ENSMUSG00000104701	14.3406	5.60334	0.572971	9.77945	1.37958e-22	8.37742e-22	RP23-336O18.4	lincRNA
ENSMUSG00000031549	101.588	5.54249	0.237043	23.3818	6.54843e-121	2.51367e-119	Ido2	protein_coding
ENSMUSG00000067578	769.759	5.52524	1.44747	3.81716	0.000134997	0.000347728	Cbln4	protein_coding
ENSMUSG00000037437	30.772	5.51994	0.400377	13.7869	3.05788e-43	3.21707e-42	Adam32	protein_coding
ENSMUSG00000041309	123.73	5.50997	0.236405	23.3074	3.73052e-120	1.4129e-118	Nkx6-2	protein_coding
ENSMUSG00000040134	16.9668	5.4834	1.51293	3.62435	0.00028969	0.000718185	Rdh7	protein_coding
ENSMUSG00000054391	15.7388	5.48208	1.52166	3.6027	0.00031493	0.000778193	4930517O19Rik	processed_transcript
ENSMUSG00000011034	55.0427	5.4347	0.308037	17.643	1.15186e-69	2.06069e-68	Slc5a1	protein_coding
ENSMUSG00000081683	216.738	5.42617	0.178594	30.3827	9.29206e-203	9.06685e-201	Fzd10	protein_coding
ENSMUSG00000013766	59.3128	5.41511	0.31557	17.1598	5.31246e-66	8.98234e-65	Ly6g6e	protein_coding
ENSMUSG00000070348	1007.55	5.40765	0.100005	54.0739	0	0	Ccnd1	protein_coding
ENSMUSG00000096847	53.3532	5.40177	0.53826	10.0356	1.06298e-23	6.70661e-23	Tmem151b	protein_coding
ENSMUSG00000104324	19.0731	5.39413	1.5991	3.37323	0.000742928	0.00176843	Gm37320	TEC
ENSMUSG00000026656	19.9436	5.39385	0.738192	7.30684	2.73489e-13	1.1688e-12	Fcgr2b	protein_coding
ENSMUSG00000052026	124.239	5.38926	0.265749	20.2795	1.95042e-91	5.08801e-90	Slc6a7	protein_coding
ENSMUSG00000036924	28.2646	5.38405	1.50894	3.5681	0.000359582	0.000883065	Cst13	protein_coding
ENSMUSG00000027375	157.487	5.37459	0.341258	15.7493	6.93976e-56	9.70541e-55	Mal	protein_coding
ENSMUSG00000065546	46.6834	5.35164	0.864063	6.19357	5.88153e-10	2.15263e-09	Mir196a-1	miRNA
ENSMUSG00000086924	17.1837	5.32203	0.715469	7.43851	1.01825e-13	4.43243e-13	Gm11766	lincRNA
ENSMUSG00000038679	724.58	5.31879	0.187164	28.4178	1.21781e-177	8.86992e-176	Trps1	protein_coding
ENSMUSG00000040650	46.177	5.31534	0.521515	10.1921	2.15043e-24	1.3932e-23	Cyp2b23	protein_coding
ENSMUSG00000024619	101.001	5.29095	0.229193	23.0851	6.53023e-118	2.4336e-116	Cdx1	protein_coding
ENSMUSG00000106820	18.1333	5.28718	0.559813	9.44455	3.56932e-21	2.07622e-20	RP24-544J6.4	lincRNA
ENSMUSG00000087474	15.138	5.27549	0.560527	9.41166	4.88343e-21	2.82263e-20	Gm12100	processed_transcript
ENSMUSG00000041984	13.5603	5.2716	0.692358	7.61398	2.65777e-14	1.18704e-13	Rptn	protein_coding
ENSMUSG00000050917	896.042	5.27031	0.397362	13.2632	3.78175e-40	3.72421e-39	Fgf4	protein_coding
ENSMUSG00000039830	147.982	5.26851	0.40862	12.8934	4.90296e-38	4.58633e-37	Olig2	protein_coding
ENSMUSG00000070942	55.4815	5.26432	0.745938	7.05732	1.6975e-12	7.00737e-12	Il1rl2	protein_coding
ENSMUSG00000032999	296.051	5.23476	0.507251	10.3199	5.73089e-25	3.77312e-24	Nlrp4f	protein_coding
ENSMUSG00000032591	39.7104	5.23427	0.439754	11.9027	1.14522e-32	9.38688e-32	Mst1	protein_coding
ENSMUSG00000096014	15.1362	5.22051	0.612771	8.51951	1.60228e-17	8.14847e-17	Sox1	protein_coding
ENSMUSG00000027077	63.1974	5.22046	0.384567	13.5749	5.64146e-42	5.77589e-41	Smtnl1	protein_coding
ENSMUSG00000030825	287.423	5.21094	0.16803	31.012	3.71619e-211	3.95851e-209	Hsd17b14	protein_coding
ENSMUSG00000024565	64.1666	5.20213	0.305619	17.0216	5.67828e-65	9.46936e-64	Sall3	protein_coding
ENSMUSG00000087193	33.0909	5.19408	0.39401	13.1826	1.10523e-39	1.07475e-38	Gm14820	antisense
ENSMUSG00000031662	48.655	5.17341	0.28527	18.1351	1.68325e-73	3.22339e-72	Snx20	protein_coding
ENSMUSG00000021587	20.1562	5.16678	0.532066	9.7108	2.71204e-22	1.63406e-21	Pcsk1	protein_coding
ENSMUSG00000106229	21.2557	5.16187	1.52062	3.39459	0.000687316	0.00164202	RP23-342N8.2	sense_intronic
ENSMUSG00000031925	165.608	5.15922	0.198594	25.9787	8.62384e-149	4.61231e-147	Maml2	protein_coding
ENSMUSG00000001930	190.42	5.15547	0.167678	30.7463	1.3694e-207	1.42311e-205	Vwf	protein_coding
ENSMUSG00000033576	67.0085	5.15219	0.314408	16.3869	2.37104e-60	3.62534e-59	Apol6	protein_coding
ENSMUSG00000022012	221.26	5.14909	0.236562	21.7663	4.83875e-105	1.51041e-103	Enox1	protein_coding
ENSMUSG00000073538	144.446	5.11947	0.190655	26.852	7.99876e-159	4.66868e-157	E330020D12Rik	processed_transcript
ENSMUSG00000057182	28.4665	5.11807	0.532586	9.60985	7.26572e-22	4.32274e-21	Scn3a	protein_coding
ENSMUSG00000032271	14.6352	5.11704	0.58412	8.76025	1.94814e-18	1.02499e-17	Nnmt	protein_coding
ENSMUSG00000021095	16.7545	5.11336	0.574529	8.90009	5.58018e-19	3.00205e-18	Gsc	protein_coding
ENSMUSG00000048078	1352.95	5.11244	0.141582	36.1094	1.61617e-285	3.1301e-283	Tenm4	protein_coding
ENSMUSG00000037653	32.0485	5.09431	1.05472	4.83003	1.36514e-06	4.11796e-06	Kctd8	protein_coding
ENSMUSG00000032769	17.7649	5.08056	0.599488	8.47484	2.35395e-17	1.18954e-16	Trpa1	protein_coding
ENSMUSG00000037833	117.664	5.04132	0.250528	20.1228	4.66279e-90	1.18966e-88	Sh2d4b	protein_coding
ENSMUSG00000024459	283.524	5.0317	0.169257	29.7282	3.31882e-194	2.89576e-192	H2-M5	protein_coding
ENSMUSG00000028859	13.1512	5.02628	0.60022	8.37407	5.56621e-17	2.76902e-16	Csf3r	protein_coding
ENSMUSG00000003849	624.877	5.02602	0.108487	46.3282	0	0	Nqo1	protein_coding
ENSMUSG00000049511	13.8885	5.01409	0.619599	8.09247	5.8468e-16	2.79913e-15	Htr1b	protein_coding
ENSMUSG00000082082	393.316	5.00215	0.426181	11.7372	8.21986e-32	6.571e-31	Gm13230	transcribed_unprocessed_pseudogene
ENSMUSG00000025909	17.1954	4.98534	0.596738	8.35431	6.58158e-17	3.26715e-16	Sntg1	protein_coding
ENSMUSG00000074736	20.0771	4.9721	0.537254	9.25465	2.14938e-20	1.21757e-19	Syndig1	protein_coding
ENSMUSG00000044835	178.69	4.96906	0.188426	26.3714	2.91496e-153	1.62355e-151	Ankrd45	protein_coding
ENSMUSG00000024806	14.6184	4.95766	0.595083	8.33105	8.01298e-17	3.96846e-16	Mlana	protein_coding
ENSMUSG00000027401	46.3156	4.94199	1.05253	4.69536	2.66132e-06	7.88829e-06	Tgm3	protein_coding
ENSMUSG00000043673	45.1296	4.93638	0.326701	15.1098	1.39611e-51	1.77482e-50	Kcns3	protein_coding
ENSMUSG00000026564	194.466	4.92206	0.17599	27.9679	3.99881e-172	2.73341e-170	Dusp27	protein_coding
ENSMUSG00000034486	46.4913	4.91919	0.301138	16.3353	5.53564e-60	8.38877e-59	Gbx2	protein_coding
ENSMUSG00000040026	34.9339	4.91422	0.363732	13.5106	1.35482e-41	1.37662e-40	Saa3	protein_coding
ENSMUSG00000044921	19.0136	4.89904	1.53542	3.19068	0.00141939	0.00327172	Rassf9	protein_coding
ENSMUSG00000090369	13.8354	4.89783	1.54864	3.16267	0.00156328	0.00358657	4933411K16Rik	protein_coding
ENSMUSG00000095834	10.8169	4.89572	0.724016	6.7619	1.36196e-11	5.41082e-11	Tdgf1-ps1	processed_pseudogene
ENSMUSG00000030413	74.9695	4.86166	0.250099	19.439	3.61374e-84	8.24134e-83	Pglyrp1	protein_coding
ENSMUSG00000027703	32.4555	4.85685	0.378183	12.8426	9.46456e-38	8.78263e-37	Lrriq4	protein_coding
ENSMUSG00000011263	353.074	4.85637	0.386904	12.5519	3.88103e-36	3.45108e-35	Exoc3l2	protein_coding
ENSMUSG00000046204	71.1402	4.839	0.312127	15.5033	3.29417e-54	4.44175e-53	Pnma2	protein_coding
ENSMUSG00000050157	31.6009	4.78076	0.414535	11.5328	9.01427e-31	6.98968e-30	Gm867	antisense
ENSMUSG00000065968	26.7671	4.75984	0.891687	5.33801	9.39712e-08	3.0584e-07	Ifitm7	protein_coding
ENSMUSG00000038347	100.298	4.75814	0.196754	24.1831	3.3474e-129	1.45045e-127	Tcte2	protein_coding
ENSMUSG00000047678	16.4592	4.74859	1.55387	3.05598	0.00224325	0.00503811	Gpr82	protein_coding
ENSMUSG00000025056	452.116	4.73951	0.152552	31.0681	6.50433e-212	6.98669e-210	Nr0b1	protein_coding
ENSMUSG00000099370	316.181	4.7153	0.413019	11.4167	3.45152e-30	2.63398e-29	Platr10	lincRNA
ENSMUSG00000029816	58.4345	4.71512	0.355828	13.2511	4.44605e-40	4.36998e-39	Gpnmb	protein_coding
ENSMUSG00000085403	14.2267	4.70939	0.517375	9.10246	8.83056e-20	4.89173e-19	Gm13068	antisense
ENSMUSG00000085471	14.5791	4.70291	0.904753	5.19801	2.01434e-07	6.42262e-07	4933423P22Rik	antisense
ENSMUSG00000097545	13.0996	4.70093	0.683748	6.87525	6.18817e-12	2.49488e-11	Mir124a-1hg	lincRNA
ENSMUSG00000071362	10.3738	4.69536	0.639737	7.33952	2.14366e-13	9.21053e-13	Gm10330	protein_coding
ENSMUSG00000102476	12.8831	4.68591	1.0869	4.31124	1.6234e-05	4.53577e-05	Gm37245	lincRNA
ENSMUSG00000046186	50.3555	4.67232	0.479727	9.73954	2.04481e-22	1.23554e-21	Cd109	protein_coding
ENSMUSG00000032135	1193.1	4.66505	0.136741	34.1158	4.29897e-255	6.54185e-253	Mcam	protein_coding
ENSMUSG00000040721	463.809	4.65782	0.14378	32.3955	3.17506e-230	3.97894e-228	Zfhx2	protein_coding
ENSMUSG00000026062	122.629	4.65625	0.857252	5.4316	5.5851e-08	1.83975e-07	Slc9a2	protein_coding
ENSMUSG00000055026	20.2236	4.65505	1.07184	4.34304	1.40523e-05	3.94689e-05	Gabrg3	protein_coding
ENSMUSG00000085565	10.6907	4.65191	0.594106	7.83011	4.87449e-15	2.24696e-14	Gm15721	lincRNA
ENSMUSG00000032494	1976.72	4.65102	0.416492	11.1671	5.90636e-29	4.35022e-28	Tdgf1	protein_coding
ENSMUSG00000052117	55.1563	4.64827	0.335399	13.8589	1.1233e-43	1.19955e-42	D630039A03Rik	protein_coding
ENSMUSG00000086391	13.013	4.6378	0.675828	6.86239	6.77175e-12	2.72672e-11	1700042O10Rik	antisense
ENSMUSG00000063646	189.849	4.63687	0.491564	9.43288	3.98974e-21	2.31445e-20	Jakmip1	protein_coding
ENSMUSG00000086096	19.4193	4.6338	0.461646	10.0376	1.04219e-23	6.58027e-23	Gm12688	lincRNA
ENSMUSG00000052921	34.5294	4.62938	0.437738	10.5757	3.86253e-26	2.62691e-25	Arhgef15	protein_coding
ENSMUSG00000068373	33.0454	4.61414	0.48096	9.59361	8.50567e-22	5.05339e-21	D430041D05Rik	protein_coding
ENSMUSG00000021575	50.4983	4.60007	0.278921	16.4923	4.16455e-61	6.45252e-60	Ahrr	protein_coding
ENSMUSG00000004948	30.1635	4.58628	0.356765	12.8552	8.04219e-38	7.47903e-37	Zp3	protein_coding
ENSMUSG00000040127	14.4346	4.5786	0.682674	6.70687	1.98841e-11	7.83988e-11	Sdr9c7	protein_coding
ENSMUSG00000043681	36.3437	4.57474	0.506684	9.02877	1.73612e-19	9.54083e-19	Fam25c	protein_coding
ENSMUSG00000102148	17.8321	4.57355	1.57295	2.90762	0.00364189	0.00795157	Gm38059	TEC
ENSMUSG00000024421	589.692	4.57207	0.172566	26.4946	1.12001e-154	6.34877e-153	Lama3	protein_coding
ENSMUSG00000031932	35.8962	4.5674	0.596636	7.65526	1.92919e-14	8.67848e-14	Gpr83	protein_coding
ENSMUSG00000082765	18.1275	4.56662	0.445496	10.2506	1.17564e-24	7.66326e-24	Gm14411	unprocessed_pseudogene
ENSMUSG00000079330	67.125	4.54776	0.396347	11.4742	1.77864e-30	1.36672e-29	Lemd1	protein_coding
ENSMUSG00000087283	18.3964	4.53443	0.482519	9.39742	5.59199e-21	3.22271e-20	Gm13580	antisense
ENSMUSG00000030268	2431.48	4.52247	0.0650205	69.5545	0	0	Bcat1	protein_coding
ENSMUSG00000086130	16.1817	4.51495	0.671444	6.72424	1.76515e-11	6.98007e-11	Gm16211	lincRNA
ENSMUSG00000027380	21.6471	4.50471	0.880563	5.11571	3.1256e-07	9.84307e-07	Acoxl	protein_coding
ENSMUSG00000022304	10.7027	4.49261	0.61957	7.25117	4.13179e-13	1.75551e-12	Dpys	protein_coding
ENSMUSG00000051980	12.2327	4.48506	0.530395	8.45608	2.76522e-17	1.39378e-16	Casr	protein_coding
ENSMUSG00000091523	30.1346	4.46502	0.904221	4.93798	7.89374e-07	2.42116e-06	AU040972	antisense
ENSMUSG00000022900	497.433	4.46277	0.211862	21.0645	1.68469e-98	4.81757e-97	Ildr1	protein_coding
ENSMUSG00000001095	83.6584	4.45712	1.05452	4.22666	2.37188e-05	6.54474e-05	Slc13a2	protein_coding
ENSMUSG00000045930	18.4063	4.45519	1.48664	2.99681	0.00272819	0.00604857	Clec14a	protein_coding
ENSMUSG00000044734	149.296	4.45045	0.341038	13.0497	6.3797e-39	6.08117e-38	Serpinb1a	protein_coding
ENSMUSG00000063919	57.584	4.45043	0.394327	11.2861	1.53624e-29	1.15038e-28	Srrm4	protein_coding
ENSMUSG00000022947	252.077	4.435	0.193723	22.8935	5.39341e-116	1.96134e-114	Cbr3	protein_coding
ENSMUSG00000038508	56.9923	4.43312	0.266433	16.6388	3.64846e-62	5.78615e-61	Gdf15	protein_coding
ENSMUSG00000002104	38.58	4.43053	0.292679	15.1378	9.11505e-52	1.16747e-50	Rapsn	protein_coding
ENSMUSG00000078706	735.707	4.42256	0.141409	31.2749	1.02491e-214	1.12455e-212	Gm53	lincRNA
ENSMUSG00000022871	156.932	4.42067	0.180927	24.4334	7.55899e-132	3.42027e-130	Fetub	protein_coding
ENSMUSG00000034607	35.6594	4.41952	0.340778	12.9689	1.83591e-38	1.73512e-37	Pof1b	protein_coding
ENSMUSG00000037033	62.9035	4.41098	0.245865	17.9406	5.67985e-72	1.05604e-70	Clca3b	protein_coding
ENSMUSG00000030411	36.826	4.40042	0.321965	13.6674	1.59008e-42	1.64643e-41	Nova2	protein_coding
ENSMUSG00000035934	336.925	4.39847	0.206112	21.3403	4.80272e-101	1.43269e-99	Pknox2	protein_coding
ENSMUSG00000103233	28.4979	4.38368	1.56113	2.80802	0.00498477	0.0106427	Gm37159	TEC
ENSMUSG00000090042	31.7523	4.3836	1.55866	2.81242	0.0049171	0.0105131	Gm8550	processed_pseudogene
ENSMUSG00000033122	893.493	4.38274	1.54448	2.83769	0.00454415	0.00976311	Hsd17b3	protein_coding
ENSMUSG00000090004	10.6102	4.38224	1.57346	2.7851	0.0053511	0.0113688	Gm16125	processed_pseudogene
ENSMUSG00000102565	20.8973	4.38123	1.56222	2.80449	0.00503969	0.0107465	Gm37036	TEC
ENSMUSG00000103194	25.1535	4.38067	1.48527	2.94941	0.00318376	0.00700576	Gm37643	TEC
ENSMUSG00000032495	116.881	4.37373	0.364899	11.9861	4.20065e-33	3.48102e-32	Lrrc2	protein_coding
ENSMUSG00000020173	931.611	4.36635	0.198638	21.9815	4.33115e-107	1.40337e-105	Cobl	protein_coding
ENSMUSG00000068323	226.75	4.3616	0.133543	32.6606	5.66058e-234	7.19963e-232	Slc4a5	protein_coding
ENSMUSG00000037860	256.002	4.35788	0.142022	30.6846	9.14468e-207	9.31409e-205	Aim2	protein_coding
ENSMUSG00000035699	21.6877	4.35595	0.377824	11.529	9.41866e-31	7.29882e-30	Slc51a	protein_coding
ENSMUSG00000028528	221.944	4.35132	0.437424	9.9476	2.58343e-23	1.61008e-22	Dnajc6	protein_coding
ENSMUSG00000025932	208.525	4.33843	0.171425	25.3081	2.60378e-141	1.28754e-139	Eya1	protein_coding
ENSMUSG00000027765	39.2485	4.33265	0.503071	8.6124	7.1545e-18	3.68166e-17	P2ry1	protein_coding
ENSMUSG00000028019	314.373	4.32293	0.154887	27.9103	2.00173e-171	1.3574e-169	Pdgfc	protein_coding
ENSMUSG00000102950	63.0182	4.31006	0.769108	5.60397	2.09495e-08	7.0712e-08	Gm37018	TEC
ENSMUSG00000098166	10.2074	4.30525	1.52446	2.82411	0.00474121	0.0101575	Gm26978	sense_intronic
ENSMUSG00000051212	17.3013	4.30189	1.49195	2.8834	0.00393407	0.0085457	Gpr183	protein_coding
ENSMUSG00000031224	50.643	4.29852	0.49221	8.73311	2.47769e-18	1.29746e-17	Magee2	protein_coding
ENSMUSG00000020227	141.29	4.28473	0.176051	24.338	7.76557e-131	3.44665e-129	Irak3	protein_coding
ENSMUSG00000048402	541.404	4.28298	0.177551	24.1226	1.44892e-128	6.1531e-127	Gli2	protein_coding
ENSMUSG00000050824	20.0081	4.27243	0.42769	9.98955	1.69346e-23	1.05903e-22	Sstr5	protein_coding
ENSMUSG00000037171	309.393	4.26834	0.599384	7.12121	1.06984e-12	4.46102e-12	Nodal	protein_coding
ENSMUSG00000027702	356.86	4.25056	0.398652	10.6623	1.52713e-26	1.05062e-25	Lrrc34	protein_coding
ENSMUSG00000055102	98.1532	4.24787	0.253902	16.7304	7.87514e-63	1.26701e-61	Zfp819	protein_coding
ENSMUSG00000023902	736.549	4.24663	0.10028	42.3479	0	0	Zscan10	protein_coding
ENSMUSG00000030559	39.7772	4.23714	0.330605	12.8163	1.32858e-37	1.22751e-36	Rab38	protein_coding
ENSMUSG00000024039	209.749	4.23612	0.230063	18.4129	1.03541e-75	2.06638e-74	Cbs	protein_coding
ENSMUSG00000042118	22.4249	4.228	0.483905	8.73727	2.3882e-18	1.25163e-17	Bhmt2	protein_coding
ENSMUSG00000055373	271.728	4.22798	0.40598	10.4142	2.13494e-25	1.42468e-24	Fut9	protein_coding
ENSMUSG00000060586	194.373	4.22078	0.420512	10.0372	1.04558e-23	6.60005e-23	H2-Eb1	protein_coding
ENSMUSG00000045215	163.997	4.21797	0.268168	15.7288	9.59676e-56	1.33628e-54	Asxl3	protein_coding
ENSMUSG00000074817	30.9646	4.21419	0.455057	9.26079	2.02918e-20	1.15025e-19	Papolb	protein_coding
ENSMUSG00000050974	10.3175	4.21404	1.59701	2.63871	0.00832229	0.0171837	Gm9847	protein_coding
ENSMUSG00000026380	4503.18	4.19303	0.116405	36.021	3.92818e-284	7.55067e-282	Tfcp2l1	protein_coding
ENSMUSG00000029121	64.1553	4.18441	0.274965	15.218	2.68602e-52	3.47687e-51	Crmp1	protein_coding
ENSMUSG00000004151	261.06	4.18197	0.199098	21.0045	5.96258e-98	1.69559e-96	Etv1	protein_coding
ENSMUSG00000081301	10.671	4.18046	0.745314	5.60899	2.03512e-08	6.87562e-08	Gm15951	processed_pseudogene
ENSMUSG00000033826	657.634	4.17965	0.318543	13.1211	2.49198e-39	2.39953e-38	Dnah8	protein_coding
ENSMUSG00000026817	486.339	4.17758	0.297092	14.0616	6.54184e-45	7.19012e-44	Ak1	protein_coding
ENSMUSG00000021950	76.8503	4.16613	0.208252	20.0052	4.95901e-89	1.23564e-87	Anxa8	protein_coding
ENSMUSG00000000544	457.854	4.16559	0.421437	9.88426	4.87146e-23	3.00673e-22	Gpa33	protein_coding
ENSMUSG00000105553	14.0774	4.16481	1.59127	2.6173	0.00886293	0.0182227	RP23-293K21.8	TEC
ENSMUSG00000090220	34.2004	4.16144	1.57043	2.64987	0.00805233	0.0166673	Pitpnm2os1	antisense
ENSMUSG00000107109	14.7451	4.16077	1.59362	2.61089	0.00903079	0.018538	RP23-318I19.2	TEC
ENSMUSG00000069805	12.4912	4.16074	1.58901	2.61845	0.00883306	0.0181657	Fbp1	protein_coding
ENSMUSG00000092349	41.2725	4.15406	0.339809	12.2247	2.29468e-34	1.95937e-33	Platr17	lincRNA
ENSMUSG00000055560	255.795	4.15221	0.143548	28.9256	5.6902e-184	4.38162e-182	Zfp459	protein_coding
ENSMUSG00000052316	88.1666	4.14795	0.229978	18.0363	1.01139e-72	1.90681e-71	Lrrc15	protein_coding
ENSMUSG00000055632	112.172	4.14762	0.2914	14.2335	5.68025e-46	6.39716e-45	Hmcn2	protein_coding
ENSMUSG00000106384	72.5123	4.13489	1.48434	2.78568	0.00534155	0.0113495	RP24-399A15.3	TEC
ENSMUSG00000086199	22.6293	4.13455	1.50208	2.75255	0.00591331	0.0124782	Bcas3os1	antisense
ENSMUSG00000031548	1707.01	4.13117	0.156308	26.4297	6.2451e-154	3.50892e-152	Sfrp1	protein_coding
[truncated: 6,209 more rows]

## Sheet: Supplementary Data 1d
tcESCs against reference E12.5SCs
[truncated: 9,523 more rows]

[truncated: 2 more sheets: Supplementary Data 1e, Supplementary Data 1f]
