# Supplementary material for: Testicular somatic cell-like cells derived from embryonic stem cells induce differentiation of epiblasts into germ cells
Source: Commun Biol. 2021 Jun 28;4:802. doi: 10.1038/s42003-021-02322-8 (PMC8239049; doi:10.1038/s42003-021-02322-8)
Supplement: Supplementary file 5 — Supplementary Data 2 [file 42003_2021_2322_MOESM5_ESM.xlsx]

## Sheet: Supplementary Data 2a
tc;sf1ESC > tcESC GO Biological Process
gene set	description	size	overlap	expect	enrichment ratio	p value	FDR	gene name
GO:0009888	tissue development	1844	111	55.493	2.00025	6.27165e-13	5.65515e-09	Serpinh1;Vim;Pard3;Lamb2;Cd24a;Itgb1;Lef1;S1pr1;Col2a1;Hmga2;Zfp703;Bglap3;Pdcd4;Tnni1;Nrp2;Apcdd1;Jag1;Tnfrsf19;Cdh3;P2rx7;Axin2;Creb3l2;Pitx2;Crb2;Lmna;Rcn3;Cyp1a1;Palld;Cyp1b1;Sulf1;Sall2;Kitl;Mycl;Gata4;Exph5;Myom2;Eya1;Efna1;Epcam;Sema4g;Aldoc;Tradd;Sox21;Akap6;Neb;T;Srgn;Lama3;Alox12;Prdm1;Comp;Ceacam1;Mkx;Rab25;Dkk1;Hnf4a;Msx1;Tnni3;Tfap2a;Bmp7;Bhlhe40;Igfbp5;Fgf10;Fgfr4;Pdzd7;Sfrp4;Gbx2;D…
GO:0010648	negative regulation of cell communication	1267	81	38.1289	2.12438	8.16182e-11	1.7168e-07	Prdx2;Itgb1;Col2a1;Hmga2;Fbln1;Notum;Homer3;Pdcd4;Ephb4;Apcdd1;Axl;Lzts2;Rab11fip1;P2rx7;Axin2;Mpv17l;Fgfrl1;Lmna;Anxa5;Ptprj;Osm;Grina;Sulf1;Glrx;Cd38;Pear1;Slc35c1;Gata4;Rnf43;Prnp;Eya1;Efna1;Rgs3;Nr1d1;Tle2;Ly6g6e;Tle6;Gstm7;Gdf15;Nanos3;Ceacam1;Dkk1;Peli3;Lefty1;Hnf4a;Irs1;Tfap2a;Bmp7;Sirt4;Pdzd3;Igfbp5;Fgf10;Fgfr4;Sfrp4;Mapk8ip2;Dusp10;Ahsg;Meis3;Pde10a;Prickle1;Casq2;Edn1;Kcnb1;Dusp1;Bmp4;T…
GO:0023057	negative regulation of signaling	1271	81	38.2492	2.11769	9.51981e-11	1.7168e-07	Prdx2;Itgb1;Col2a1;Hmga2;Fbln1;Notum;Homer3;Pdcd4;Ephb4;Apcdd1;Axl;Lzts2;Rab11fip1;P2rx7;Axin2;Mpv17l;Fgfrl1;Lmna;Anxa5;Ptprj;Osm;Grina;Sulf1;Glrx;Cd38;Pear1;Slc35c1;Gata4;Rnf43;Prnp;Eya1;Efna1;Rgs3;Nr1d1;Tle2;Ly6g6e;Tle6;Gstm7;Gdf15;Nanos3;Ceacam1;Dkk1;Peli3;Lefty1;Hnf4a;Irs1;Tfap2a;Bmp7;Sirt4;Pdzd3;Igfbp5;Fgf10;Fgfr4;Sfrp4;Mapk8ip2;Dusp10;Ahsg;Meis3;Pde10a;Prickle1;Casq2;Edn1;Kcnb1;Dusp1;Bmp4;T…
GO:0048585	negative regulation of response to stimulus	1516	92	45.6222	2.01656	5.81493e-11	1.7168e-07	Prdx2;Cd24a;Itgb1;Col2a1;Hmga2;Cacnb3;Fbln1;Notum;Homer3;Pdcd4;Ephb4;Apcdd1;Axl;Pglyrp1;Lzts2;P2rx7;Axin2;Mpv17l;Fgfrl1;Lmna;Anxa5;Ptprj;Grina;Sulf1;Glrx;Pear1;Slc35c1;Gata4;Rnf43;Prnp;Eya1;Efna1;Rgs3;Nr1d1;Tle2;Ly6g6e;Tle6;Sema4g;Gstm7;Pros1;Gdf15;Nanos3;Acp5;Alox12;Ceacam1;Dkk1;Peli3;Lefty1;Hnf4a;Irs1;Tfap2a;Bmp7;Pdzd3;Igfbp5;Fgf10;Fgfr4;Sfrp4;Mapk8ip2;Dusp10;Tgfb1;Pla2g5;Ahsg;Meis3;Pde10a;Pric…
GO:0042127	regulation of cell proliferation	1588	95	47.789	1.98791	5.83789e-11	1.7168e-07	Vim;Nes;Cd24a;Itgb1;Ifi30;Lef1;Fnta;S1pr1;Hmga2;Zfp703;Fbln1;Pdcd4;Jag1;Cdh3;Lzts2;Axin2;Pitx2;Meis2;Fgfrl1;Rap1gap;Lmna;Ptprj;Cyp1b1;Osm;Sulf1;Cd38;Kitl;Parp10;Gata4;Prnp;Eya1;Epcam;Nr1d1;Bst1;Gm13128;Plcd3;Card11;T;Ier5;Hpgd;Alox12;Prdm1;Comp;Ceacam1;Fes;Rab25;Lefty1;Hnf4a;Emp2;Msx1;Irs1;Tfap2a;Bmp7;Tcl1;Igfbp5;Fgf10;Fgfr4;Sfrp4;Dusp10;Tgfb1;Zp3;Btla;Pramel7;Pim1;Plau;Cdkn2c;Cd37;Edn1;Tlr2;Dusp…
GO:0008283	cell proliferation	1922	107	57.8403	1.84992	2.02474e-10	3.04285e-07	Vim;Prdx2;Nes;Cd24a;Itgb1;Ifi30;Lef1;Fnta;S1pr1;Hmga2;Zfp703;Hook3;Fbln1;Pdcd4;Gng2;Jag1;Cdh3;Lzts2;P2rx7;Axin2;Pitx2;Meis2;Fgfrl1;Rap1gap;Lmna;Ptprj;Cyp1a1;Cyp1b1;Osm;Sulf1;Cd38;Kitl;Parp10;Gata4;Rnf43;Prnp;Eya1;Epcam;Nr1d1;Bst1;Gm13128;Plcd3;Card11;T;Ier5;Hpgd;Alox12;Prdm1;Comp;Ceacam1;Fes;Rab25;Lefty1;Hnf4a;Emp2;Msx1;Irs1;Tfap2a;Bmp7;Tcl1;Igfbp5;Fgf10;Fgfr4;Sfrp4;Gbx2;Dusp10;Tgfb1;Zp3;Btla;Pra…
GO:0060429	epithelium development	1119	73	33.675	2.16778	3.24694e-10	3.25307e-07	Vim;Pard3;Lamb2;Cd24a;Lef1;S1pr1;Col2a1;Hmga2;Zfp703;Apcdd1;Jag1;Tnfrsf19;Cdh3;Axin2;Pitx2;Crb2;Rcn3;Cyp1a1;Palld;Sulf1;Sall2;Mycl;Gata4;Exph5;Eya1;Epcam;Aldoc;Tradd;Sox21;T;Alox12;Prdm1;Ceacam1;Rab25;Dkk1;Hnf4a;Msx1;Tfap2a;Bmp7;Bhlhe40;Igfbp5;Fgf10;Fgfr4;Pdzd7;Sfrp4;Gbx2;Dusp10;Tgfb1;Brsk2;Prickle1;Irx2;Prlr;Prom1;Upk1a;Edn1;Gata6;Bmp4;Magi2;Barx1;Cd109;Foxq1;Grhl2;Id4;Nphs1;Smad9;Itga4;Ifitm1;P…
GO:0022414	reproductive process	1491	89	44.8699	1.98351	2.95842e-10	3.25307e-07	Itgb1;Lef1;Rec8;Xlr3a;Hmga2;Spire2;Arsa;Fbln1;Idh1;Axl;Psme4;Pitx2;Cyp1a1;Osm;Sulf1;1700013H16Rik;Cd38;Fkbp6;Star;Xlr3b;Kitl;Ccdc136;Xlr4a;Vwf;Adam19;Gata4;Fmn2;Tle6;Xlr4b;Plcd3;Xlr5a;Nanos3;T;Ak7;Col9a3;Hpgd;Prdm1;Tesk1;Hnf4a;Emp2;Msx1;Bmp7;Xlr4c;Igfbp5;Fgf10;Osbp2;Mapk8ip2;Ttpa;Catsperd;Tgfb1;Zp3;Ahsg;Pou4f2;Plau;Prlr;Angpt2;Creb3l4;Nr5a1;Edn1;Dusp1;Rec114;Gata6;Hoxd9;Bmp4;Uba1y;Plcd4;Tubg2;Bmp…
GO:0000003	reproduction	1492	89	44.9	1.98218	3.06116e-10	3.25307e-07	Itgb1;Lef1;Rec8;Xlr3a;Hmga2;Spire2;Arsa;Fbln1;Idh1;Axl;Psme4;Pitx2;Cyp1a1;Osm;Sulf1;1700013H16Rik;Cd38;Fkbp6;Star;Xlr3b;Kitl;Ccdc136;Xlr4a;Vwf;Adam19;Gata4;Fmn2;Tle6;Xlr4b;Plcd3;Xlr5a;Nanos3;T;Ak7;Col9a3;Hpgd;Prdm1;Tesk1;Hnf4a;Emp2;Msx1;Bmp7;Xlr4c;Igfbp5;Fgf10;Osbp2;Mapk8ip2;Ttpa;Catsperd;Tgfb1;Zp3;Ahsg;Pou4f2;Plau;Prlr;Angpt2;Creb3l4;Nr5a1;Edn1;Dusp1;Rec114;Gata6;Hoxd9;Bmp4;Uba1y;Plcd4;Tubg2;Bmp…
GO:0045595	regulation of cell differentiation	1787	100	53.7776	1.85951	6.88412e-10	6.20741e-07	Vim;Prdx2;Jund;Cd24a;Itgb1;Lef1;Islr2;Hmga2;Zfp703;Hook3;Fbln1;Pdcd4;Scarb2;Axl;Jag1;Pglyrp1;Rasgrp1;Axin2;Creb3l2;Meis2;Crb2;Rap1gap;Lmna;S100a10;Cd38;Star;Xlr3b;Kitl;Cdh4;Mycl;Gata4;Zadh2;Eya1;Efna1;Nr1d1;Lzts1;Tle6;Sema4g;Xlr4b;Gm13128;Gdf15;Akap6;Card11;Ramp2;Unc13d;Prdm1;Ceacam1;Il1rl2;Fes;Mkx;Dkk1;Emp2;Msx1;Tfap2a;Bmp7;Bhlhe40;Igfbp5;Fgf10;Jdp2;Sfrp4;Ttpa;Dusp10;Asb4;Tgfb1;Pramel7;Brsk2;Pou…
tc;sf1ESC > tcESC GO Cellular Component
gene set	description	size	overlap	expect	enrichment ratio	p value	FDR	gene name
GO:0044421	extracellular region part	1695	91	43.3681	2.09832	6.57208e-12	7.59732e-09	Serpinh1;Gstm1;Lamb2;Itgb1;Fabp3;Col2a1;Bglap3;Arsa;Fbln1;Tcn2;Ccbe1;Axl;Pglyrp1;Lefty2;Aebp1;Gstm2;Cmtm3;Anxa5;S100a10;Osm;Sulf1;Kitl;Vwf;Adam19;Adamtsl5;Has3;Serpinb8;C1qtnf6;Col5a3;Sema4g;Gstm7;Olfml3;Pros1;Gdf15;Col9a3;Srgn;Lama3;Hpgd;Comp;Dkk1;Plbd1;Lefty1;Pgc;Chit1;Bmp7;Scube3;Bcan;Igfbp5;Fgf10;Sfrp4;Adamts15;Tgfb1;Zp3;Masp2;Sord;Serpinb1b;Ssc5d;Msln;Ahsg;Pcsk1;Serpinb6c;Plau;Serpina3m;Angp…
GO:0005615	extracellular space	1473	78	37.688	2.06962	5.35092e-10	3.09283e-07	Serpinh1;Lamb2;Fabp3;Col2a1;Bglap3;Arsa;Fbln1;Tcn2;Ccbe1;Axl;Pglyrp1;Lefty2;Aebp1;Cmtm3;Anxa5;Osm;Sulf1;Kitl;Vwf;Serpinb8;C1qtnf6;Col5a3;Sema4g;Olfml3;Pros1;Gdf15;Col9a3;Srgn;Hpgd;Comp;Dkk1;Plbd1;Lefty1;Pgc;Chit1;Bmp7;Scube3;Bcan;Igfbp5;Fgf10;Sfrp4;Adamts15;Tgfb1;Zp3;Masp2;Sord;Serpinb1b;Ssc5d;Msln;Ahsg;Pcsk1;Serpinb6c;Plau;Serpina3m;Angpt2;Prom1;Sema6b;Edn1;Cbln4;Bmp4;Mmrn2;Ctf1;Cd109;Klk1;Mfap4…
GO:0062023	collagen-containing extracellular matrix	327	29	8.36659	3.46617	6.8014e-09	2.62081e-06	Serpinh1;Lamb2;Itgb1;Col2a1;Fbln1;Anxa5;S100a10;Vwf;Adam19;Adamtsl5;Col5a3;Col9a3;Lama3;Comp;Bmp7;Bcan;Fgf10;Adamts15;Tgfb1;Zp3;Ssc5d;Ahsg;Mmrn2;Mfap4;2300002M23Rik;Col22a1;Hapln1;Lum;Kazald1
GO:0009986	cell surface	856	51	21.9015	2.3286	1.84902e-08	5.34367e-06	Cd24a;Itgb1;S1pr1;Islr2;Arsa;Axl;Cdh3;Adgrg6;P2rx7;Anxa5;Ptprj;Scara5;Sulf1;Cd38;Cdh4;Vwf;Prnp;Epcam;Ly6g6e;Ramp2;Bsn;Il17rc;Ceacam1;Mxra8;Emp2;Scube3;Fgf10;Sfrp4;Adamts15;Rtp4;Tgfb1;Pla2g5;Btla;Ssc5d;Msln;Lrfn3;Plau;Prlr;Prom1;Upk1a;Tlr2;Kcnb1;Thbd;Cd248;Itga4;Gfra3;Il4;Abcc2;Grin1;Ajap1;Ceacam2
GO:0030054	cell junction	1080	59	27.6328	2.13515	3.00641e-08	6.95082e-06	Pard3;Lima1;Itgb1;Ifi30;Kifc3;Afap1;Homer3;Amotl1;Rapsn;Jag1;Cdh3;P2rx7;Fgfrl1;Anxa5;Ptprj;Palld;Tns1;Cdh4;Epcam;Tle2;Lzts1;Gabrb3;Smagp;Akap6;Bsn;Lama3;Ceacam1;Fes;Ctnnd2;Slc5a1;Espn;Kcnk1;Pdzd3;Tmem47;Fgfr4;Lrfn3;Afap1l1;Nfia;Gjb4;Kctd8;Kcnb1;Cbln4;Mpp2;Was;Magi2;Grhl2;Nphs1;Atp7b;Kcnab2;Itga4;Irf2;Slc7a2;Zap70;Hoxc5;Abcc2;Grin1;Ajap1;Rimbp2;Ceacam2
GO:0031226	intrinsic component of plasma membrane	1492	72	38.1742	1.88609	1.21518e-07	2.34125e-05	Cd24a;Itgb1;Amfr;S1pr1;Tspan2;Nrp2;Ephb4;Apcdd1;Axl;Adgrg6;Slc22a17;P2rx7;Fgfrl1;Scara5;Cdh4;Mep1b;Rnf43;Has3;Efna1;Bst1;Sema4g;Hs3st3b1;Gabrb3;Adgrg5;Htr5a;Ramp2;Kcns3;Slc4a10;Calhm2;Adgre5;Irs1;Aqp8;Kcnk1;Tmc8;Pcdhgb2;Fgfr4;Slc16a5;Slc8a2;Raet1e;Pcdhgb4;Btla;Ifnlr1;Lrfn3;Prom1;Upk1a;Sema6b;Cd37;Tlr2;Kcnb1;Hcn3;Mpp2;Dagla;Bmpr1b;Thbd;Pcdhgb5;Nphs1;Gpr20;Pcdhga9;Pcdhga4;Htr1b;Kcnab2;Tspan18;Itga4…
GO:0005887	integral component of plasma membrane	1417	68	36.2552	1.87559	3.52196e-07	4.52376e-05	Itgb1;Amfr;Tspan2;Nrp2;Ephb4;Apcdd1;Axl;Adgrg6;Slc22a17;P2rx7;Fgfrl1;Scara5;Cdh4;Mep1b;Rnf43;Has3;Bst1;Sema4g;Hs3st3b1;Gabrb3;Adgrg5;Htr5a;Ramp2;Kcns3;Slc4a10;Calhm2;Adgre5;Irs1;Aqp8;Kcnk1;Tmc8;Pcdhgb2;Fgfr4;Slc16a5;Slc8a2;Raet1e;Pcdhgb4;Btla;Ifnlr1;Lrfn3;Prom1;Upk1a;Sema6b;Cd37;Tlr2;Kcnb1;Hcn3;Dagla;Bmpr1b;Thbd;Pcdhgb5;Nphs1;Gpr20;Pcdhga9;Pcdhga4;Htr1b;Kcnab2;Tspan18;Itga4;C7;Lrrc8e;Sorcs3;Pcdhb…
GO:0044463	cell projection part	1559	73	39.8884	1.8301	3.16886e-07	4.52376e-05	Pard3;Lima1;Cd24a;Itgb1;Amfr;Bglap3;D230025D16Rik;Homer3;Acad9;Myo1a;Rap1gap;Anxa5;Ptprj;Palld;Glrx;Cdc14a;Prnp;Nr1d1;Lzts1;Ap3b2;Gabrb3;Dcdc2a;Bbs9;Htr5a;Eps8l2;Rab3a;Bsn;Slc4a10;Ceacam1;Rab25;Ctnnd2;Slc5a1;Espn;Gad1;Irs1;Kcnk1;Bcan;Sntg1;Pdzd7;Osbp2;Catsperd;Slc8a2;Arhgef15;Brsk2;Crmp1;Lrfn3;Prom1;Psd4;Ptchd3;Fank1;Kcnb1;Hcn3;Mgarp;Mpp2;Magi2;Dagla;Pde4b;Myl7;Bmpr1b;Slc7a9;Gstm5;Htr1b;Kcnab2;Pl…
GO:0120038	plasma membrane bounded cell projection part	1559	73	39.8884	1.8301	3.16886e-07	4.52376e-05	Pard3;Lima1;Cd24a;Itgb1;Amfr;Bglap3;D230025D16Rik;Homer3;Acad9;Myo1a;Rap1gap;Anxa5;Ptprj;Palld;Glrx;Cdc14a;Prnp;Nr1d1;Lzts1;Ap3b2;Gabrb3;Dcdc2a;Bbs9;Htr5a;Eps8l2;Rab3a;Bsn;Slc4a10;Ceacam1;Rab25;Ctnnd2;Slc5a1;Espn;Gad1;Irs1;Kcnk1;Bcan;Sntg1;Pdzd7;Osbp2;Catsperd;Slc8a2;Arhgef15;Brsk2;Crmp1;Lrfn3;Prom1;Psd4;Ptchd3;Fank1;Kcnb1;Hcn3;Mgarp;Mpp2;Magi2;Dagla;Pde4b;Myl7;Bmpr1b;Slc7a9;Gstm5;Htr1b;Kcnab2;Pl…
GO:0031012	extracellular matrix	441	31	11.2834	2.7474	4.18862e-07	4.84205e-05	Serpinh1;Lamb2;Itgb1;Col2a1;Fbln1;Ccbe1;Anxa5;S100a10;Vwf;Adam19;Adamtsl5;Col5a3;Col9a3;Lama3;Comp;Bmp7;Bcan;Fgf10;Adamts15;Tgfb1;Zp3;Ssc5d;Ahsg;Mmrn2;Mfap4;2300002M23Rik;Col22a1;Hapln1;Lum;Kazald1;Lrrc3b
tc;sf1ESC > tcESC GO Molecular Function
gene set	description	size	overlap	expect	enrichment ratio	p value	FDR	gene name
GO:0005539	glycosaminoglycan binding	190	21	5.50842	3.81235	1.62689e-07	0.000107737	Nrp2;Pglyrp1;Mdk;Fgfrl1;Anxa5;Sulf1;Adamtsl5;Prnp;Col5a3;Comp;Bmp7;Bcan;Fgf10;Fgfr4;Adamts15;Pla2g5;Tlr2;Bmp4;2300002M23Rik;Hapln1;Nell2
GO:0005509	calcium ion binding	645	44	18.6996	2.35299	1.41426e-07	0.000107737	Lpcat1;Bglap3;Arsa;Fbln1;Ccbe1;Jag1;Cdh3;Rasgrp1;Crb2;Anxa5;S100a10;Rcn3;Sulf1;Tchh;Cdh4;Tbc1d9;Pros1;Comp;Adgre5;Capn11;Scube3;Bcan;Pcdhgb2;Cabp1;Pcdhgb4;Pla2g5;Masp2;Casq2;Capsl;Edil3;Nol3;Plcd4;Cracr2b;Myl7;Ryr3;Thbd;Cd248;Pcdhgb5;Pcdhga9;Pcdhga4;Dhh;Pcdhb22;Nell2;Grin1
GO:0000977	RNA polymerase II regulatory region sequence-specific DNA binding	725	47	21.019	2.23608	2.34465e-07	0.000107737	Jund;Ebf1;Lef1;Hmga2;Nfix;Sp5;Irf2bp2;Zbtb10;Aebp1;Creb3l2;Pitx2;Meis2;Sall2;Gata4;Nr1d1;Sox21;T;Prdm1;Mkx;Hnf4a;Msx1;Tfap2a;Bhlhe40;Jdp2;Gbx2;Msc;Pou4f2;Nfia;Creb3l4;Nr5a1;Gata6;Hoxd9;Barx1;Prdm5;Foxq1;Hoxc6;Bcl11a;Meis1;Irf2;Pou2f2;Spi1;Hoxa10;Nlrc5;Stox1;Hoxc5;Atf3;Cdx2
GO:0000981	DNA-binding transcription factor activity, RNA polymerase II-specific	747	48	21.6568	2.2164	2.25098e-07	0.000107737	Kdm5c;Jund;Ebf1;Lef1;Hmga2;Nfix;Sp5;Irf2bp2;Aebp1;Creb3l2;Pitx2;Meis2;Sall2;Gata4;Nr1d1;Sox21;Csrnp3;T;Prdm1;Mkx;Hnf4a;Msx1;Tfap2a;Bhlhe40;Jdp2;Gbx2;Msc;Meis3;Pou4f2;Nfia;Creb3l4;Nr5a1;Gata6;Hoxd9;Barx1;Prdm5;Foxq1;Grhl2;Hoxc6;Bcl11a;Meis1;Irf2;Pou2f2;Spi1;Hoxa10;Hoxc5;Atf3;Cdx2
GO:0001012	RNA polymerase II regulatory region DNA binding	731	47	21.1929	2.21772	2.97567e-07	0.000109386	Jund;Ebf1;Lef1;Hmga2;Nfix;Sp5;Irf2bp2;Zbtb10;Aebp1;Creb3l2;Pitx2;Meis2;Sall2;Gata4;Nr1d1;Sox21;T;Prdm1;Mkx;Hnf4a;Msx1;Tfap2a;Bhlhe40;Jdp2;Gbx2;Msc;Pou4f2;Nfia;Creb3l4;Nr5a1;Gata6;Hoxd9;Barx1;Prdm5;Foxq1;Hoxc6;Bcl11a;Meis1;Irf2;Pou2f2;Spi1;Hoxa10;Nlrc5;Stox1;Hoxc5;Atf3;Cdx2
GO:0000976	transcription regulatory region sequence-specific DNA binding	774	48	22.4395	2.13908	6.31255e-07	0.000193374	Jund;Ebf1;Lef1;Hmga2;Nfix;Sp5;Irf2bp2;Zbtb10;Aebp1;Creb3l2;Pitx2;Meis2;Sall2;Gm3604;Gata4;Nr1d1;Sox21;T;Prdm1;Mkx;Hnf4a;Msx1;Tfap2a;Bhlhe40;Jdp2;Gbx2;Msc;Pou4f2;Nfia;Creb3l4;Nr5a1;Gata6;Hoxd9;Barx1;Prdm5;Foxq1;Hoxc6;Bcl11a;Meis1;Irf2;Pou2f2;Spi1;Hoxa10;Nlrc5;Stox1;Hoxc5;Atf3;Cdx2
GO:1990837	sequence-specific double-stranded DNA binding	808	49	23.4253	2.09176	9.17048e-07	0.000240791	Jund;Ebf1;Lef1;Hmga2;Nfix;Sp5;Irf2bp2;Zbtb10;Aebp1;Creb3l2;Pitx2;Meis2;Sall2;Gm3604;Gata4;Nr1d1;Sox21;T;Prdm1;Mkx;Hnf4a;Msx1;Tfap2a;Bhlhe40;Jdp2;Crip1;Gbx2;Msc;Pou4f2;Nfia;Creb3l4;Nr5a1;Gata6;Hoxd9;Barx1;Prdm5;Foxq1;Hoxc6;Bcl11a;Meis1;Irf2;Pou2f2;Spi1;Hoxa10;Nlrc5;Stox1;Hoxc5;Atf3;Cdx2
GO:1901681	sulfur compound binding	232	22	6.72607	3.27086	1.18155e-06	0.00027146	Gstm1;Nrp2;Acad9;Mdk;Gstm2;Fgfrl1;Anxa5;Adamtsl5;Col5a3;Gstm7;Chst15;Comp;Hnf4a;Bmp7;Fgf10;Fgfr4;Adamts15;Pla2g5;Bmp4;Gstm5;2300002M23Rik;Nell2
GO:0003700	DNA-binding transcription factor activity	977	55	28.3249	1.94176	1.9422e-06	0.00039664	Kdm5c;Jund;Ebf1;Lef1;Hmga2;Nfix;Sp5;Irf2bp2;Zbtb38;Aebp1;Creb3l2;Pitx2;Meis2;Zfp358;Sall2;Mycl;Gata4;Zfp868;Nr1d1;Sox21;Csrnp3;T;Prdm1;Mkx;Hnf4a;Msx1;Tfap2a;Bhlhe40;Jdp2;Zscan5b;Gbx2;Msc;Meis3;Pou4f2;Nfia;Creb3l4;Nr5a1;Gata6;Hoxd9;Barx1;Prdm5;Foxq1;Grhl2;Hoxc6;Id4;Bcl11a;Smad9;Meis1;Irf2;Pou2f2;Spi1;Hoxa10;Hoxc5;Atf3;Cdx2
GO:0043565	sequence-specific DNA binding	1051	57	30.4702	1.87068	3.93657e-06	0.000723542	Jund;Ebf1;Lef1;Hmga2;Nfix;Sp5;Irf2bp2;Zbtb38;Zbtb10;Aebp1;Acd;Creb3l2;Pitx2;Meis2;Zfp358;Sall2;Gm3604;Gata4;Nr1d1;Sox21;Csrnp3;T;Prdm1;Mkx;Hnf4a;Msx1;Tfap2a;Bhlhe40;Jdp2;Crip1;Nkx1-2;Gbx2;Msc;Meis3;Pou4f2;Irx2;Nfia;Creb3l4;Nr5a1;Gata6;Hoxd9;Barx1;Prdm5;Foxq1;Grhl2;Hoxc6;Bcl11a;Meis1;Irf2;Pou2f2;Spi1;Hoxa10;Nlrc5;Stox1;Hoxc5;Atf3;Cdx2
tc;sf1ESC < tcESC GO Biological Process
gene set	description	size	overlap	expect	enrichment ratio	p value	FDR	gene name
GO:0007155	cell adhesion	1223	105	46.1509	2.27514	1.11022e-15	9.51034e-12	Lamb1;Gpc4;Itga9;Itga5;Bcam;Vcl;Sned1;Igf2;Itga6;Lama4;App;Zmiz1;Gsn;Sdc3;Itga3;Flna;Antxr1;Dab2;Lmln;Tgfbi;Cd22;Atp1b2;Ddr1;Cd276;Igsf9;Dysf;Acan;Anxa1;Dsc2;Plxna2;Npnt;Tspan32;Dbn1;Limch1;Tgm2;Rnd1;Pde3b;Fzd4;Mertk;Anxa3;Igfbp7;Zbtb16;Cdh23;Cntn3;Hmcn1;Tinagl1;Reln;Pcsk5;Cldn7;Fbln5;Dlg4;Tgfb2;Itgb4;Egfl6;Ubash3b;Itgb7;Spock2;Zc3h12a;Wnt7b;Vnn1;Sorbs3;Lrrc4;Emb;Cbln1;Hapln3;Mmp2;Igsf11;Boc;Ptaf…
GO:0022610	biological adhesion	1234	105	46.566	2.25486	2.10942e-15	9.51034e-12	Lamb1;Gpc4;Itga9;Itga5;Bcam;Vcl;Sned1;Igf2;Itga6;Lama4;App;Zmiz1;Gsn;Sdc3;Itga3;Flna;Antxr1;Dab2;Lmln;Tgfbi;Cd22;Atp1b2;Ddr1;Cd276;Igsf9;Dysf;Acan;Anxa1;Dsc2;Plxna2;Npnt;Tspan32;Dbn1;Limch1;Tgm2;Rnd1;Pde3b;Fzd4;Mertk;Anxa3;Igfbp7;Zbtb16;Cdh23;Cntn3;Hmcn1;Tinagl1;Reln;Pcsk5;Cldn7;Fbln5;Dlg4;Tgfb2;Itgb4;Egfl6;Ubash3b;Itgb7;Spock2;Zc3h12a;Wnt7b;Vnn1;Sorbs3;Lrrc4;Emb;Cbln1;Hapln3;Mmp2;Igsf11;Boc;Ptaf…
GO:0006928	movement of cell or subcellular component	1834	135	69.2075	1.95065	1.38778e-14	4.1712e-11	Lamb1;Itga9;Hap1;Itga5;Sema5b;Tcaf1;Vcl;Mapt;Igf2;Mreg;Itga6;Gli1;Ift122;Lama4;App;Smo;Foxp1;Ttc21b;Abcc1;Stk26;Pik3r3;Tmem108;Sdc3;Gli2;Itga3;Flna;Pla2g1b;Taf7l;Dab2;Tgfbr3;Padi2;Kif5c;Ddx4;Ank2;Ddr1;Cnn2;Rapgef3;Dysf;Uchl1;Acan;Anxa1;Slc9b1;Bin3;Wdr78;Cemip;Adcy3;Dsc2;Kcnd3;Plxna2;Anxa6;Acap3;Dbn1;Igfbp3;Kif21b;Limch1;Strip2;Rnd1;Etv4;Anxa3;Prr5l;Ift57;Aire;2900011O08Rik;Tcaf2;Prr5;Dmrt1;Cfap43…
GO:0003006	developmental process involved in reproduction	759	73	28.6415	2.54875	1.72751e-13	3.89423e-10	Peg10;Fbxw8;Igf2;Htra1;Krt8;Inhbb;Gli1;Tex15;Plaur;Gli2;Flna;Taf7l;4930447C04Rik;Pcyt1b;Piwil2;Tex11;Vash2;Eomes;Anxa1;Slc26a6;Lin28a;Rnf17;Fzd4;Mertk;Rsph1;Zbtb16;Dazl;Dmrt1;Cfap43;Sycp1;Krt19;Sycp2;Pde3a;Tgfb2;Sohlh2;Hfm1;Sycp3;Nrk;Asz1;Tex19.1;Stra8;Lfng;Wnt7b;Esx1;Vash1;Cxcr4;Zpbp;Mmp2;Gata2;Gata3;Ascl2;Rbp4;Dnmt3l;Cebpb;Nog;Grb14;Bik;Schip1;Gjb2;Dmc1;Lgr5;Sfrp2;Cntfr;Tmem184a;Cd44;Sox8;Plac1…
GO:0006811	ion transport	1558	117	58.7925	1.99005	3.04534e-13	5.49197e-10	Dapk1;Hap1;Slc39a14;Tcaf1;Fhl1;Chrna4;Atp6v1a;Slc13a5;Sec14l1;Abcc1;Plcg2;Micu2;Flna;Pla2g1b;Ttyh3;Nsf;Slco2a1;Pqlc1;Gabbr1;Ano1;Gsto1;Ank2;Steap3;Srl;Akap7;Tmc7;Atp1b2;Slc25a24;Rapgef3;Ank;Dysf;Lrrc8b;Bspry;Anxa1;Slc9b1;Slc26a6;Lrrc8c;Cemip;Kcnd3;Anxa6;Kcnh3;Slc1a3;Slc9a2;Slc6a1;Anxa3;Slc30a3;Kcnj12;Slc40a1;Rab3b;S100a6;Cdh23;Tcaf2;Cacng7;Sv2a;Slc6a9;Slc4a3;Syt13;Nat8l;Reln;Glrb;Itpr2;Pcsk9;Dlg4…
GO:0022414	reproductive process	1491	113	56.2642	2.00838	4.59632e-13	6.18958e-10	Peg10;Lamb1;Itga5;Stag3;Fbxw8;Igf2;Htra1;Krt8;Inhbb;Gli1;Tex15;App;Plaur;Zmiz1;Gli2;Itga3;Flna;Taf7l;Antxr1;Smc1b;4930447C04Rik;Pcyt1b;Ddx4;Capn2;Piwil2;Tex11;Sept6;Vash2;Ddr1;Eomes;Anxa1;Slc9b1;Mael;Slc26a6;Adcy3;Lin28a;Rnf17;Fzd4;Mertk;Rsph1;B4galnt1;Zbtb16;Lrrk1;Tcfl5;Dazl;Rspo1;Dmrt1;Cfap43;Sycp1;Krt19;Glrb;Sycp2;Pcsk5;Pde3a;Tgfb2;Sohlh2;P2ry2;Hfm1;Itgb4;Sycp3;Nrk;Asz1;Tex19.1;Stra8;AI481877;…
GO:0000003	reproduction	1492	113	56.3019	2.00704	4.80505e-13	6.18958e-10	Peg10;Lamb1;Itga5;Stag3;Fbxw8;Igf2;Htra1;Krt8;Inhbb;Gli1;Tex15;App;Plaur;Zmiz1;Gli2;Itga3;Flna;Taf7l;Antxr1;Smc1b;4930447C04Rik;Pcyt1b;Ddx4;Capn2;Piwil2;Tex11;Sept6;Vash2;Ddr1;Eomes;Anxa1;Slc9b1;Mael;Slc26a6;Adcy3;Lin28a;Rnf17;Fzd4;Mertk;Rsph1;B4galnt1;Zbtb16;Lrrk1;Tcfl5;Dazl;Rspo1;Dmrt1;Cfap43;Sycp1;Krt19;Glrb;Sycp2;Pcsk5;Pde3a;Tgfb2;Sohlh2;P2ry2;Hfm1;Itgb4;Sycp3;Nrk;Asz1;Tex19.1;Stra8;AI481877;…
GO:0048646	anatomical structure formation involved in morphogenesis	1094	91	41.283	2.2043	7.47624e-13	8.42666e-10	Itga5;Igf2;Htra1;Krt8;Itga6;Ift122;Smo;Foxp1;Pik3r3;Gli2;Itga3;Flna;Ets2;Tgfbr3;Cflar;Fjx1;Capn2;Tgfbi;Vash2;Smarcd3;Rapgef3;Dysf;Eomes;Anxa1;Plxna2;Tgm2;Pde3b;Anxa3;Hhip;Plxdc1;Ift57;Slc40a1;Sox7;2900011O08Rik;Tspan12;Fam20c;Krt19;Reln;Sp100;Fbn2;Tbx2;Tgfb2;Casp8;Itgb4;Fzd3;Tgfa;Lfng;Zc3h12a;Wnt7b;Ppp1r16b;Vash1;Cxcr4;Creb3l1;Zpbp;Cbln1;Mmp2;Rbm46;Gata2;Mafb;Il4ra;Fgf2;Gpr4;Gata3;Fam20a;Vav3;Msx…
GO:0040011	locomotion	1665	120	62.8302	1.90991	2.363e-12	2.36746e-09	Lamb1;Itga9;Itga5;Sema5b;Tcaf1;Vcl;Mapt;Igf2;Itga6;Gli1;Lama4;App;Smo;Foxp1;Abcc1;Stk26;Pik3r3;Sdc3;Gli2;Itga3;Flna;Pla2g1b;Taf7l;Dab2;Tgfbr3;Padi2;Kif5c;Ddx4;Ddr1;Cnn2;Rapgef3;Dysf;Acan;Anxa1;Slc9b1;Bin3;Cemip;Adcy3;Plxna2;Anxa6;Acap3;Dbn1;Igfbp3;Limch1;Strip2;Rnd1;Etv4;Fzd4;Anxa3;Prr5l;Aire;2900011O08Rik;Tcaf2;Prr5;Dmrt1;Cfap43;Reln;Sp100;Pcsk5;Cldn7;Tgfb2;Nphp4;P2ry2;Itgb4;Grin2a;Ddr2;Camk2a;F…
GO:0034220	ion transmembrane transport	1028	85	38.7925	2.19115	6.4142e-12	5.78369e-09	Dapk1;Hap1;Slc39a14;Tcaf1;Fhl1;Chrna4;Atp6v1a;Slc13a5;Abcc1;Plcg2;Micu2;Flna;Ttyh3;Ano1;Gsto1;Ank2;Steap3;Akap7;Tmc7;Atp1b2;Rapgef3;Ank;Dysf;Lrrc8b;Slc9b1;Slc26a6;Lrrc8c;Cemip;Kcnd3;Anxa6;Kcnh3;Slc1a3;Slc9a2;Anxa3;Slc30a3;Kcnj12;Slc40a1;S100a6;Tcaf2;Cacng7;Slc6a9;Slc4a3;Reln;Glrb;Itpr2;Pcsk9;Dlg4;Tgfb2;Grin2a;Slc38a5;Ubash3b;Fxyd4;Kcna7;Kcnt2;Atp12a;Slc7a8;Kcnt1;Emb;Grin2c;Tmem28;Ptafr;Gria4;Fgf2…
tc;sf1ESC < tcESC GO Cellular Component
gene set	description	size	overlap	expect	enrichment ratio	p value	FDR	gene name
GO:0062023	collagen-containing extracellular matrix	327	45	10.1325	4.44116	0	0	Lamb1;Gpc4;Igf2;Htra1;Itga6;Lama4;Adamts10;Tgm3;Pxdn;Gsto1;Tgfbi;Acan;Anxa1;Plxna2;Npnt;Anxa6;Tgm2;Anxa3;Igfbp7;S100a6;Hmcn1;Fras1;Tinagl1;Reln;Fbn2;Fbln5;Tgfb2;Itgb4;Egfl6;Timp3;Spock2;Coch;Col4a5;Sema6d;Itih5;Reg2;Vwa1;Loxl1;Anxa9;Col6a1;Frem1;P3h2;Fgf9;Adamts1;Lgals4
GO:0031012	extracellular matrix	441	57	13.6649	4.17127	0	0	Lamb1;Gpc4;Igf2;Htra1;Itga6;Lama4;Adamts10;Tgm3;Crispld2;Tgfbr3;Pxdn;Gsto1;Tgfbi;Acan;Anxa1;Plxna2;Npnt;Anxa6;Tgm2;Anxa3;Igfbp7;S100a6;Hmcn1;Elfn1;Fras1;Tinagl1;Mmp17;Reln;Fbn2;Fbln5;Tgfb2;Itgb4;Egfl6;Timp3;Spock2;Coch;Col4a5;Hapln3;Mmp2;Sema6d;Col26a1;Itih5;Reg2;Emilin3;Hpse;Olfml2b;Lrrn1;Vwa1;Loxl1;Anxa9;Col6a1;Frem1;P3h2;Fgf9;Adamts1;Lgals4;Lrrc32
GO:0098590	plasma membrane region	1238	102	38.3609	2.65896	0	0	Gpc4;Itga9;Itga5;Mapt;Hck;Krt8;Mreg;Itga6;Chrna4;Atp6v1a;Sgce;Itpk1;Smo;Slc13a5;Rasgrp2;Pde9a;Abcc1;Stk26;Tmem108;Itga3;Antxr1;Cadps2;Dab2;Gabbr1;Ano1;Nbea;Ank2;Akap7;Sept6;Atp1b2;Ddr1;Rapgef3;Anxa1;Slc26a6;Fabp5;Kcnd3;Anxa6;Dbn1;Slc1a3;Prkcg;Slc6a1;Nptx2;Slc40a1;Dlgap3;Fgd5;Cacng7;Hmcn1;Slc6a9;Slc29a4;Krt19;Glrb;Cldn7;Oscp1;Dlg4;P2ry2;Itgb4;Grin2a;Ddr2;Camk2a;Fzd3;Tgfa;Ptpro;Calb2;Atp12a;Lrrc4;S…
GO:0044421	extracellular region part	1695	124	52.5216	2.36093	0	0	Fstl1;Lamb1;Gpc4;Igf2;Htra1;Itga6;Inhbb;Lama4;App;Gprc5b;Adamts10;Gsn;Tgm3;Pla2g1b;Crispld2;Arrdc4;Gabbr1;Tgfbr3;Igfbp4;Pxdn;Gsto1;Lsr;Fjx1;Tgfbi;Acan;Anxa1;Fabp5;Plxna2;Npnt;Anxa6;Igfbp3;Klk8;Ifnar2;Tgm2;Angptl2;Mertk;Anxa3;Igfbp7;Gpx3;S100a6;Rspo1;Hmcn1;Soga3;Fam20c;Elfn1;Fras1;Tinagl1;Cfh;Il34;Mmp17;Reln;Fbn2;Ppp1r1a;Pcsk5;Pcsk9;Fbln5;Tgfb2;Ghr;Itgb4;Egfl6;Timp3;Moxd1;Cxcl14;Tgfa;Spock2;Wnt7b;…
GO:0097458	neuron part	1906	123	59.0597	2.08264	1.33227e-15	3.0802e-13	Gpc4;Hap1;Mapt;Chrna4;Ift122;Sgce;App;Smo;Rasgrp2;Pde9a;Basp1;Tmem108;Sdc3;Itga3;Ppp1r9a;Flna;Nsf;Cadps2;Vstm5;Gabbr1;Gsto1;Rab6b;Kif5c;Ank2;Capn2;Bag2;Cd22;Sept6;Smarcd3;Igsf9;Rapgef3;Uchl1;Asrgl1;Acan;Gng3;Fabp5;Synm;Kcnd3;Acap3;Dbn1;Kif21b;Slc1a3;Prkcg;Slc6a1;Fzd4;Mertk;Anxa3;Nptx2;Plxdc1;Ift57;Slc30a3;Kcnj12;Slc40a1;Rab3b;Rgs11;Dlgap3;Cdh23;Cacng7;Sv2a;Slc6a9;Lypd6;Syt13;Elfn1;Reln;Sv2c;Glrb;…
GO:0043235	receptor complex	371	44	11.4959	3.82746	2.09832e-14	4.04277e-12	Itga9;Itga5;Itga6;Chrna4;App;Gprc5b;Itga3;Gabbr1;Tgfbr3;Il3ra;Ddr1;Porcn;Plxna2;Npnt;Tspan32;Mertk;Plxdc1;Il27ra;Dlgap3;Cacng7;Itpr2;Dlg4;Ghr;Itgb4;Grin2a;Ddr2;Itgb7;Grin2c;Gfra2;Gria4;Il4ra;Chrnb2;Ret;Cd74;Itga2b;Slitrk5;Trpc1;Loxl4;Cntfr;Cd44;Cd36;Shisa6;Lepr;Epha8
GO:0009986	cell surface	856	70	26.5242	2.6391	9.9698e-14	1.64644e-11	Ece1;Gpc4;Itga5;Bcam;Itga6;Chrna4;App;Gprc5b;Plaur;Sdc3;Itga3;Pla2g1b;Antxr1;Tgfbr3;Ano1;Iqgap2;H2-Q4;Capn2;Il3ra;Cd22;Cd276;Anxa1;Ly6a;Tspan32;Slc1a3;Slc6a1;Fzd4;Hhip;Il27ra;Mrc1;Glrb;Pcsk9;Tgfb2;Ghr;Mrc2;Itgb4;Grin2a;Fzd3;Itgb7;Tgfa;Wnt7b;Cxcr4;Cspg5;Boc;Sema6d;Gfra2;Fcgr2b;H2-Q10;Dlk1;Chrnb2;Cd74;Itga2b;Stab2;Enpp3;Adora2b;Btn1a1;Clstn2;Cd274;H2-M3;Kcnma1;Slc26a9;Anxa9;Cntfr;Cd44;Cd36;Antxr2;C…
GO:0043005	neuron projection	1471	99	45.5807	2.17197	1.18128e-13	1.70695e-11	Hap1;Mapt;Chrna4;Ift122;Sgce;App;Smo;Rasgrp2;Basp1;Tmem108;Sdc3;Itga3;Ppp1r9a;Flna;Nsf;Vstm5;Gabbr1;Gsto1;Kif5c;Capn2;Bag2;Sept6;Igsf9;Rapgef3;Uchl1;Acan;Gng3;Kcnd3;Acap3;Dbn1;Kif21b;Slc1a3;Prkcg;Slc6a1;Fzd4;Mertk;Anxa3;Nptx2;Plxdc1;Ift57;Slc30a3;Kcnj12;Rgs11;Dlgap3;Cdh23;Cacng7;Sv2a;Lypd6;Elfn1;Reln;Sv2c;Glrb;Itpr2;Pcsk5;Dlg4;Tgfb2;Nphp4;Casp8;Grin2a;Camk2a;Fzd3;Samd4;Ptpro;Calb2;Dock10;Mak;Mt3;…
GO:0044463	cell projection part	1559	102	48.3075	2.11147	2.73004e-13	2.95186e-11	Hap1;Itga5;Mapt;Gli1;Chrna4;Ift122;Sgce;App;Smo;Rasgrp2;Pde9a;Dzip1l;Basp1;Tmem108;Gli2;Itga3;Ppp1r9a;Flna;Nsf;Antxr1;Vstm5;Gabbr1;Kif5c;Capn2;Bag2;Sept6;Igsf9;Rapgef3;Uchl1;Slc9b1;Gng3;Slc26a6;Wdr78;Kcnd3;Acap3;Dbn1;Kif21b;Slc1a3;Prkcg;Fzd4;Mertk;Anxa3;Nptx2;Plxdc1;Ift57;Kcnj12;Rsph1;Rgs11;Dlgap3;Cdh23;Fgd5;Sv2a;Cfap43;Elfn1;Reln;Glrb;Pcsk5;Dlg4;Nphp4;Grin2a;Camk2a;Fzd3;Samd4;Efhc1;Ptpro;Calb2;D…
GO:0120038	plasma membrane bounded cell projection part	1559	102	48.3075	2.11147	2.73004e-13	2.95186e-11	Hap1;Itga5;Mapt;Gli1;Chrna4;Ift122;Sgce;App;Smo;Rasgrp2;Pde9a;Dzip1l;Basp1;Tmem108;Gli2;Itga3;Ppp1r9a;Flna;Nsf;Antxr1;Vstm5;Gabbr1;Kif5c;Capn2;Bag2;Sept6;Igsf9;Rapgef3;Uchl1;Slc9b1;Gng3;Slc26a6;Wdr78;Kcnd3;Acap3;Dbn1;Kif21b;Slc1a3;Prkcg;Fzd4;Mertk;Anxa3;Nptx2;Plxdc1;Ift57;Kcnj12;Rsph1;Rgs11;Dlgap3;Cdh23;Fgd5;Sv2a;Cfap43;Elfn1;Reln;Glrb;Pcsk5;Dlg4;Nphp4;Grin2a;Camk2a;Fzd3;Samd4;Efhc1;Ptpro;Calb2;D…
tc;sf1ESC < tcESC GO Molecular Function
gene set	description	size	overlap	expect	enrichment ratio	p value	FDR	gene name
GO:0005509	calcium ion binding	645	53	22.5012	2.35543	6.87611e-09	1.26383e-05	Fstl1;Sned1;Rasgrp2;Gsn;Tgm3;Micu2;Pla2g1b;Padi2;Capn2;Fkbp10;Slc25a24;Susd1;Dysf;Acan;Anxa1;Dsc2;Npnt;Anxa6;Tgm2;Efcab2;Anxa3;S100a6;Cdh23;Hmcn1;Syt13;Fam20c;Itpr2;Fbn2;Fbln5;Egfl6;Calr4;Efhc1;Spock2;Calb2;Efcab1;Myl9;Galnt3;Dlk1;Ret;Dll1;Pla2g10;Cdhr1;Asah2;Stab2;Enpp3;Clstn2;Clgn;Anxa9;Enpp2;Casq1;Nell1;Cetn4;Calml4
GO:0015075	ion transmembrane transporter activity	809	60	28.2224	2.12597	2.99645e-08	2.75374e-05	Slc39a14;Chrna4;Atp6v1a;Slc13a5;Abcc1;Ttyh3;Slco2a1;Ano1;Tmc7;Atp1b2;Slc25a24;Ank;Lrrc8b;Slc9b1;Slc26a6;Lrrc8c;Kcnd3;Anxa6;Kcnh3;Slc1a3;Slc9a2;Slc6a1;Slc30a3;Kcnj12;Slc40a1;S100a6;Cacng7;Slc6a9;Slc4a3;Glrb;Itpr2;Grin2a;Slc38a5;Fxyd4;Kcna7;Kcnt2;Atp12a;Slc7a8;Kcnt1;Grin2c;Tmem28;Gria4;Slc25a31;Chrnb2;Tmem37;Atp8b1;Slc1a1;Ano10;Kcng3;Clca3a1;Ano7;Ano4;Kcnj2;Trpc1;Kcnma1;Slc26a9;Kcng1;Slc26a7;Slc2a1…
GO:0005216	ion channel activity	385	36	13.4309	2.68038	8.46401e-08	3.89299e-05	Chrna4;Ttyh3;Ano1;Tmc7;Lrrc8b;Slc26a6;Lrrc8c;Kcnd3;Anxa6;Kcnh3;Kcnj12;Slc40a1;Cacng7;Glrb;Itpr2;Grin2a;Fxyd4;Kcna7;Kcnt2;Kcnt1;Grin2c;Tmem28;Gria4;Chrnb2;Tmem37;Ano10;Kcng3;Clca3a1;Ano7;Ano4;Kcnj2;Trpc1;Kcnma1;Slc26a9;Kcng1;Slc26a7
GO:0015318	inorganic molecular entity transmembrane transporter activity	754	56	26.3037	2.12898	8.47223e-08	3.89299e-05	Slc39a14;Chrna4;Atp6v1a;Slc13a5;Ttyh3;Slco2a1;Ano1;Tmc7;Atp1b2;Ank;Lrrc8b;Slc9b1;Slc26a6;Lrrc8c;Kcnd3;Anxa6;Kcnh3;Slc1a3;Slc9a2;Slc6a1;Slc30a3;Kcnj12;Slc40a1;Cacng7;Slc6a9;Slc4a3;Glrb;Itpr2;Grin2a;Slc38a5;Fxyd4;Kcna7;Kcnt2;Atp12a;Slc7a8;Kcnt1;Grin2c;Tmem28;Gria4;Chrnb2;Tmem37;Rbp4;Slc1a1;Ano10;Kcng3;Clca3a1;Ano7;Ano4;Kcnj2;Trpc1;Kcnma1;Slc26a9;Kcng1;Slc26a7;Slc2a13;AA467197
GO:0022838	substrate-specific channel activity	399	36	13.9193	2.58633	2.0546e-07	5.47963e-05	Chrna4;Ttyh3;Ano1;Tmc7;Lrrc8b;Slc26a6;Lrrc8c;Kcnd3;Anxa6;Kcnh3;Kcnj12;Slc40a1;Cacng7;Glrb;Itpr2;Grin2a;Fxyd4;Kcna7;Kcnt2;Kcnt1;Grin2c;Tmem28;Gria4;Chrnb2;Tmem37;Ano10;Kcng3;Clca3a1;Ano7;Ano4;Kcnj2;Trpc1;Kcnma1;Slc26a9;Kcng1;Slc26a7
GO:0015267	channel activity	419	37	14.6171	2.53129	2.38504e-07	5.47963e-05	Chrna4;Ttyh3;Ano1;Tmc7;Lrrc8b;Slc26a6;Lrrc8c;Kcnd3;Anxa6;Kcnh3;Kcnj12;Slc40a1;Cacng7;Glrb;Itpr2;Grin2a;Fxyd4;Kcna7;Kcnt2;Kcnt1;Grin2c;Tmem28;Gria4;Chrnb2;Tmem37;Ano10;Kcng3;Clca3a1;Gjb2;Ano7;Ano4;Kcnj2;Trpc1;Kcnma1;Slc26a9;Kcng1;Slc26a7
GO:0022803	passive transmembrane transporter activity	419	37	14.6171	2.53129	2.38504e-07	5.47963e-05	Chrna4;Ttyh3;Ano1;Tmc7;Lrrc8b;Slc26a6;Lrrc8c;Kcnd3;Anxa6;Kcnh3;Kcnj12;Slc40a1;Cacng7;Glrb;Itpr2;Grin2a;Fxyd4;Kcna7;Kcnt2;Kcnt1;Grin2c;Tmem28;Gria4;Chrnb2;Tmem37;Ano10;Kcng3;Clca3a1;Gjb2;Ano7;Ano4;Kcnj2;Trpc1;Kcnma1;Slc26a9;Kcng1;Slc26a7
GO:0022857	transmembrane transporter activity	971	66	33.8739	1.9484	1.60355e-07	5.47963e-05	Slc39a14;Chrna4;Atp6v1a;Slc13a5;Abcc1;Ttyh3;Slco2a1;Ano1;Tmc7;Atp1b2;Slc25a24;Ank;Lrrc8b;Slc9b1;Slc26a6;Lrrc8c;Kcnd3;Anxa6;Kcnh3;Slc1a3;Slc9a2;Slc6a1;Slc30a3;Kcnj12;Slc40a1;Abca3;S100a6;Cacng7;Sv2a;Slc6a9;Slc4a3;Slc29a4;Sv2c;Glrb;Itpr2;Grin2a;Slc38a5;Fxyd4;Kcna7;Kcnt2;Atp12a;Slc7a8;Kcnt1;Grin2c;Tmem28;Gria4;Slc25a31;Chrnb2;Tmem37;Rbp4;Atp8b1;Slc1a1;Ano10;Kcng3;Clca3a1;Gjb2;Ano7;Ano4;Kcnj2;Trpc1;K…
GO:0005102	signaling receptor binding	1547	91	53.968	1.68618	5.05193e-07	0.000103172	Lamb1;Hap1;Itga5;Sema5b;Reep1;Mapt;Hck;Igf2;Inhbb;H2-M5;Lama4;App;Smo;Plaur;Sec14l1;Itga3;Flna;Pla2g1b;Ets2;Nsf;Dab2;Tgfbr3;Padi2;Fgf17;Cflar;H2-Q4;Kif5c;Tgfbi;Cd22;Smarcd3;Cd276;Uchl1;Npnt;Rnd1;Wipi1;Mfsd6;Rspo1;Arnt2;Reep2;Il34;Reln;Pcsk9;Fbln5;Dlg4;Tgfb2;P2ry2;Casp8;Itgb4;Grin2a;Acot2;Camk2a;Itgb7;Cxcl14;Tgfa;Wnt7b;Klb;Sytl4;Sema6d;H2-Q10;Fgf2;Gata3;Flrt1;Tcam1;Vav3;Dll1;Cd74;Cebpb;Grb14;Prkcb…
GO:0046983	protein dimerization activity	1356	80	47.3048	1.69116	2.40684e-06	0.000442377	Ece1;Prdx6;Olig2;Chka;Mapt;Inhbb;Chrna4;Foxp1;Hlcs;Stk26;Micu2;Itga3;Ppp1r9a;Flna;Zfp423;Gabbr1;Ano1;Padi2;Cflar;H2-Q4;Zhx1;Capn2;Gstz1;Ggct;Anxa1;Lrrfip1;Anxa6;Rnf17;Olig1;Fzd4;Zbtb16;S100a6;Id3;Tcfl5;Dmrt1;Arnt2;Hmcn1;Sycp2;Fbln5;Tgfb2;Sohlh2;Ghr;Casp8;Grin2a;Sycp3;Tbx15;Camk2a;Ptpro;Fos;Gadd45a;Cbln1;Cebpd;Eno4;Mafb;H2-Q10;Abat;Chrnb2;Gata3;Nudt16;Ascl2;Ebf4;Rbp4;Cebpb;Nog;Grb14;Kif9;Bik;Hpse;…

## Sheet: Supplementary Data 2b
tcESC > SCLC GO Biological Process
gene set	description	size	overlap	expect	enrichment ratio	p value	FDR	gene name
GO:1990823	response to leukemia inhibitory factor	124	73	13.6456	5.3497	0	0	Kat6b;Tle4;Cth;Laptm5;Piga;Mras;Wdr35;Eed;Srm;Ctbp2;Slc25a5;Ubxn2a;Mga;Nr5a2;Ildr1;Mtf2;Foxd3;Enah;Spry4;Cacybp;Chchd4;Smad7;Shmt1;Kdm5b;Xrcc5;Mat2a;Rif1;Rfx2;Pcolce;Gldc;Sirt1;Hells;Ncl;Jarid2;Ptp4a3;Mybl2;Adam23;Srsf3;Nefh;Pml;Icam1;Pou5f1;Phc1;Spp1;Trim2;Twistnb;Fgf4;Spry2;Pmm1;Pcolce2;Bspry;Gclm;Lrrc2;Rnf125;Zfp42;Mcf2;Tfrc;Kdm3a;Padi2;Vegfc;Nol8;Gfpt2;Rarg;Rnf138;Nup35;Sox1;Ina;Dtx1;Msc;Socs…
GO:0016072	rRNA metabolic process	208	70	22.8894	3.05818	0	0	Ftsj3;Mdn1;Rrs1;Heatr1;Urb1;Polr1b;Ddx21;Nol6;Tcof1;Bop1;Polr1a;Pwp2;Nol9;Nol10;Bysl;Wdr75;Ddx27;Nhp2;Rpl7l1;Pa2g4;Bms1;Trp53;Wdr46;Rsl1d1;Ddx11;Exosc5;Nol11;Pdcd11;Rrp1b;Utp14a;Tsr1;Rbfa;Shq1;Pwp1;Emg1;Sirt1;Ddx56;Ncl;Tbl3;Utp3;Rcl1;Riok2;Utp6;Exosc2;Mars;Smarcb1;Rrp9;Wdr12;Exosc1;Dhx37;Rpf1;Imp4;Znhit6;Rrp15;Ngdn;Wdr18;Mrto4;Rpf2;Exosc9;Lyar;Ddx51;Nol8;Cd3eap;Mphosph10;Nsun5;Npm3;Slfn8;Fbl;Rrp3…
GO:0034660	ncRNA metabolic process	445	117	48.9702	2.38921	0	0	Rpp25;Ftsj3;Mdn1;Rrs1;Heatr1;Urb1;Polr1b;Ddx21;Nol6;Thada;Tcof1;Bop1;Polr1a;Pwp2;Nol9;Nol10;Bysl;Wdr75;Ddx27;Ago2;Nhp2;Rpl7l1;Pa2g4;Srrt;Bms1;Nolc1;Lars;Trp53;Wdr46;Trmt44;Rsl1d1;Ddx11;Exosc5;Nol11;Pdcd11;Trub2;Rrp1b;Ncbp1;Adat2;Aars2;Ints7;Utp14a;Tsr1;Rbfa;Mars2;Shq1;Pwp1;Lin28b;Emg1;Sirt1;Pop1;Ddx56;Ncl;Urm1;Farsb;Tbl3;Osgep;Utp3;Rcl1;Riok2;Utp6;Yars2;Exosc2;Ago1;Elac2;Mars;Trmt61a;Smarcb1;Ftsj…
GO:0006396	RNA processing	774	177	85.1751	2.07807	0	0	Hspa8;Setx;Rpp25;Ftsj3;Mdn1;Rrs1;Heatr1;Cdc5l;Urb1;Strap;Zfp638;Ddx21;Rbm28;Ybx1;Nol6;Dhx16;Thada;Tert;Hnrnpf;Bop1;Wtap;Pwp2;Nol9;Nol10;Prpf4;Bysl;Wdr75;Eftud2;Rbpms2;Cdk12;Ddx27;Gemin5;Ago2;Nhp2;Rpl7l1;Srsf1;Pa2g4;Srrt;Aqr;Bms1;Trp53;Wdr46;U2af1;Trmt44;Usp39;Rsl1d1;Prpf31;Rbm8a;Exosc5;Nol11;Pdcd11;Trub2;Rrp1b;Ncbp1;Adat2;Aars2;Psip1;Ints7;Utp14a;Ddx20;Prx;Srsf2;Tsr1;Rbfa;Isy1;Shq1;Lin28b;Emg1;Si…
GO:0006259	DNA metabolic process	861	182	94.749	1.92086	0	0	Trim28;Hsp90aa1;Usp7;Zfp57;Rtel1;Setx;Pdgfa;Uhrf1;Rrm2;Cct8;Gli2;Fancm;Tigar;Cdc5l;Nasp;Hdac1;Smarcad1;Ubr5;Tert;Dna2;Mcm4;Axin2;Nfib;Usp9x;Chtf18;Ercc4;Rpa1;Mcm2;Pola1;Cdkn1a;Orc1;Usp10;Brca2;Cct6a;Recql4;Tet1;Dnmt3b;Nhp2;Ccne1;Ruvbl1;Fgfr1;Pole4;Dnmt1;Trp53;Prkdc;Rnf168;Mcm3;Hspd1;Fbxw7;Chaf1b;Cacybp;Tet2;Ddx11;Chchd4;Exosc5;H2afx;Grwd1;Helb;Xrcc5;Orc2;Ptges3;Exo1;Rif1;Eya1;Fmn2;Senp2;Trip13;Ph…
GO:0030182	neuron differentiation	1372	252	150.982	1.66907	0	0	Sod2;Hsp90aa1;Rrn3;Wdr5;Setx;Tenm4;Ntn1;Hap1;Ywhag;Ranbp1;Gli2;Tubb3;Dmd;Kat2b;Sgk1;Sdc2;Fn1;Hdac1;Prmt3;Mapt;Tulp3;Sema5b;Sema4b;Fig4;Fry;Ppia;Nfib;Stmn1;Rtn4;Ccdc141;Vim;Usp9x;Map1a;Mtr;Vangl2;Sod1;Sfrp1;Cobl;Dhfr;D16Ertd472e;Fkbp4;Dnmt3b;Pias2;Fgfr1;Uchl1;Tubb2b;Itpka;Jag1;Enah;Alms1;Etv1;Agtpbp1;Nkx6-2;Olig2;Tgif1;Ulk1;Nfe2l2;Kif5a;Nefm;Ncam1;Notch3;Eif4g1;Jade2;Sh3gl2;Eya1;Crxos;Cdh2;Strada;…
GO:0048699	generation of neurons	1526	279	167.929	1.66141	0	0	Sod2;Hsp90aa1;Rrn3;Wdr5;Setx;Tenm4;Ntn1;Hap1;Ywhag;Ranbp1;Celsr1;Gli2;Tubb3;Dmd;Kat2b;Sgk1;Sdc2;Fn1;Hdac1;Prmt3;Sorl1;Mapt;Tulp3;Sema5b;Sema4b;Tert;Fig4;Fry;Ppia;Nfib;Stmn1;Rtn4;Ccdc141;Vim;Usp9x;Map1a;Mtr;Vangl2;Sod1;Sfrp1;Cobl;Dhfr;D16Ertd472e;Fkbp4;Nf2;Dnmt3b;Pias2;Srrt;Fgfr1;Uchl1;Tubb2b;Itpka;Trp53;Jag1;Enah;Alms1;Etv1;Agtpbp1;Nkx6-2;Olig2;Nap1l1;Tgif1;Ulk1;Nfe2l2;Kif5a;Nefm;Nde1;Xrcc5;Ncam1…
GO:0022008	neurogenesis	1634	296	179.814	1.64614	0	0	Eif2b5;Sod2;Hsp90aa1;Rrn3;Wdr5;Cdk6;Setx;Tenm4;Syne2;Ntn1;Hap1;Ywhag;Ranbp1;Celsr1;Gli2;Tubb3;Tacc1;Dmd;Kat2b;Sgk1;Sdc2;Fn1;Hdac1;Prmt3;Sorl1;Mapt;Tulp3;Sema5b;Sema4b;Tert;Fig4;Fry;Ppia;Nfib;Stmn1;Rtn4;Ccdc141;Vim;Usp9x;Map1a;Mtr;Vangl2;Sod1;Sfrp1;Cobl;Dhfr;D16Ertd472e;Fkbp4;Nf2;Dnmt3b;Pias2;Srsf1;Srrt;Fgfr1;Uchl1;Tubb2b;Itpka;Trp53;Jag1;Enah;Alms1;Etv1;Agtpbp1;Nkx6-2;Olig2;Nap1l1;Tgif1;Ulk1;Nfe2…
GO:0033554	cellular response to stress	1674	293	184.216	1.59053	0	0	Eif2b5;Nqo1;Trim28;Sod2;Hspa8;Hsp90aa1;Usp7;Rtel1;Cdk6;Setx;Ccnd1;Ass1;Rragd;Uhrf1;Trp53inp1;Bid;Fzd5;Prdx1;Fancm;Tigar;Cdc5l;Nup93;Cbx1;Ybx3;Sgk1;Asns;Aqp3;Hdac1;Smarcad1;Ubr5;Mapt;Tert;Dna2;Rbbp5;Gpx1;Gsr;Atp2a2;Aen;Axin2;Rtn4;Mtr;Vangl2;Oxr1;Sod1;Sfrp1;Ercc4;Rpa1;Pola1;Fbxo22;Dhfr;Fzd10;Myof;Cdkn1a;Usp10;Brca2;Recql4;Mdfic;Cbx5;Ruvbl1;Vkorc1l1;Lars;Trp53;Prkdc;Rnf168;Akr1b3;Hspd1;Fbxw7;Chaf1b;…
GO:0043933	protein-containing complex subunit organization	1857	317	204.354	1.55123	0	0	Trim28;Sod2;Hspa8;Hsp90aa1;Kat6b;Rrn3;Cth;Setx;Set;Ppat;Rrm2;Txnrd1;Mdn1;Bid;Cct8;Shmt2;Fblim1;Pdgfc;Rrs1;Msn;Nup93;Strap;Nasp;Rcc1;Dmd;Sgk1;Fn1;Smarcc1;G3bp2;Sorl1;Mapt;G3bp1;Bop1;Stmn1;Unc13b;Rtn4;Map1a;Acacb;Cobl;Mcm2;Fkbp4;Gemin5;Ptma;Ago2;Chchd10;Vwf;Irak3;Srsf1;Gspt1;Ruvbl1;Rsl24d1;Trim6;Fermt2;Trp53;Ildr1;Pfdn6;Usp39;Chaf1b;Mitf;Capza2;Nap1l1;Tmsb10;Prpf31;Gtf2e1;Ulk1;Sept11;Nefm;Grwd1;Ncb…
tcESC > SCLC GO Cellular Component
gene set	description	size	overlap	expect	enrichment ratio	p value	FDR	gene name
GO:0005730	nucleolus	885	223	80.9692	2.75413	0	0	Trim28;Hspa8;Rrn3;Setx;Knop1;Tfcp2l1;Trp53inp1;Ftsj3;Txnrd1;Mdn1;Fblim1;Prdx1;Rrs1;Gli2;Heatr1;Urb1;Polr1b;Ddx21;Rbm28;Rrp12;Nol6;Tulp3;Tert;Tcof1;Bop1;Rbbp5;Aen;Polr1a;Nfib;Pwp2;Nol9;Oxr1;Senp3;Nol10;Bysl;Nop56;Wdr75;Pola1;Cdk12;Cdkn1a;Ddx27;Orc1;Nf2;Mdfic;Nhp2;Rpl7l1;Herc4;Cbx5;Pa2g4;Fgfr1;Rsl24d1;Bms1;Nolc1;Wdr82;Trp53;Wdr46;Prkdc;Noc3l;Fbxw7;Agtpbp1;Noc4l;Rsl1d1;Ddx11;Rbm14;Akap8;Exosc5;Nol11…
GO:1990904	ribonucleoprotein complex	792	177	72.4605	2.44271	0	0	Hspa8;Rpp25;Nr0b1;Ftsj3;Rrs1;Heatr1;Cdc5l;Kpnb1;Rbm28;Ybx1;Dmd;Ptcd3;G3bp2;Nol6;Mapt;Dhx16;G3bp1;Tert;Hnrnpf;Bop1;Pwp2;Naa35;Vim;Nol10;Prpf4;Bysl;Nop56;Eftud2;Lrpprc;Gemin5;Ago2;Nhp2;Rpl7l1;Srsf1;Cbx5;Ruvbl1;Pa2g4;Rsl24d1;Aqr;Bms1;Nolc1;Wdr46;U2af1;Tuba1a;Usp39;Noc4l;Rsl1d1;Mrpl39;Prpf31;Rbm8a;Kif5a;Xpo5;L1td1;Pdcd11;Rrp1b;Ncbp1;Mrps2;Dhx29;Myef2;Xrcc5;Eif4g1;Ptges3;Utp14a;Srsf2;Tsr1;Isy1;Tnrc6c;…
GO:0000228	nuclear chromosome	579	128	52.9731	2.41632	0	0	Trim28;Kat6b;Zfp57;Setx;Uhrf1;Prdx1;Rrs1;Cdc5l;Cbx1;Nasp;Rcc1;Kat2b;Smarcc1;Hdac1;Nol6;Smarcad1;Tert;Dna2;Eed;H2afz;Ercc4;Rpa1;Mcm2;Pola1;Cdk12;Orc1;Lrpprc;Brca2;Gabpa;Dnmt3b;Cbx5;Ruvbl1;Polr3g;Pole4;Wdr82;Trp53;Foxd3;Chaf1b;Kat2a;Ddx11;Akap8;H2afx;Helb;Smarcd1;Xrcc5;Psip1;Orc2;Zmiz2;Rif1;Pcna;Sirt1;Nifk;Pot1b;Polr2b;Pml;Usf1;Mcm10;Pou5f1;Thoc5;Phc1;Hdac2;Actl6a;Xrcc1;Ncapd2;Gins1;Eme1;Thoc6;Chek…
GO:0044451	nucleoplasm part	1021	191	93.4119	2.04471	0	0	Kat6b;Usp7;Wdr5;Setx;Trp53inp1;Nr0b1;Gli2;Fancm;Cdc5l;Lsg1;Zfp638;Kat2b;Sgk1;Hdac1;Mapt;Tert;Eed;Rbbp5;Wtap;Morc3;Dpy30;Senp3;Ercc4;Prpf4;Rpa1;Eftud2;Cdk12;Cdkn1a;Gemin5;Ccnc;Mga;Nhp2;Pias2;Srsf1;Cbx5;Ruvbl1;Pole4;Nolc1;Wdr82;Lars;Trp53;U2af1;Mtf2;Noc3l;Kat2a;Prpf31;Gtf2e1;Rbm14;Rbm8a;H2afx;Xpo5;Kdm5b;Jade2;Ints7;Ddx20;Exo1;Rif1;Srsf2;Eya1;Acadm;Senp2;Med19;Pcna;Sirt1;Chek2;Supt16;Gcat;Jarid2;Sar…
GO:1902494	catalytic complex	1280	216	117.108	1.84445	0	0	Hspa8;Kat6b;Wdr5;Piga;Cdk6;Uba2;Rpp25;Ccnd1;Rrm2;Cdc5l;Polr1b;Kat2b;Pik3r3;Smarcc1;Hdac1;Tert;Dna2;Hnrnpf;Eed;Rbbp5;Wtap;Atp2a2;Polr1a;Naa35;Dpy30;Senp3;Ercc4;Cdc23;Gid8;Pola1;Eftud2;Cdk12;Cdkn1a;Dynll1;Fbxl14;Ago2;Ccnc;Mga;Nhp2;Srsf1;Ccne1;Cbx5;Ruvbl1;Polr3g;Klhl42;Aqr;Pole4;Nolc1;Rpap1;Wdr82;Trp53;Rnf168;Mtf2;Naa50;Fbxw7;Cacybp;Kat2a;Prpf31;Gtf2e1;Ulk1;Rbm8a;Exosc5;Adat2;Kdm5b;Smarcd1;Mat2a;Jad…
GO:0015630	microtubule cytoskeleton	1144	191	104.665	1.82487	0	0	Hspa8;Cdk6;Rpp25;Syne2;Rragd;Nr0b1;Hap1;Ranbp1;Cct8;Shmt2;Tubb3;Cbx1;Tacc1;Kat2b;Yes1;Rangap1;Mapt;Tuba4a;Fry;Wdr35;Birc6;Axin2;Stmn1;Ccdc141;Map1a;Rps6ka2;Gtse1;Bysl;Mcm2;Slc25a5;Dynll1;Fkbp4;Lrpprc;Brca2;Cct6a;Nit2;Ccne1;Klhl42;Tubb2b;Dido1;Tuba1a;Mcm3;Alms1;Tubb4b;Kat2a;Haus4;Ddx11;Pknox2;Sept11;Nfe2l2;Kif5a;H2afx;Smad7;Tubb2a;Nde1;Mtcl1;Rcc2;Orc2;Rif1;Bicd1;Fmn2;C2cd5;Plekha7;Haus8;Pcna;Iqgap…
GO:0005739	mitochondrion	1739	286	159.102	1.79759	0	0	Sod2;Vdac1;Mthfd1;Tdh;Bcat1;Syne2;Ass1;Ckb;Tfcp2l1;Hap1;Txnrd1;Tomm70a;Akap1;Bid;Shmt2;Prdx1;Tigar;Heatr1;Ddx21;Dmd;Sgk1;Reep1;Ptcd3;Bdh1;Ptges;Nol6;Kank2;Atic;Slc44a1;Tert;Dna2;Dact2;Gpx1;Gsr;Parl;Ppia;Aldh2;Gabbr1;Abcf2;Tomm40;Oxr1;Sod1;Myo19;Acox3;Acacb;Slc25a13;Cs;Immt;Dhfr;Slc25a5;Fam136a;Dynll1;Fkbp4;Lap3;Lrpprc;Ago2;Chchd10;Nit2;Trp53;Phb2;Noc3l;Hspd1;Fbxw7;Agtpbp1;Isoc2a;Nfu1;Mrpl39;Akap8…
GO:0043005	neuron projection	1471	239	134.583	1.77586	0	0	Nqo1;Hspa8;Hsp90aa1;Tnk2;Setx;Tenm4;Ass1;Ckb;Hap1;Ranbp1;Fzd5;Tubb3;Ybx1;Dmd;Sgk1;Hdac1;Rangap1;Mapt;Nfib;Stmn1;Unc13b;Rtn4;Gabbr1;Ccdc141;Vim;Ddc;Usp9x;Map1a;Sod1;Acot7;Pygb;Cobl;Kpna1;Dynll1;Fkbp4;Nf2;Ago2;Uchl1;Plcb4;Itpka;Phb2;Cacybp;Rasgrp2;Nap1l1;Ulk1;Rbm8a;Sept11;Kif5a;Nefm;Got1;Dlgap3;Myo10;Slc4a8;Ncam1;N4bp3;Ptges3;Sh3gl2;Eif5a;Tiam2;Acadm;Cdh2;Dpysl3;Dock4;Mical1;Sirt1;Iqgap1;Cad;Cask;R…
GO:0044430	cytoskeletal part	1570	249	143.64	1.7335	0	0	Hspa8;Cdk6;Rpp25;Syne2;Rragd;Nr0b1;Hap1;Ranbp1;Cct8;Fblim1;Gli2;Tubb3;Cbx1;Tacc1;Dmd;Kat2b;Yes1;Rangap1;Mapt;Tulp3;Tuba4a;Fry;Wdr35;Birc6;Axin2;Lmnb2;Stmn1;Ccdc141;Vim;Map1a;Vangl2;Rps6ka2;Myo19;Gtse1;Bysl;Cobl;Slc25a5;Dynll1;Fkbp4;Lrpprc;Brca2;Cct6a;Nf2;Nit2;Ccne1;Klhl42;Tubb2b;Fermt2;Dido1;Tuba1a;Enah;Mcm3;Alms1;Tubb4b;Kat2a;Capza2;Haus4;Ddx11;Sept11;Nfe2l2;Kif5a;H2afx;Nefm;Smad7;Tubb2a;Nde1;Mt…
GO:0097458	neuron part	1906	301	174.381	1.7261	0	0	Nqo1;Hspa8;Vdac1;Hsp90aa1;Tnk2;Gpc4;Setx;Tenm4;Ass1;Ckb;Hap1;Ywhag;Ranbp1;Txnrd1;Fzd5;Tubb3;Ybx1;Dmd;Sgk1;Sdc2;Smarcc1;Hdac1;Rangap1;Sorl1;Mapt;G3bp1;Gpx1;Nfib;Stmn1;Unc13b;Rtn4;Gabbr1;Ccdc141;Ctbp2;Vim;Ddc;Usp9x;Map1a;Sod1;Acot7;Pygb;Cobl;Kpna1;Dynll1;Fkbp4;Nf2;Ago2;Uchl1;Plcb4;Itpka;Dnmt1;Clstn3;Phb2;Cacybp;Rasgrp2;Nap1l1;Ulk1;Rbm8a;Sept11;Kif5a;Nefm;Got1;Dlgap3;Myo10;Smarcd1;Slc4a8;Ncam1;N4bp3…
tcESC > SCLC GO Molecular Function
gene set	description	size	overlap	expect	enrichment ratio	p value	FDR	gene name
GO:0003723	RNA binding	1010	227	105.328	2.15517	0	0	Eif2b5;Hspa8;Hsp90aa1;Rpp25;Nr0b1;Akap1;Rrs1;Msn;Heatr1;Cdc5l;D1Pas1;Zfp638;Ybx3;Ddx21;Rbm28;Ybx1;Ptcd3;G3bp2;Nol6;Eif4e2;Rangap1;Ubr5;Dhx16;G3bp1;Tert;Hnrnpf;Morc3;Pwp2;Nol9;Vim;Prpf4;Serbp1;Bysl;Nop56;Rbpms2;Dhfr;Lrpprc;Gemin5;Ago2;Nhp2;Srsf1;Gspt1;Pa2g4;Rsl24d1;Aqr;Bms1;Dnmt1;Nolc1;Trp53;U2af1;Nudt5;Hspd1;Tubb4b;Rsl1d1;Ddx11;Prpf31;Rbm14;Rbm8a;Exosc5;Xpo5;L1td1;Trub2;Ncbp1;Dhx29;Trap1;Slfn9;Sh…
GO:0008144	drug binding	1641	283	171.132	1.6537	0	0	Sod2;Hspa8;Mthfd1;Hsp90aa1;Tnk2;Gart;Cth;Rtel1;Cdk6;Setx;Uba2;Ass1;Ckb;Abcc5;Itpk1;Mdn1;Gss;Cct8;Shmt2;Fancm;Pfas;D1Pas1;Ddx21;Pdxk;Sgk1;Yes1;Asns;Smarcad1;Dhx16;G3bp1;Dna2;Sbk1;Mcm4;Ppia;Atp2a2;Fkbp5;Nol9;Abcf2;Ddc;Chtf18;Mtr;Rps6ka2;Sfrp1;Myo19;Acacb;Pygb;Mcm2;Dhfr;Cdk12;Ddx27;Abcc4;Fkbp4;Orc1;Cct6a;Recql4;Irak3;Ruvbl1;Fgfr1;Aqr;Itpka;Lars;Trp53;Camkk2;Prkdc;Pip4k2b;Mcm3;Hspd1;Chka;Ddx11;Ulk1;K…
GO:0035639	purine ribonucleoside triphosphate binding	1719	295	179.266	1.6456	0	0	Hspa8;Mthfd1;Hsp90aa1;Tnk2;Gart;Rtel1;Cdk6;Setx;Uba2;Ass1;Ckb;Rragd;Abcc5;Itpk1;Mdn1;Gss;Cct8;Fancm;Tubb3;Pfas;D1Pas1;Lsg1;Ddx21;Pdxk;Sgk1;Yes1;Asns;Smarcad1;Dhx16;G3bp1;Tuba4a;Dna2;Sbk1;Mras;Mcm4;Atp2a2;Nol9;Abcf2;Chtf18;Rps6ka2;Myo19;Acacb;Mcm2;Eftud2;Cdk12;Ddx27;Abcc4;Fkbp4;Orc1;Cct6a;Recql4;Irak3;Gspt1;Ruvbl1;Fgfr1;Aqr;Tubb2b;Itpka;Bms1;Lars;Trp53;Camkk2;Prkdc;Tuba1a;Adss;Pip4k2b;Mcm3;Hspd1;T…
GO:0003677	DNA binding	1980	338	206.484	1.63693	0	0	Trim28;Sod2;Kat6b;Rrn3;Zscan10;Irf2bpl;Zfp57;Rtel1;Setx;Set;Uhrf1;Tfcp2l1;Nr0b1;Ahdc1;Mlf2;Zfp936;Gli2;Fancm;Cdc5l;D1Pas1;Zfhx2;Zfp638;Rcc1;Ybx3;Polr1b;Ybx1;Kat2b;Smarcc1;Hdac1;Smarcad1;Mapt;G3bp1;Tert;Dna2;Eed;Rbbp5;Mcm4;Polr1a;Nfib;Chtf18;H2afz;Ercc4;Rpa1;Mcm2;Rfx7;Pola1;Cdk12;Orc1;Lrpprc;Brca2;Recql4;Ago2;Tet1;Gabpa;Dnmt3b;Mga;Pias2;Pa2g4;Srrt;Zbtb44;Pole4;Dnmt1;Nolc1;Rpap1;Trp53;Cebpz;Zfp229;…
GO:0032553	ribonucleotide binding	1804	305	188.13	1.62122	0	0	Hspa8;Mthfd1;Hsp90aa1;Tnk2;Gart;Rtel1;Cdk6;Setx;Uba2;Ass1;Ckb;Rragd;Abcc5;Itpk1;Mdn1;Gss;Cct8;Fancm;Tubb3;Pfas;D1Pas1;Lsg1;Ddx21;Pdxk;Sgk1;Yes1;Asns;Smarcad1;Dhx16;G3bp1;Tuba4a;Dna2;Sbk1;Mras;Mcm4;Atp2a2;Nol9;Abcf2;Chtf18;Rps6ka2;Myo19;Acacb;Acot7;Mcm2;Eftud2;Cdk12;Ddx27;Abcc4;Fkbp4;Orc1;Cct6a;Recql4;Irak3;Gspt1;Ruvbl1;Fgfr1;Aqr;Tubb2b;Itpka;Bms1;Lars;Trp53;Camkk2;Prkdc;Tuba1a;Adss;Pip4k2b;Mcm3;H…
GO:0032555	purine ribonucleotide binding	1789	302	186.566	1.61873	0	0	Hspa8;Mthfd1;Hsp90aa1;Tnk2;Gart;Rtel1;Cdk6;Setx;Uba2;Ass1;Ckb;Rragd;Abcc5;Itpk1;Mdn1;Gss;Cct8;Fancm;Tubb3;Pfas;D1Pas1;Lsg1;Ddx21;Pdxk;Sgk1;Yes1;Asns;Smarcad1;Dhx16;G3bp1;Tuba4a;Dna2;Sbk1;Mras;Mcm4;Atp2a2;Nol9;Abcf2;Chtf18;Rps6ka2;Myo19;Acacb;Acot7;Mcm2;Eftud2;Cdk12;Ddx27;Abcc4;Fkbp4;Orc1;Cct6a;Recql4;Irak3;Gspt1;Ruvbl1;Fgfr1;Aqr;Tubb2b;Itpka;Bms1;Lars;Trp53;Camkk2;Prkdc;Tuba1a;Adss;Pip4k2b;Mcm3;H…
GO:0017076	purine nucleotide binding	1801	304	187.817	1.61859	0	0	Hspa8;Mthfd1;Hsp90aa1;Tnk2;Gart;Rtel1;Cdk6;Setx;Uba2;Ass1;Ckb;Rragd;Abcc5;Itpk1;Mdn1;Gss;Cct8;Fancm;Tubb3;Pfas;D1Pas1;Lsg1;Ddx21;Pdxk;Sgk1;Yes1;Asns;Smarcad1;Dhx16;G3bp1;Tuba4a;Dna2;Sbk1;Mras;Mcm4;Atp2a2;Nol9;Abcf2;Chtf18;Rps6ka2;Myo19;Acacb;Acot7;Mcm2;Pola1;Eftud2;Cdk12;Ddx27;Abcc4;Fkbp4;Orc1;Cct6a;Recql4;Irak3;Gspt1;Ruvbl1;Fgfr1;Aqr;Tubb2b;Itpka;Bms1;Lars;Trp53;Camkk2;Prkdc;Tuba1a;Adss;Pip4k2b;…
GO:0003682	chromatin binding	532	118	55.4796	2.12691	8.88178e-16	2.04059e-13	Trim28;Tle4;Uhrf1;Zfp936;Shmt2;Gli2;Fancm;Rcc1;Ybx1;Kat2b;Smarcc1;Hdac1;Eed;L3mbtl2;Polr1a;Ctbp2;H2afz;Mllt6;Rpa1;Pola1;Orc1;Gabpa;Dnmt3b;Cbx5;Dnmt1;Wdr82;Trp53;Nr5a2;Rnf168;Mtf2;Noc3l;Mitf;Kat2a;Ddx11;Tgif1;Akap8;Grwd1;Jmjd1c;Kdm5b;Smarcd1;Psip1;Exo1;Pcna;Hells;Supt16;Jarid2;Cbx2;Gli1;Rest;Ticrr;Polr2b;Pou5f1;Prmt5;Phc1;Hdac2;Actl6a;Ncapd2;Pou2f1;Mum1;Cdc45;Msh6;Gtf2f1;Msh2;Dnajc2;Mlh3;Trim37;Pe…
GO:0005524	ATP binding	1396	238	145.582	1.63482	2.88658e-15	5.89504e-13	Hspa8;Mthfd1;Hsp90aa1;Tnk2;Gart;Rtel1;Cdk6;Setx;Uba2;Ass1;Ckb;Abcc5;Itpk1;Mdn1;Gss;Cct8;Fancm;Pfas;D1Pas1;Ddx21;Pdxk;Sgk1;Yes1;Asns;Smarcad1;Dhx16;G3bp1;Dna2;Sbk1;Mcm4;Atp2a2;Nol9;Abcf2;Chtf18;Rps6ka2;Myo19;Acacb;Mcm2;Cdk12;Ddx27;Abcc4;Fkbp4;Orc1;Cct6a;Recql4;Irak3;Ruvbl1;Fgfr1;Aqr;Itpka;Lars;Trp53;Camkk2;Prkdc;Pip4k2b;Mcm3;Hspd1;Chka;Ddx11;Ulk1;Kif5a;Dhx29;Trap1;Slfn9;Dtymk;Myo10;Helb;Xrcc5;Stk3…
GO:0032559	adenyl ribonucleotide binding	1456	245	151.839	1.61355	4.996e-15	9.18265e-13	Hspa8;Mthfd1;Hsp90aa1;Tnk2;Gart;Rtel1;Cdk6;Setx;Uba2;Ass1;Ckb;Abcc5;Itpk1;Mdn1;Gss;Cct8;Fancm;Pfas;D1Pas1;Ddx21;Pdxk;Sgk1;Yes1;Asns;Smarcad1;Dhx16;G3bp1;Dna2;Sbk1;Mcm4;Atp2a2;Nol9;Abcf2;Chtf18;Rps6ka2;Myo19;Acacb;Acot7;Mcm2;Cdk12;Ddx27;Abcc4;Fkbp4;Orc1;Cct6a;Recql4;Irak3;Ruvbl1;Fgfr1;Aqr;Itpka;Lars;Trp53;Camkk2;Prkdc;Pip4k2b;Mcm3;Hspd1;Chka;Ddx11;Ulk1;Kif5a;Dhx29;Trap1;Slfn9;Dtymk;Myo10;Helb;Xrcc…
tcESC < SCLC GO Biological Process
gene set	description	size	overlap	expect	enrichment ratio	p value	FDR	gene name
GO:0000904	cell morphogenesis involved in differentiation	715	177	93.4165	1.89474	0	0	Lamb1;Plod3;Dab2;App;Sema4g;Itgb1;Obsl1;Pdpn;Parva;Sox17;Lamb2;Flrt3;Sema4c;Krt8;Vegfa;Agrn;Bcar1;Spg20;Efnb1;Flnb;Nedd9;Fgfr2;Shtn1;Zswim8;Fbln1;Palld;Ulk2;Hexa;Tnfrsf12a;Ext1;Mertk;Nsmf;Arhgef28;Myo7a;Sema6a;Ist1;Islr2;Slc9a6;Ssh3;Golga4;Tmem106b;Ank3;Ppp3ca;Mef2a;Mapk8ip3;Golga2;Myh9;Vamp3;Ihh;Epha1;Dkk1;Ust;Vldlr;Bmpr2;Efna1;Bsg;Arhgap33;Tbc1d24;Prox1;Stxbp5;Rab11a;Ephb2;Sema6d;Col6a1;Dvl1;Xl…
GO:0022603	regulation of anatomical structure morphogenesis	1004	245	131.175	1.86773	0	0	Rhoc;Sparc;Xbp1;Gata4;Dab2;Sema4g;Itgb1;Obsl1;Pdpn;Pdgfra;Flt1;Parva;Col4a2;Tpm1;Rhou;Igf2;Gja1;Gpc3;Sox17;Amot;S100a1;Sema4c;Egln1;Vegfa;Maged1;Gata6;Agrn;Bnip3;Frs2;Bcar1;Spg20;Nedd9;Wnt11;Fgfr2;Creb3l1;Erap1;Cdc42ep1;Shtn1;Zswim8;Fbln1;Tgfbr2;Ulk2;Capn2;Adgra2;Tnfrsf12a;Bcl9l;Nsmf;Glul;Sema6a;F2;Adamts9;Rhoq;Ist1;Akap13;Islr2;Cited1;Sh3d19;Arhgap18;Ssh3;Sp100;Fgfr4;Golga4;Mydgf;Ppp3ca;Bmp2;Ppp…
GO:0071495	cellular response to endogenous stimulus	1215	282	158.743	1.77646	0	0	Plod3;Xbp1;Lgmn;Gata4;Dab2;App;Pdcd4;Itgb1;Tfpi;Pdgfra;Col4a1;Col4a2;Igf2;Gja1;Gpc3;Jund;Flrt3;Rap1gap;Adcy6;Nrep;Zyx;Ghr;Aqp8;Mapk3;Gata6;Tcf7l2;Sdcbp;Fut8;Frs2;Bcar1;Anxa5;Spg20;Ltbp1;Insr;Lrp2;Fgfr2;Creb3l1;Snx25;Zfp703;Akt1;Igfbp5;Itpr3;Tgfbr2;Fosb;Atp1a1;Capn2;Bcl9l;Nsmf;Prkaa2;Rhoq;Dnmt3a;Stat5b;Akap13;Cdkn1c;Col1a1;Egr1;Cited1;Ltbp3;Klb;Rora;Snx1;Fgfr4;Ctsb;Jak2;Bmp2;Tgfbr3;Sirt2;Dkk1;Ramp…
GO:0000902	cell morphogenesis	987	227	128.954	1.76032	0	0	Rhoc;Lamb1;Plod3;Sparc;Dab2;App;Sema4g;Itgb1;Obsl1;Pdpn;Parva;Tpm1;Rhou;Gja1;Sox17;Lamb2;Flrt3;Sema4c;Lipa;Krt8;Vegfa;Agrn;Bcar1;Clu;Spg20;Efnb1;Flnb;Lrp2;Nedd9;Fgfr2;Snx2;Cdc42ep1;Shtn1;Zswim8;Fbln1;Palld;Ulk2;Sidt2;Hexa;Tnfrsf12a;Ext1;Bcl9l;Mertk;Nsmf;Arhgef28;Myo7a;Sema6a;F2;Rhoq;Ist1;Islr2;Sh3d19;Slc9a6;Arhgap18;Ssh3;Snx1;Golga4;Tmem106b;Ank3;Ppp3ca;Mef2a;Mapk8ip3;Golga2;Myh9;Vamp3;Ihh;Epha1;…
GO:0009719	response to endogenous stimulus	1503	345	196.371	1.75688	0	0	Plod3;Sparc;Timp3;Xbp1;Lgmn;Gata4;Dab2;App;Pdcd4;Itgb1;Tfpi;Mdk;Cst3;Pdgfra;Col4a1;Col4a2;Me1;Igf2;Gja1;Gpc3;Jund;Flrt3;Rap1gap;Anxa2;Adcy6;Nrep;Acat1;Mmp15;Ctsl;Zyx;Ghr;Aqp8;Mapk3;Gata6;Tcf7l2;Sdcbp;Fut8;Frs2;Fabp3;Bcar1;Anxa5;Spg20;Ltbp1;Insr;Lrp2;Fgfr2;Creb3l1;Snx25;Zfp703;Akt1;Igfbp5;Itpr3;Tgfbr2;Fosb;Rbbp7;Atp1a1;Capn2;Bcl9l;Plcd1;Nsmf;Prkaa2;Rhoq;Dnmt3a;Stat5b;Akap13;Cdkn1c;Col1a1;Egr1;Cite…
GO:0009628	response to abiotic stimulus	1085	240	141.758	1.69303	0	0	Ccnd2;Sparc;Xbp1;Lgmn;Gata4;App;P4hb;Itgb1;Cst3;Flt1;Gja1;Jund;Usp47;Serpinb6a;Plat;Arsa;Egln1;Krt8;Vegfa;Mapk3;Gata6;Bnip3;Ero1l;Lrrc8c;Lrp2;Loxl2;Wnt11;Ndrg1;Akt1;Col11a1;Tgfbr2;Fosb;Rbbp7;Atp1a1;Atp6ap1;Capn2;Epas1;Nsmf;Ctns;Ltbr;Dnmt3a;Col1a1;Egr1;Sord;Bag3;Rora;Rcsd1;Bmp2;Rbp4;Ihh;Sirt2;Camk2d;Fos;Ets1;Slc2a1;Ier5;Vldlr;Mmp14;Mcoln1;Limd1;Per1;Lmna;Hsf2;Cryab;Plac8;Cflar;Itpr2;Plod1;Suv39h1;…
GO:0022008	neurogenesis	1634	352	213.486	1.64882	0	0	Lamb1;Dab2;App;Sema4g;Itgb1;Obsl1;Gsn;Lama1;Gja1;B2m;Lamb2;Flrt3;Spag9;Rap1gap;H2-K1;Sema4c;Adcy6;Gdpd5;Creb3l2;Nrep;Vegfa;Sh3tc2;Mapk3;Tcf7l2;Agrn;Bnip3;Frs2;Clu;Spg20;Efnb1;Ctsz;Naglu;Lrp2;Wnt11;Fgfr2;Ndrg1;Neu1;Akt1;Stx3;Shtn1;Zswim8;Palld;Ulk2;Atxn10;Hexa;Tnfrsf12a;Ext1;Itm2c;Nsmf;Arhgef28;Myo7a;Sema6a;F2;Arfgef1;Inpp5f;Dnmt3a;Ist1;Arf4;Cdkn1c;Islr2;Smarca1;Slc9a6;Myrf;Tspan2;Ssh3;Rora;Snx1;P…
GO:0030182	neuron differentiation	1372	286	179.255	1.59549	0	0	Lamb1;Dab2;App;Sema4g;Itgb1;Obsl1;Lama1;Gja1;B2m;Lamb2;Flrt3;Spag9;Rap1gap;H2-K1;Sema4c;Adcy6;Gdpd5;Creb3l2;Nrep;Vegfa;Agrn;Clu;Spg20;Efnb1;Ctsz;Naglu;Lrp2;Wnt11;Fgfr2;Neu1;Akt1;Stx3;Shtn1;Zswim8;Palld;Ulk2;Atxn10;Hexa;Tnfrsf12a;Ext1;Itm2c;Nsmf;Arhgef28;Myo7a;Sema6a;Arfgef1;Inpp5f;Dnmt3a;Ist1;Arf4;Cdkn1c;Islr2;Smarca1;Slc9a6;Tspan2;Ssh3;Rora;Snx1;Ptpn9;Golga4;Tmem106b;Ank3;Jak2;Ppp3ca;Esrp1;Mef2a…
GO:0006915	apoptotic process	1838	375	240.139	1.56159	0	0	Ccnd2;Peg3;Pttg1ip;Timp3;Xbp1;Lgmn;Gata4;Dab2;Grina;App;Pdcd4;P4hb;Shisa5;Itgb1;Gsn;Mdk;Cst3;B4galt1;Pdpn;Pdgfra;Flt1;Gja1;Mef2d;Usp47;Srgn;Egln1;Krt8;Txndc12;Dap;Vegfa;Maged1;Mapk3;Gata6;Tcf7l2;Agrn;Bnip3;Frs2;Ero1l;Anxa5;Clu;Krt18;Ctsz;Insr;Wnt11;Fgfr2;Creb3l1;Akt1;Arhgap10;Kdelr1;Slc25a4;Tgfbr2;Vnn1;Gabarap;Herpud1;Dip2a;Capn2;Tnfrsf12a;Rnf130;Itm2c;Mertk;Nsmf;Sema6a;Sox7;Dram2;Ltbr;Prkaa2;Fam…
GO:0012501	programmed cell death	1874	382	244.843	1.56019	0	0	Ccnd2;Peg3;Pttg1ip;Timp3;Xbp1;Lgmn;Gata4;Dab2;Grina;App;Pdcd4;P4hb;Shisa5;Itgb1;Gsn;Mdk;Cst3;B4galt1;Pdpn;Pdgfra;Flt1;Gja1;Mef2d;Usp47;Srgn;Egln1;Krt8;Ctsl;Txndc12;Dap;Vegfa;Maged1;Mapk3;Gata6;Tcf7l2;Agrn;Bnip3;Frs2;Ero1l;Anxa5;Clu;Krt18;Ctsz;Insr;Wnt11;Fgfr2;Creb3l1;Akt1;Arhgap10;Kdelr1;Slc25a4;Tgfbr2;Vnn1;Gabarap;Herpud1;Dip2a;Capn2;Tnfrsf12a;Rnf130;Itm2c;Mertk;Nsmf;Sema6a;Sox7;Dram2;Ltbr;Prkaa…
tcESC < SCLC GO Cellular Component
gene set	description	size	overlap	expect	enrichment ratio	p value	FDR	gene name
GO:0000904	cell morphogenesis involved in differentiation	715	177	93.3575	1.89594	0	0	Lamb1;Plod3;Dab2;App;Sema4g;Itgb1;Obsl1;Pdpn;Parva;Sox17;Lamb2;Flrt3;Sema4c;Krt8;Vegfa;Agrn;Bcar1;Spg20;Efnb1;Flnb;Nedd9;Fgfr2;Shtn1;Zswim8;Fbln1;Palld;Ulk2;Hexa;Tnfrsf12a;Ext1;Mertk;Nsmf;Arhgef28;Myo7a;Sema6a;Ist1;Islr2;Slc9a6;Ssh3;Golga4;Tmem106b;Ank3;Ppp3ca;Mef2a;Mapk8ip3;Golga2;Myh9;Vamp3;Ihh;Epha1;Dkk1;Ust;Vldlr;Bmpr2;Efna1;Bsg;Arhgap33;Tbc1d24;Prox1;Stxbp5;Rab11a;Ephb2;Sema6d;Col6a1;Dvl1;Xl…
GO:0022603	regulation of anatomical structure morphogenesis	1005	245	131.223	1.86705	0	0	Rhoc;Sparc;Xbp1;Gata4;Dab2;Sema4g;Itgb1;Obsl1;Pdpn;Pdgfra;Flt1;Parva;Col4a2;Tpm1;Rhou;Igf2;Gja1;Gpc3;Sox17;Amot;S100a1;Sema4c;Egln1;Vegfa;Maged1;Gata6;Agrn;Bnip3;Frs2;Bcar1;Spg20;Nedd9;Wnt11;Fgfr2;Creb3l1;Erap1;Cdc42ep1;Shtn1;Zswim8;Fbln1;Tgfbr2;Ulk2;Capn2;Adgra2;Tnfrsf12a;Bcl9l;Nsmf;Glul;Sema6a;F2;Adamts9;Rhoq;Ist1;Akap13;Islr2;Cited1;Sh3d19;Arhgap18;Ssh3;Sp100;Fgfr4;Golga4;Mydgf;Ppp3ca;Bmp2;Ppp…
GO:0071495	cellular response to endogenous stimulus	1216	282	158.773	1.77612	0	0	Plod3;Xbp1;Lgmn;Gata4;Dab2;App;Pdcd4;Itgb1;Tfpi;Pdgfra;Col4a1;Col4a2;Igf2;Gja1;Gpc3;Jund;Flrt3;Rap1gap;Adcy6;Nrep;Zyx;Ghr;Aqp8;Mapk3;Gata6;Tcf7l2;Sdcbp;Fut8;Frs2;Bcar1;Anxa5;Spg20;Ltbp1;Insr;Lrp2;Fgfr2;Creb3l1;Snx25;Zfp703;Akt1;Igfbp5;Itpr3;Tgfbr2;Fosb;Atp1a1;Capn2;Bcl9l;Nsmf;Prkaa2;Rhoq;Dnmt3a;Stat5b;Akap13;Cdkn1c;Col1a1;Egr1;Cited1;Ltbp3;Klb;Rora;Snx1;Fgfr4;Ctsb;Jak2;Bmp2;Tgfbr3;Sirt2;Dkk1;Ramp…
GO:0000902	cell morphogenesis	987	227	128.872	1.76143	0	0	Rhoc;Lamb1;Plod3;Sparc;Dab2;App;Sema4g;Itgb1;Obsl1;Pdpn;Parva;Tpm1;Rhou;Gja1;Sox17;Lamb2;Flrt3;Sema4c;Lipa;Krt8;Vegfa;Agrn;Bcar1;Clu;Spg20;Efnb1;Flnb;Lrp2;Nedd9;Fgfr2;Snx2;Cdc42ep1;Shtn1;Zswim8;Fbln1;Palld;Ulk2;Sidt2;Hexa;Tnfrsf12a;Ext1;Bcl9l;Mertk;Nsmf;Arhgef28;Myo7a;Sema6a;F2;Rhoq;Ist1;Islr2;Sh3d19;Slc9a6;Arhgap18;Ssh3;Snx1;Golga4;Tmem106b;Ank3;Ppp3ca;Mef2a;Mapk8ip3;Golga2;Myh9;Vamp3;Ihh;Epha1;…
GO:0009719	response to endogenous stimulus	1504	345	196.377	1.75682	0	0	Plod3;Sparc;Timp3;Xbp1;Lgmn;Gata4;Dab2;App;Pdcd4;Itgb1;Tfpi;Mdk;Cst3;Pdgfra;Col4a1;Col4a2;Me1;Igf2;Gja1;Gpc3;Jund;Flrt3;Rap1gap;Anxa2;Adcy6;Nrep;Acat1;Mmp15;Ctsl;Zyx;Ghr;Aqp8;Mapk3;Gata6;Tcf7l2;Sdcbp;Fut8;Frs2;Fabp3;Bcar1;Anxa5;Spg20;Ltbp1;Insr;Lrp2;Fgfr2;Creb3l1;Snx25;Zfp703;Akt1;Igfbp5;Itpr3;Tgfbr2;Fosb;Rbbp7;Atp1a1;Capn2;Bcl9l;Plcd1;Nsmf;Prkaa2;Rhoq;Dnmt3a;Stat5b;Akap13;Cdkn1c;Col1a1;Egr1;Cite…
GO:0009628	response to abiotic stimulus	1085	240	141.668	1.6941	0	0	Ccnd2;Sparc;Xbp1;Lgmn;Gata4;App;P4hb;Itgb1;Cst3;Flt1;Gja1;Jund;Usp47;Serpinb6a;Plat;Arsa;Egln1;Krt8;Vegfa;Mapk3;Gata6;Bnip3;Ero1l;Lrrc8c;Lrp2;Loxl2;Wnt11;Ndrg1;Akt1;Col11a1;Tgfbr2;Fosb;Rbbp7;Atp1a1;Atp6ap1;Capn2;Epas1;Nsmf;Ctns;Ltbr;Dnmt3a;Col1a1;Egr1;Sord;Bag3;Rora;Rcsd1;Bmp2;Rbp4;Ihh;Sirt2;Camk2d;Fos;Ets1;Slc2a1;Ier5;Vldlr;Mmp14;Mcoln1;Limd1;Per1;Lmna;Hsf2;Cryab;Plac8;Cflar;Itpr2;Plod1;Suv39h1;…
GO:0022008	neurogenesis	1634	352	213.351	1.64986	0	0	Lamb1;Dab2;App;Sema4g;Itgb1;Obsl1;Gsn;Lama1;Gja1;B2m;Lamb2;Flrt3;Spag9;Rap1gap;H2-K1;Sema4c;Adcy6;Gdpd5;Creb3l2;Nrep;Vegfa;Sh3tc2;Mapk3;Tcf7l2;Agrn;Bnip3;Frs2;Clu;Spg20;Efnb1;Ctsz;Naglu;Lrp2;Wnt11;Fgfr2;Ndrg1;Neu1;Akt1;Stx3;Shtn1;Zswim8;Palld;Ulk2;Atxn10;Hexa;Tnfrsf12a;Ext1;Itm2c;Nsmf;Arhgef28;Myo7a;Sema6a;F2;Arfgef1;Inpp5f;Dnmt3a;Ist1;Arf4;Cdkn1c;Islr2;Smarca1;Slc9a6;Myrf;Tspan2;Ssh3;Rora;Snx1;P…
GO:0030182	neuron differentiation	1372	286	179.142	1.5965	0	0	Lamb1;Dab2;App;Sema4g;Itgb1;Obsl1;Lama1;Gja1;B2m;Lamb2;Flrt3;Spag9;Rap1gap;H2-K1;Sema4c;Adcy6;Gdpd5;Creb3l2;Nrep;Vegfa;Agrn;Clu;Spg20;Efnb1;Ctsz;Naglu;Lrp2;Wnt11;Fgfr2;Neu1;Akt1;Stx3;Shtn1;Zswim8;Palld;Ulk2;Atxn10;Hexa;Tnfrsf12a;Ext1;Itm2c;Nsmf;Arhgef28;Myo7a;Sema6a;Arfgef1;Inpp5f;Dnmt3a;Ist1;Arf4;Cdkn1c;Islr2;Smarca1;Slc9a6;Tspan2;Ssh3;Rora;Snx1;Ptpn9;Golga4;Tmem106b;Ank3;Jak2;Ppp3ca;Esrp1;Mef2a…
GO:0006915	apoptotic process	1839	375	240.118	1.56173	0	0	Ccnd2;Peg3;Pttg1ip;Timp3;Xbp1;Lgmn;Gata4;Dab2;Grina;App;Pdcd4;P4hb;Shisa5;Itgb1;Gsn;Mdk;Cst3;B4galt1;Pdpn;Pdgfra;Flt1;Gja1;Mef2d;Usp47;Srgn;Egln1;Krt8;Txndc12;Dap;Vegfa;Maged1;Mapk3;Gata6;Tcf7l2;Agrn;Bnip3;Frs2;Ero1l;Anxa5;Clu;Krt18;Ctsz;Insr;Wnt11;Fgfr2;Creb3l1;Akt1;Arhgap10;Kdelr1;Slc25a4;Tgfbr2;Vnn1;Gabarap;Herpud1;Dip2a;Capn2;Tnfrsf12a;Rnf130;Itm2c;Mertk;Nsmf;Sema6a;Sox7;Dram2;Ltbr;Prkaa2;Fam…
GO:0012501	programmed cell death	1875	382	244.819	1.56034	0	0	Ccnd2;Peg3;Pttg1ip;Timp3;Xbp1;Lgmn;Gata4;Dab2;Grina;App;Pdcd4;P4hb;Shisa5;Itgb1;Gsn;Mdk;Cst3;B4galt1;Pdpn;Pdgfra;Flt1;Gja1;Mef2d;Usp47;Srgn;Egln1;Krt8;Ctsl;Txndc12;Dap;Vegfa;Maged1;Mapk3;Gata6;Tcf7l2;Agrn;Bnip3;Frs2;Ero1l;Anxa5;Clu;Krt18;Ctsz;Insr;Wnt11;Fgfr2;Creb3l1;Akt1;Arhgap10;Kdelr1;Slc25a4;Tgfbr2;Vnn1;Gabarap;Herpud1;Dip2a;Capn2;Tnfrsf12a;Rnf130;Itm2c;Mertk;Nsmf;Sema6a;Sox7;Dram2;Ltbr;Prkaa…
tcESC < SCLC GO Molecular Function
gene set	description	size	overlap	expect	enrichment ratio	p value	FDR	gene name
GO:0005201	extracellular matrix structural constituent	126	61	15.4548	3.947	0	0	Lamb1;Sparc;Pxdn;Col4a1;Col4a2;Lama1;Lamb2;Tinagl1;Col27a1;Agrn;Ltbp1;Efemp2;Col11a1;Fbln1;Spock2;Col1a1;Bmper;Mfge8;Emilin1;Col1a2;Spon1;Col6a1;Col3a1;Tnc;Col16a1;Col5a2;Emid1;Bgn;Fras1;Fbn2;Col23a1;Col12a1;Matn4;Col6a2;Hmcn1;Mfap4;Col13a1;Col14a1;Dcn;Ogn;Postn;Scara3;Emilin2;Igfbp7;Col2a1;Igfbp6;Vwa1;Lum;Col5a3;Col25a1;Col8a2;Lamb3;Col22a1;Col15a1;Impg2;Eln;Col9a1;Col24a1;Col4a4;Hapln1;Col6a6
GO:0005509	calcium ion binding	645	167	79.1138	2.11088	0	0	Sparc;Rcn3;Gsn;S100a1;Anxa2;Arsa;Man1a;Agrn;Anxa5;Ltbp1;Lrp2;Loxl2;Efemp2;Micu2;Fbln1;Tbc1d9b;Spock2;Itpr3;Cubn;Asph;Capn2;Epdr1;Edem1;Plcd1;Bmp1;F2;Mcfd2;Edem2;Myl9;Ltbp3;Egflam;Hpcal1;Lcp1;Ihh;Cdh6;Cdh3;Vldlr;Dlk1;Slc25a24;Itpr2;Nucb2;Aif1l;Prrg1;Smoc1;Stim1;Man1a2;Ryr1;Bglap3;Rcn2;S100a10;Dll1;Enpp1;Ppp2r3a;Asah2;Sri;Dysf;Cdhr2;Cdh11;Efcab2;Anxa3;Myl3;Prrg2;Cdh5;Vil1;Pla2g12a;Dchs1;Gas6;Plscr1…
GO:0005102	signaling receptor binding	1547	323	189.75	1.70224	0	0	Lgals9;Lamb1;Dab2;App;P4hb;Sema4g;Itgb1;Mdk;Pdpn;Pdgfra;Lama1;Igf2;Gja1;Jund;Lamb2;Flrt3;H2-K1;Sema4c;Adcy6;Plat;Tap1;Vegfa;Tcf7l2;Sdcbp;Frs2;Anxa5;Clu;Efnb1;Tollip;Cmtm3;Ldlrap1;Insr;Lrp2;Wnt11;Snx2;Erap1;Snx25;Kctd10;Gprc5c;Copa;Fbln1;Tgfbr2;Gabarap;Lmbrd1;Bmp1;Sema6a;F2;Casp8;F2r;Stat5b;Arf4;Lgals8;Klb;Snx1;Lcp1;Shc2;Rtp4;Jak2;Bmp2;Tgfbr3;Myh9;Ihh;Wls;Dkk1;Pdcd6ip;Hnf4a;Gnai3;Nlgn2;Cxcl16;Clic…
GO:0042802	identical protein binding	1803	374	221.151	1.69115	0	0	P4ha1;Pfkl;App;Cldn6;Kdm5c;Cst3;B4galt1;Pdgfra;Flt1;Amfr;Tpm4;Tpm1;B2m;Mef2d;Flrt3;S100a1;Rap1gap;Npl;Anxa2;Acat1;Tap1;Vegfa;Ghr;Cln6;Maged1;Clcn5;Mapk3;Sdcbp;Bnip3;Flnb;Papss1;Naga;Insr;Amotl1;Als2cl;Fgfr2;Snx2;Ubash3b;Akt1;Fbln1;Pth1r;Cubn;Prdx4;Snx33;Atxn10;Ext1;Bmp1;Pdlim4;Myo7a;Glul;Dynlt3;Ltbr;Ppfibp2;Casp8;Inpp5f;Dnmt3a;Pygl;Rassf3;Ist1;Zbtb4;Flnc;Col1a1;Tpi1;Cited1;Pcbd1;Sord;Eif2ak2;Lrrk…
GO:0046983	protein dimerization activity	1356	269	166.323	1.61734	1.11022e-16	4.08118e-14	Xbp1;P4hb;Itgb1;B4galt1;Pdgfra;Flt1;Tpm4;Tpm1;Sox17;Mef2d;Flrt3;S100a1;Rap1gap;H2-K1;Acat1;Tap1;Mttp;Vegfa;Ghr;Cln6;Sdcbp;Bnip3;Papss1;Naga;Fgfr2;Snx2;Akt1;Micu2;Pth1r;Cubn;Prdx4;Hexa;Capn2;Ext1;Epas1;Pdlim4;Myo7a;Casp8;Inpp5f;Pygl;Stat5b;Zbtb4;Tpi1;Cited1;Slc16a1;Snx1;Erp29;Ppp3ca;Mef2a;Bmp2;Rbp4;Myh9;Cdh6;Pdcd6ip;Hnf4a;Camk2d;Glipr2;Fos;Cdh3;Clic6;Mlxip;Hsf2;Pitx2;Klhl2;Lrrfip1;Eno2;Cryab;Trim1…
GO:0042803	protein homodimerization activity	890	193	109.165	1.76797	4.44089e-16	1.36039e-13	B4galt1;Pdgfra;Flt1;Tpm4;Tpm1;Mef2d;Flrt3;S100a1;Rap1gap;Acat1;Tap1;Vegfa;Ghr;Cln6;Sdcbp;Bnip3;Papss1;Naga;Fgfr2;Snx2;Akt1;Pth1r;Cubn;Prdx4;Ext1;Pdlim4;Myo7a;Inpp5f;Pygl;Zbtb4;Tpi1;Cited1;Slc16a1;Snx1;Erp29;Bmp2;Myh9;Cdh6;Pdcd6ip;Hnf4a;Camk2d;Glipr2;Cdh3;Clic6;Hsf2;Pitx2;Klhl2;Lrrfip1;Eno2;Cryab;Trim12c;Snx9;Smim1;Stom;Sbf2;Stc2;Pdk2;Hmox1;Gstm5;Rab11fip2;Dpp4;H13;Hip1r;Stard3nl;Nr2f2;Lrrc41;Bhlh…
GO:0098772	molecular function regulator	1661	312	203.733	1.53141	6.66134e-16	1.74908e-13	Ccnd2;Lgals9;Timp3;App;Sema4g;Tfpi;Mdk;Cst3;Arhgef5;Sh3pxd2b;Igf2;Gpc3;Serpinh1;Flrt3;Crim1;Serpinb6a;Rhpn1;Rap1gap;Anxa2;Sema4c;Vegfa;Stard8;Tor1aip2;Agrn;Wnk2;Vamp8;Bst2;Cmtm3;Als2cl;Eps8l2;Wnt11;Parp9;Cyth3;Akt1;Arhgap10;Gprc5c;Copa;Wnk4;Fbln1;Tbc1d9b;Arhgap29;Rin2;Camk2n1;Bmp1;Arhgef28;Sema6a;Arfgap3;Dtx3l;F2;Sh3bp5;Arfgef1;Akap13;Cdkn1c;Arhgap21;Sil1;Bag3;Arhgap18;Rab3il1;Bmp2;Gm2a;Ppp1r16b;…
GO:0019838	growth factor binding	139	52	17.0493	3.04997	2.53131e-14	5.81568e-12	Pdgfra;Flt1;Col4a1;Crim1;Vegfa;Ghr;Agrn;Sdcbp;Ltbp1;Insr;Fgfr2;Igfbp5;Tgfbr2;Col1a1;Ltbp3;Klb;Fgfr4;Tgfbr3;Bmpr2;Col1a2;Crlf2;Il11ra1;Col6a1;Nrp1;Igfbp4;Col3a1;Furin;Fgfrl1;Htra1;Lrrc32;Sort1;Ptn;Ntrk2;Il3ra;Igfbp1;Acvr1;Itgb3;Kazald1;Flt4;Vasn;Osmr;Pdgfrb;Wfikkn1;Ntf3;Il1r1;Igfbp7;Col2a1;Igfbp6;Erbb4;Dusp1;Fgfbp3;Htra3
GO:0019900	kinase binding	767	167	94.0779	1.77512	3.21965e-14	6.57523e-12	Ccnd2;Rhoc;Pfkl;Xbp1;Gata4;Itgb1;B4galt1;Cnppd1;Rhou;Gja1;Spag9;Adcy6;Wwc2;Ghr;Gata6;Tcf7l2;Frs2;Bcar1;Anxa5;Tollip;Insr;Nedd9;Mapkapk2;Akt1;Tgfbr2;Atp1a1;Ap2a2;Camk2n1;Rhoq;Akap13;Zbtb4;Pea15a;Rffl;Nek9;Shc2;Rab3il1;Jak2;Mef2a;Mapk8ip3;Golga2;Epha1;Pja2;Slc2a1;Rhobtb1;Per1;Ptpn14;Arhgap33;Add3;Nrg1;Stx17;Trim12c;Dok2;Slc12a4;Iqsec1;Emp2;Pld2;Ticam1;Prkd2;Rab13;Dvl1;Rab11fip2;Dusp3;Nisch;Nrp1;Dna…
GO:0008289	lipid binding	712	155	87.3318	1.77484	2.86215e-13	5.26064e-11	Lamb1;Dab2;Soat1;Erlin2;Lama1;Arhgef5;Sh3pxd2b;Anxa2;Mttp;Stard8;Sdcbp;Fabp3;Anxa5;Ldlrap1;Insr;Stard10;Cyp26a1;Cyth3;Snx2;Snx25;Akt1;Stx3;Itpr3;Vnn1;Snx33;Osbp;Mvb12b;Atp1a1;Ap2a2;Plcd1;Stard4;F2;Zcchc14;Pxk;Rora;Snx1;Zfyve16;Rbp4;Gsdmd;Hnf4a;Osbpl5;Mcoln1;Zfyve1;Arhgap33;Mfge8;Psd4;F3;Iqsec1;Pxdc1;Itpr2;Snx9;Wdfy1;Pld2;Sbf2;Sec14l2;Snx27;Spon2;Osbpl8;Pik3c2a;Nisch;Hip1r;Plekhb2;Stard3nl;Nr2f2;W…

## Sheet: Supplementary Data 2c
tc;sf1ESC > SCLC GO Biological Process
gene set	description	size	overlap	expect	enrichment ratio	p value	FDR	gene name
GO:1990823	response to leukemia inhibitory factor	124	66	12.6327	5.22455	0	0	Kat6b;Tle4;Laptm5;Piga;Cth;Eed;Srm;Ctbp2;Wdr35;Slc25a5;Ptp4a3;Ubxn2a;Cacybp;Nr5a2;Ildr1;Chchd4;Foxd3;Sirt1;Enah;Mtf2;Shmt1;Nrp2;Rif1;Trim2;Mga;Spry2;Hells;Bclaf1;Srsf3;Rfx2;Xrcc5;Mras;Kdm5b;Zfp42;Pcolce;Mat2a;Rnf125;Icam1;Pou5f1;Mybl2;Pmm1;Fgf4;Twistnb;Pcolce2;Adam23;Spp1;Nefh;Pfkp;Lrrc2;Vegfc;Phc1;Tfrc;Abcd4;Spry4;Msc;Mcf2;Rarg;Nup35;Dtx1;Gfpt2;Sox1;Prdm5;Ina;Elavl2;Socs3;Myb
GO:1990830	cellular response to leukemia inhibitory factor	124	66	12.6327	5.22455	0	0	Kat6b;Tle4;Laptm5;Piga;Cth;Eed;Srm;Ctbp2;Wdr35;Slc25a5;Ptp4a3;Ubxn2a;Cacybp;Nr5a2;Ildr1;Chchd4;Foxd3;Sirt1;Enah;Mtf2;Shmt1;Nrp2;Rif1;Trim2;Mga;Spry2;Hells;Bclaf1;Srsf3;Rfx2;Xrcc5;Mras;Kdm5b;Zfp42;Pcolce;Mat2a;Rnf125;Icam1;Pou5f1;Mybl2;Pmm1;Fgf4;Twistnb;Pcolce2;Adam23;Spp1;Nefh;Pfkp;Lrrc2;Vegfc;Phc1;Tfrc;Abcd4;Spry4;Msc;Mcf2;Rarg;Nup35;Dtx1;Gfpt2;Sox1;Prdm5;Ina;Elavl2;Socs3;Myb
GO:0006974	cellular response to DNA damage stimulus	694	145	70.7021	2.05086	0	0	Axin2;Rtel1;Setx;Fancm;Ccnd1;Usp10;Sod2;Uhrf1;Trim28;Dna2;Cdkn1a;Aen;Ei24;Cbx1;Usp7;Tigar;Bid;Zbtb38;Eya1;Psme4;Cdc5l;Fmn2;Ubr5;Cbx5;H2afx;Trp53;Recql4;Spire2;Paxip1;Smarcad1;Helb;Chchd4;Rpa1;Sirt1;Exo1;Sgk1;Brca2;Pola1;Actl6a;Ddx11;Atmin;Tipin;Rbbp5;Msh2;Mum1;Rif1;Fanca;Ints7;Pcna;Bclaf1;1700007K13Rik;Pot1b;Supt16;Xrcc5;Bcl3;Mlh3;Chek1;Inip;Trip13;Mdm4;Wdhd1;Cradd;Mcm7;Lig1;Rnaseh2a;Pycard;Aunip…
GO:0022008	neurogenesis	1634	281	166.466	1.68803	0	0	Eif2b5;Vim;Stmn1;Setx;Tubb3;Syne2;Sod2;Ntn1;Tenm4;Hdac1;Dmd;Cdk6;Jag1;Sorl1;Ppia;Wdr5;Ywhag;Fn1;Hsp90aa1;Sdc2;Fry;Rrn3;Tacc1;Cask;Nfib;Crxos;Fgfr1;Prmt3;Sema4b;Apcdd1;Sfrp1;Vangl2;Eya1;Rtn4;Trpm1;Tubb2b;Ranbp1;Kif5a;Gli2;Dhfr;Slit2;Kat2b;Fig4;Nap1l1;Srsf1;Nkx6-2;Dnmt3b;D16Ertd472e;Trp53;Ulk1;Ccdc141;Celsr1;Map1a;Srrt;Prkci;Tulp3;Cobl;Etv1;Tert;Sh3gl2;Itpka;Mycl;Socs2;Sirt1;Cdh2;Nf2;Aldh1a2;Sgk1;C…
GO:0048699	generation of neurons	1526	260	155.463	1.67242	0	0	Vim;Stmn1;Setx;Tubb3;Sod2;Ntn1;Tenm4;Hdac1;Dmd;Jag1;Sorl1;Ppia;Wdr5;Ywhag;Fn1;Hsp90aa1;Sdc2;Fry;Rrn3;Cask;Nfib;Crxos;Fgfr1;Prmt3;Sema4b;Sfrp1;Vangl2;Eya1;Rtn4;Trpm1;Tubb2b;Ranbp1;Kif5a;Gli2;Dhfr;Slit2;Kat2b;Fig4;Nap1l1;Nkx6-2;Dnmt3b;D16Ertd472e;Trp53;Ulk1;Ccdc141;Celsr1;Map1a;Srrt;Prkci;Tulp3;Cobl;Etv1;Tert;Sh3gl2;Itpka;Mycl;Socs2;Sirt1;Cdh2;Nf2;Aldh1a2;Sgk1;Cacna1a;Enah;Map6;Nrp2;Nefm;Stmn2;Jade…
GO:0010941	regulation of cell death	1658	274	168.911	1.62216	0	0	Axin2;Eif2b5;Nqo1;Hspa8;Trp53inp1;Setx;Set;Sod2;Hdac1;Sorl1;Cth;Tpd52l1;Fn1;Cdkn1a;1190002N15Rik;Kank2;Unc13b;Rrn3;Nup93;Ei24;Ybx3;Usp7;Tigar;Mpv17l;Bid;Fgfr1;Pdxk;Prdx2;Sfrp1;Lefty2;Asns;Cdk4;Ddx20;Ybx1;Gpx1;Eya1;Aldh2;Irak3;Birc6;Gli2;Wdr35;Slc25a5;Fmn2;Ciapin1;Chchd10;Slit2;Mitf;Nes;Txnrd1;Naa35;Akr1b3;Trp53;Ulk1;Prkci;Cacybp;P2rx7;Tomm40;Ppm1f;Rps6ka2;4930453N24Rik;Hspd1;Dnmt1;Abcb1a;Rrp1b;Te…
GO:0006259	DNA metabolic process	861	165	87.7155	1.88108	4.44089e-16	5.7205e-13	Axin2;Zfp57;Rtel1;Setx;Fancm;Usp10;Hdac1;Uhrf1;Rrm2;Pdgfa;Trim28;Dna2;Cdkn1a;Hsp90aa1;Usp7;Tigar;Nfib;Nasp;Fgfr1;Chtf18;Zbtb38;Mcm3;Eya1;Psme4;Gli2;Cdc5l;Fmn2;Ubr5;Dnmt3b;H2afx;Trp53;Orc1;Recql4;Spire2;Cacybp;Paxip1;Mcm2;Hspd1;Smarcad1;Dnmt1;Tet1;Tert;Nfic;Grwd1;Helb;Chchd4;Rpa1;Ptges3;Sde2;Sirt1;Nhp2;Exo1;Brca2;Pola1;Actl6a;Ddx11;Tipin;Ccne1;Msh2;Exosc5;Mum1;Rif1;Fanca;Pole4;Hells;Pcna;Pot1b;Cct…
GO:0051960	regulation of nervous system development	983	180	100.144	1.79741	1.55431e-15	1.7519e-12	Vim;Setx;Ntn1;Tenm4;Hdac1;Dmd;Jag1;Sorl1;Ywhag;Fn1;Sdc2;Rrn3;Gpc4;Cask;Fgfr1;Sema4b;Sfrp1;Vangl2;Eya1;Rtn4;Tubb2b;Ranbp1;Gli2;Slit2;Kat2b;Fig4;Nap1l1;Nkx6-2;Dnmt3b;D16Ertd472e;Trp53;Ulk1;Celsr1;Srrt;Prkci;Tulp3;Cobl;Tert;Itpka;Mycl;Socs2;Sirt1;Cdh2;Nf2;Cpe;Sgk1;Cacna1a;Map6;Adgrl1;Nefm;Stmn2;Jade2;Hdac2;Cdh4;Pias2;Mfn1;Epha4;Arhgap35;Xrcc5;Pard3;Tcf4;Rest;Etv5;Plk2;Camk1d;Tgif1;Sox11;Cbfa2t2;Fkbp…
GO:0042981	regulation of apoptotic process	1499	247	152.713	1.61742	2.9976e-15	3.00326e-12	Eif2b5;Nqo1;Hspa8;Trp53inp1;Setx;Set;Sod2;Hdac1;Cth;Tpd52l1;Fn1;Cdkn1a;1190002N15Rik;Unc13b;Rrn3;Ei24;Ybx3;Usp7;Tigar;Mpv17l;Bid;Fgfr1;Pdxk;Prdx2;Sfrp1;Lefty2;Asns;Cdk4;Ddx20;Ybx1;Gpx1;Eya1;Aldh2;Irak3;Birc6;Gli2;Wdr35;Slc25a5;Fmn2;Ciapin1;Chchd10;Slit2;Mitf;Nes;Naa35;Akr1b3;Trp53;Prkci;P2rx7;Tomm40;Ppm1f;Rps6ka2;4930453N24Rik;Hspd1;Dnmt1;Rrp1b;Tert;Kdm2b;Sirt1;Nf2;Aldh1a2;Sgk1;Cacna1a;Pa2g4;Angp…
GO:0030182	neuron differentiation	1372	230	139.774	1.64551	4.55191e-15	4.10446e-12	Vim;Stmn1;Setx;Tubb3;Sod2;Ntn1;Tenm4;Hdac1;Dmd;Jag1;Ppia;Wdr5;Ywhag;Fn1;Hsp90aa1;Sdc2;Fry;Rrn3;Cask;Nfib;Crxos;Fgfr1;Prmt3;Sema4b;Sfrp1;Vangl2;Eya1;Rtn4;Trpm1;Tubb2b;Ranbp1;Kif5a;Gli2;Dhfr;Slit2;Kat2b;Fig4;Nkx6-2;Dnmt3b;D16Ertd472e;Ulk1;Ccdc141;Map1a;Prkci;Tulp3;Cobl;Etv1;Sh3gl2;Itpka;Mycl;Socs2;Sirt1;Cdh2;Aldh1a2;Sgk1;Cacna1a;Enah;Map6;Nrp2;Nefm;Stmn2;Jade2;Hdac2;Dpysl5;Cdh4;Pias2;Mfn1;Epha4;Arh…
tc;sf1ESC > SCLC GO Cellular Component
gene set	description	size	overlap	expect	enrichment ratio	p value	FDR	gene name
GO:0005730	nucleolus	885	194	75.1227	2.58244	0	0	Hspa8;Trp53inp1;Setx;Tfcp2l1;Trim28;Cdkn1a;Prdx1;Aen;Rrn3;Rrs1;Polr1b;Heatr1;Mdn1;Nol9;Knop1;Cask;Nfib;Ftsj3;Fgfr1;Ddx21;Rrp12;Cdk4;Nop56;Gli2;Fmn2;Ciapin1;Cdk12;Nol10;Wdr82;Txnrd1;Cbx5;Herc4;Ipo11;Fblim1;Rpl7l1;Trp53;Orc1;Wdr75;Nol6;Bop1;Tulp3;Nolc1;Mak16;Rcc2;Tcof1;Bysl;Eif3l;Myo10;Urb1;Rbm28;Plekhm1;Isg20l2;Pwp2;Mdfic;Rrp1b;Tert;Utp14a;Wdr3;Nfic;Kdm2b;Grwd1;Akap8;2010111I01Rik;Sirt1;Nf2;Nhp2;P…
GO:0000228	nuclear chromosome	579	119	49.1481	2.42126	0	0	Kat6b;Zfp57;Setx;Hdac1;Uhrf1;Trim28;Dna2;Prdx1;Rrs1;H2afz;Cbx1;Smarcc1;Nasp;Eed;Rcc1;Kat2a;Cdc5l;Cdk12;Kat2b;Wdr82;Cbx5;Lrpprc;Dnmt3b;H2afx;Trp53;Orc1;Nol6;Mcm2;Smarcad1;Tert;Helb;Akap8;Rpa1;Foxd3;Sirt1;Smarcd1;Brca2;Pola1;Actl6a;Usf1;Ddx11;Thoc6;Polr3g;Tipin;Rif1;Pole4;Hdac2;Pcna;Pot1b;Xrcc5;Polr2b;Mlh3;Rbmxl1;Bcas2;Chek1;Zfp42;Tcf4;Zmiz2;E2f4;Psip1;Orc2;Wdhd1;Asxl3;Gins1;Pou5f1;Msh6;Zbtb7a;Ercc…
GO:0044429	mitochondrial part	888	164	75.3773	2.17572	0	0	Vdac1;Ass1;Sod2;Akap1;Dmd;Dna2;Ak2;Prdx1;Oxct1;Tigar;Bid;Acss1;Aldh2;Slc25a36;Shmt2;Slc25a5;Ciapin1;Chchd10;Agk;Bdh1;Lrpprc;Slc44a1;Trp53;Tomm40;Acadm;Cs;Mrps2;Cpt1a;Trub2;Hspd1;Tert;Nme4;Myo19;Chchd4;Cds2;Gcat;Dtymk;Parl;Slc25a3;Cycs;Ndufaf4;Atxn3;Reep1;Mrpl45;Pdha1;Mfn1;Epha4;Aldh4a1;Nipsnap1;Sars2;Ucp2;Tufm;Grsf1;Hk1;Acad9;Mars2;Mrps5;Gabbr1;Dmgdh;Cyc1;Cox5a;Phb;Cox6b1;Ndufb5;Armcx1;Gcdh;Spns1…
GO:0005694	chromosome	997	176	84.6297	2.07965	0	0	Kat6b;Zfp57;Rtel1;Setx;Hdac1;Uhrf1;Trim28;Dna2;Prdx1;Rrs1;H2afz;Cbx1;Smarcc1;Usp7;Nasp;Eed;Rcc1;Chtf18;Cdk4;Kat2a;Cdc5l;Cdk12;Kat2b;Wdr82;Cbx5;Lrpprc;Dnmt3b;H2afx;Trp53;Orc1;Rangap1;Nol6;Recql4;Rcc2;Paxip1;Mcm2;Smarcad1;Dnmt1;Rrp1b;Tert;Grwd1;Helb;Akap8;Rpa1;Foxd3;Sirt1;Smarcd1;Brca2;Pola1;Actl6a;Usf1;Ddx11;Fam208a;Thoc6;Polr3g;Tipin;Msh2;Exosc5;Rif1;Ints7;Pole4;Hdac2;Hells;Pcna;Pot1b;Ercc6l;Supt…
GO:1990904	ribonucleoprotein complex	792	139	67.2284	2.06758	0	0	Hspa8;Vim;Rpp25;Dmd;Nr0b1;Dhx16;Rrs1;Tuba1a;Heatr1;Ftsj3;Myef2;Alyref;G3bp1;Ybx1;Nop56;Kif5a;Cdc5l;Nol10;Rbm8a;Cbx5;Lrpprc;Srsf1;Naa35;Rpl7l1;Nol6;Bop1;Ptcd3;Prpf4;Nolc1;Mak16;Bysl;Eif3l;Mrps2;Rbm28;U2af1;Pwp2;Rrp1b;Tert;Utp14a;Wdr3;Ago1;Ptges3;Eftud2;Nhp2;Ago2;Msi1;Rsl24d1;Tbl3;Pa2g4;Srsf2;Noc4l;Sf3b4;Wdr46;Pop1;Mrpl45;Rbm45;L1td1;Aqr;Helz;Ppp1r8;Xrcc5;Patl2;G3bp2;Rbmxl1;Prpf31;Bcas2;Grsf1;Sumo1…
GO:0031967	organelle envelope	1091	190	92.6089	2.05164	0	0	Mcm3ap;Vdac1;Syne2;Ass1;Sod2;Akap1;Dmd;Sorl1;Napepld;Rrm2;Ak2;Aen;Nup93;Ei24;Tigar;Bid;Rcc1;Wtap;Rrp12;Sh3bgrl2;Cdk4;Ybx1;Rtn4;Ranbp1;Slc25a36;Shmt2;Slc25a5;Ciapin1;Chchd10;Agk;Bdh1;Lmnb2;Lrpprc;Slc44a1;Ipo11;Rangap1;Cacybp;P2rx7;Tomm40;Acadm;Cpt1a;Hspd1;Smox;Wdr3;Nme4;Myo19;Chchd4;Cds2;Sirt1;Gcat;Dtymk;Hacd3;Pola1;Parl;Slc25a3;Cycs;Noc4l;Ndufaf4;Atxn3;Reep1;Rif1;Nup210;Ranbp17;Sephs1;Eif5a;Mfn1;…
GO:0031975	envelope	1092	190	92.6938	2.04976	0	0	Mcm3ap;Vdac1;Syne2;Ass1;Sod2;Akap1;Dmd;Sorl1;Napepld;Rrm2;Ak2;Aen;Nup93;Ei24;Tigar;Bid;Rcc1;Wtap;Rrp12;Sh3bgrl2;Cdk4;Ybx1;Rtn4;Ranbp1;Slc25a36;Shmt2;Slc25a5;Ciapin1;Chchd10;Agk;Bdh1;Lmnb2;Lrpprc;Slc44a1;Ipo11;Rangap1;Cacybp;P2rx7;Tomm40;Acadm;Cpt1a;Hspd1;Smox;Wdr3;Nme4;Myo19;Chchd4;Cds2;Sirt1;Gcat;Dtymk;Hacd3;Pola1;Parl;Slc25a3;Cycs;Noc4l;Ndufaf4;Atxn3;Reep1;Rif1;Nup210;Ranbp17;Sephs1;Eif5a;Mfn1;…
GO:0005739	mitochondrion	1739	295	147.614	1.99846	0	0	Ckb;Vdac1;Tdh;Bcat1;Syne2;Ass1;Sod2;Tfcp2l1;Akap1;Dmd;Gsr;Ppia;Mthfd1;Dna2;Ak2;Aim2;Prdx1;Kank2;Oxct1;Heatr1;Abce1;Acox3;Tigar;Mpv17l;Bid;Ddx21;Acss1;Prdx2;Dact2;Gpx1;Aldh2;Slc25a36;Shmt2;Slc25a5;Ciapin1;Chchd10;Dhfr;Agk;Lap3;Bdh1;Txnrd1;Lrpprc;Atg13;Slc44a1;Trp53;Nol6;Abcf2;Pdp2;Tomm40;Ptcd3;Acadm;Cs;Mrps2;Cpt1a;Trub2;Hspd1;Aars2;Tert;Nme4;Myo19;Chchd4;Akap8;Cds2;Mat2b;Sirt1;Gcat;Dtymk;Ago2;Sgk1…
GO:0043005	neuron projection	1471	226	124.865	1.80996	0	0	Ckb;Nqo1;Hspa8;Vim;Stmn1;Setx;Tubb3;Ass1;Tnk2;Tenm4;Hdac1;Dmd;Hsp90aa1;Unc13b;Fzd5;Cask;Nfib;D230025D16Rik;Ybx1;Rtn4;Ranbp1;Kif5a;Rbm8a;Nap1l1;Ulk1;Ccdc141;Rangap1;Ddc;Map1a;Cacybp;Got1;Cobl;Acadm;Slc4a8;Myo10;Sept11;Myo1a;Acot7;Sh3gl2;Itpka;Ptges3;Tiam2;Cttnbp2;Sirt1;Cdh2;Nf2;Cpe;Ago2;N4bp3;Sgk1;Cacna1a;Map6;Nrp2;Adgrl1;Ttyh1;Nefm;Stmn2;Plcb4;Dpysl5;Eif5a;Epha4;Auts2;Slc9a3r2;Pard3;Arhgap32;Sumo…
GO:0097458	neuron part	1906	286	161.79	1.76773	0	0	Ckb;Nqo1;Hspa8;Vdac1;Vim;Stmn1;Setx;Tubb3;Ass1;Tnk2;Tenm4;Hdac1;Dmd;Sorl1;Ywhag;Hsp90aa1;Unc13b;Sdc2;Gpc4;Fzd5;Cask;Smarcc1;Nfib;D230025D16Rik;G3bp1;Ybx1;Gpx1;Rtn4;Ranbp1;Kif5a;Ctbp2;Rbm8a;Txnrd1;Nap1l1;Ulk1;Ccdc141;Rangap1;Ddc;Map1a;Cacybp;P2rx7;Got1;Cobl;Acadm;Slc4a8;Myo10;Dnmt1;Sept11;Znrf1;Myo1a;Acot7;Sh3gl2;Itpka;Ptges3;Tiam2;Cttnbp2;Sirt1;Cdh2;Nf2;Cpe;Ago2;N4bp3;Sgk1;Smarcd1;Cacna1a;Map6;Ac…
tc;sf1ESC > SCLC GO Molecular Function
gene set	description	size	overlap	expect	enrichment ratio	p value	FDR	gene name
GO:0003723	RNA binding	1010	191	98.0879	1.94723	0	0	Eif2b5;Hspa8;Vim;Rpp25;Msn;Akap1;Nr0b1;Hsp90aa1;Dhx16;Rrs1;Heatr1;Ybx3;Nol9;D1Pas1;Ddx21;Myef2;Alyref;G3bp1;Ybx1;Nop56;Eya1;Cdc5l;Dhfr;Rbm8a;Ubr5;Zfp638;Lrpprc;Srsf1;Trp53;Rangap1;Nol6;Slfn9;Morc3;Ptcd3;Prpf4;Nolc1;Bysl;Eif3l;Tubb4b;Rbm28;U2af1;Trub2;Hspd1;Dnmt1;Aars2;Pwp2;Rbpms2;Tert;Wdr3;Kdm2b;Ago1;Helb;Nhp2;Ago2;Msi1;Cluh;Rsl24d1;Shmt1;Tbl3;Pa2g4;Ddx11;Eif2s2;Thoc6;Serbp1;Srsf2;Mif4gd;Rbm14;Ex…
GO:0003677	DNA binding	1980	322	192.291	1.67454	0	0	Kat6b;Zscan10;Zfp57;Rtel1;Setx;Set;Fancm;Zfp704;Sod2;Zfp936;Tfcp2l1;Hdac1;Uhrf1;Zfhx2;Trim28;Dna2;Nr0b1;Aim2;Irf2bpl;Rrn3;H2afz;Polr1b;Ybx3;Ahdc1;Smarcc1;Nfib;Crxos;D1Pas1;Eed;Rcc1;Mlf2;Myef2;Chtf18;Alyref;Ddx20;G3bp1;Ybx1;Zbtb38;Mcm3;Rpap1;Rfx7;Zfp229;Sp5;Gli2;Cdc5l;Cdk12;Zfp638;Zbtb44;Mitf;Kat2b;Lrpprc;Nkx6-2;Cdx1;Dnmt3b;H2afx;Trp53;Orc1;Csrnp2;Recql4;Ebf1;Srrt;Nolc1;Nr5a2;Pknox2;Zfp827;Zfp219;…
GO:0032553	ribonucleotide binding	1804	279	175.199	1.59248	2.22045e-16	1.36039e-13	Ckb;Hspa8;Rragd;Rtel1;Setx;Fancm;Tubb3;Ass1;Tnk2;Yes1;Uba2;Cdk6;Mthfd1;Dna2;Ak2;Hsp90aa1;Dhx16;Tuba1a;Gss;Mdn1;Nol9;Pfas;Cask;Abce1;D1Pas1;Fgfr1;Pdxk;Ddx21;Stk38;Acss1;Sbk1;Asns;Chtf18;Cdk4;Ddx20;G3bp1;Mcm3;Tubb2b;Kif5a;Abcc5;Abcc4;Irak3;Cdk12;Agk;Trp53;Orc1;Ulk1;Recql4;Slfn9;Prkci;Abcf2;Gart;Itpk1;P2rx7;Acadm;Pank1;Rps6ka2;Myo10;Tubb4b;Mcm2;Hspd1;Adss;Smarcad1;Abcb1a;Sept11;Aars2;Myo1a;Acot7;Tub…
GO:0017076	purine nucleotide binding	1801	278	174.907	1.58941	4.44089e-16	2.04059e-13	Ckb;Hspa8;Rragd;Rtel1;Setx;Fancm;Tubb3;Ass1;Tnk2;Yes1;Uba2;Cdk6;Mthfd1;Dna2;Ak2;Hsp90aa1;Dhx16;Tuba1a;Gss;Mdn1;Nol9;Pfas;Cask;Abce1;D1Pas1;Fgfr1;Pdxk;Ddx21;Stk38;Acss1;Sbk1;Asns;Chtf18;Cdk4;Ddx20;G3bp1;Mcm3;Tubb2b;Kif5a;Abcc5;Abcc4;Irak3;Cdk12;Agk;Trp53;Orc1;Ulk1;Recql4;Slfn9;Prkci;Abcf2;Gart;Itpk1;P2rx7;Acadm;Pank1;Rps6ka2;Myo10;Tubb4b;Mcm2;Hspd1;Adss;Smarcad1;Abcb1a;Sept11;Aars2;Myo1a;Acot7;Tub…
GO:0032555	purine ribonucleotide binding	1789	276	173.742	1.58856	5.55112e-16	2.04059e-13	Ckb;Hspa8;Rragd;Rtel1;Setx;Fancm;Tubb3;Ass1;Tnk2;Yes1;Uba2;Cdk6;Mthfd1;Dna2;Ak2;Hsp90aa1;Dhx16;Tuba1a;Gss;Mdn1;Nol9;Pfas;Cask;Abce1;D1Pas1;Fgfr1;Pdxk;Ddx21;Stk38;Acss1;Sbk1;Asns;Chtf18;Cdk4;Ddx20;G3bp1;Mcm3;Tubb2b;Kif5a;Abcc5;Abcc4;Irak3;Cdk12;Agk;Trp53;Orc1;Ulk1;Recql4;Slfn9;Prkci;Abcf2;Gart;Itpk1;P2rx7;Acadm;Pank1;Rps6ka2;Myo10;Tubb4b;Mcm2;Hspd1;Adss;Smarcad1;Abcb1a;Sept11;Aars2;Myo1a;Acot7;Tub…
GO:0008144	drug binding	1641	256	159.369	1.60634	1.9984e-15	6.12177e-13	Ckb;Hspa8;Rtel1;Setx;Fancm;Ass1;Tnk2;Yes1;Sod2;Uba2;Cdk6;Ppia;Cth;Mthfd1;Dna2;Ak2;Hsp90aa1;Dhx16;Gss;Mdn1;Nol9;Pfas;Cask;Abce1;D1Pas1;Fgfr1;Pdxk;Ddx21;Stk38;Acss1;Sfrp1;Sbk1;Asns;Chtf18;Cdk4;Ddx20;G3bp1;Mcm3;Kif5a;Shmt2;Abcc5;Abcc4;Irak3;Cdk12;Dhfr;Agk;Trp53;Orc1;Ulk1;Ddc;Recql4;Slfn9;Prkci;Abcf2;Gart;Itpk1;P2rx7;Got1;Fkbp5;Pank1;Rps6ka2;Myo10;Mcm2;Hspd1;Smarcad1;Abcb1a;Aars2;Myo1a;Nme4;Myo19;Hel…
GO:0035639	purine ribonucleoside triphosphate binding	1719	265	166.944	1.58736	2.66454e-15	6.99631e-13	Ckb;Hspa8;Rragd;Rtel1;Setx;Fancm;Tubb3;Ass1;Tnk2;Yes1;Uba2;Cdk6;Mthfd1;Dna2;Ak2;Hsp90aa1;Dhx16;Tuba1a;Gss;Mdn1;Nol9;Pfas;Cask;Abce1;D1Pas1;Fgfr1;Pdxk;Ddx21;Stk38;Acss1;Sbk1;Asns;Chtf18;Cdk4;Ddx20;G3bp1;Mcm3;Tubb2b;Kif5a;Abcc5;Abcc4;Irak3;Cdk12;Agk;Trp53;Orc1;Ulk1;Recql4;Slfn9;Prkci;Abcf2;Gart;Itpk1;P2rx7;Pank1;Rps6ka2;Myo10;Tubb4b;Mcm2;Hspd1;Adss;Smarcad1;Abcb1a;Sept11;Aars2;Myo1a;Tuba4a;Nme4;Myo…
GO:0042802	identical protein binding	1803	271	175.102	1.54767	2.79776e-14	6.42786e-12	Nqo1;Vdac1;Tdh;Vim;Bcat1;Setx;Gstm1;Ass1;Tnk2;Sod2;Tenm4;Uhrf1;Gsr;Cth;Napepld;Rrm2;Pdgfa;Tpd52l1;Ywhag;Fn1;Nr0b1;Hsd17b14;Vwf;Hsp90aa1;Aim2;Prdx1;Sdc2;Oxct1;Gss;Cbx1;Usp7;Pdgfc;Fgfr1;Pdxk;Adipor2;Ddx21;Eed;Tpd52;Apcdd1;Sfrp1;Rpe;Asns;Zbtb38;Aldh2;Srm;Dpy30;Shmt2;Irak3;Slit2;Txnrd1;Cbx5;Trp53;Ulk1;Cacybp;Chmp4c;Acadm;Grb10;Pank1;Cpt1a;Ildr1;Hspb8;Rbpms2;Acot7;Tert;Sh3gl2;Sirt1;Cdh2;Msi1;Brca2;Shm…
GO:0003690	double-stranded DNA binding	886	157	86.0455	1.82462	3.4639e-14	7.07405e-12	Setx;Zfp704;Zfp936;Tfcp2l1;Hdac1;Uhrf1;Zfhx2;Nr0b1;Aim2;Irf2bpl;Rrn3;H2afz;Ybx3;Nfib;Eed;Myef2;Ybx1;Rfx7;Sp5;Gli2;Cdc5l;Mitf;Kat2b;Nkx6-2;Cdx1;Trp53;Orc1;Ebf1;Nr5a2;Pknox2;Zfp219;Mcm2;Etv1;Nfic;Kdm2b;Grwd1;Ago1;Akap8;Foxd3;Sirt1;Exo1;Pola1;Mtf2;Usf1;Ddx11;Nrf1;Msh2;Mga;Hdac2;Plagl1;Pcna;Zfp281;Rfx2;Arhgap35;Xrcc5;Mlh3;Rbmxl1;Lef1;Kdm5b;Zfp42;Tcf4;Gbx2;E2f4;Rest;Etv5;Psip1;Orc2;Tgif1;Zfp217;Sox11;…
GO:0043565	sequence-specific DNA binding	1051	178	102.07	1.74391	4.4631e-14	8.20317e-12	Zscan10;Setx;Zfp704;Zfp936;Tfcp2l1;Hdac1;Uhrf1;Zfhx2;Trim28;Nr0b1;Irf2bpl;Rrn3;H2afz;Ybx3;Nfib;Eed;Myef2;Ybx1;Zbtb38;Rfx7;Sp5;Gli2;Cdc5l;Mitf;Kat2b;Nkx6-2;Cdx1;Trp53;Orc1;Csrnp2;Ebf1;Nr5a2;Pknox2;Zfp219;Mcm2;Etv1;Dnmt1;Tert;Nfic;Kdm2b;Grwd1;Ago1;Rpa1;Foxd3;Sirt1;Pola1;Mtf2;Wdr77;Usf1;Ddx11;Cxxc5;Nrf1;Msh2;Mga;Hdac2;Plagl1;Zfp281;Rfx2;Pot1b;Zfp296;Arhgap35;Xrcc5;Mlh3;Rbmxl1;Lef1;Kdm5b;Zfp42;Tcf4;G…
tc;sf1ESC < SCLC GO Biological Process
gene set	description	size	overlap	expect	enrichment ratio	p value	FDR	gene name
GO:0022603	regulation of anatomical structure morphogenesis	1004	260	133.345	1.94984	0	0	Rhoc;Gata6;Sparc;Gata4;Dab2;Obsl1;Pdpn;Pdgfra;Col4a2;Tpm1;Rhou;Igf2;Gja1;Gpc3;Parva;Amot;Glul;Vegfa;S100a1;Itga5;Xbp1;Sema4c;Flt1;Sox17;Sema4g;Bcar1;Frs2;Fbxw8;Egln1;Capn2;Nedd9;Creb3l1;Shtn1;Bnip3;Tgfbr3;Erap1;Adamts9;Fgfr2;Ramp2;Wnt11;Maged1;Ulk2;Mkln1;Nsmf;Cttn;Tgfbr2;Zswim8;Gdi1;Adgra2;Itgb1;Tnfrsf12a;Epha1;Bcl9l;Sp100;Ephb2;Akap13;F2;Gna12;Cited2;Cited1;Agrn;Bcr;Pik3c2a;Bmpr2;Golga4;Smo;Arhg…
GO:0000904	cell morphogenesis involved in differentiation	715	179	94.9615	1.88497	0	0	Lamb1;Plod3;Dab2;App;Flnb;Obsl1;Pdpn;Krt8;Parva;Flrt3;Vegfa;Sema4c;Sox17;Sema4g;Bcar1;Fbxw8;Nedd9;Efnb1;Shtn1;Myo7a;Ext1;Fgfr2;Arhgef28;Ulk2;Nsmf;Cttn;Mertk;Zswim8;Gdi1;Itgb1;Tnfrsf12a;Epha1;Ephb2;Agrn;Bmpr2;Golga4;Smo;Ihh;Ssh3;Psen1;Slc9a6;Fndc3b;Tmem106b;Mef2a;Vldlr;Sema6a;Ptprs;Rab11a;Parvb;Ust;Vamp3;Arhgap33;Golga2;Myh10;Prox1;Spg20;Mapk8ip3;Myh9;Bsg;Cul7;Syne1;Nrp1;Ppp3ca;Myadm;Dkk1;Efnb2;Rn…
GO:0000902	cell morphogenesis	987	241	131.087	1.83848	0	0	Rhoc;Lamb1;Plod3;Sparc;Dab2;App;Flnb;Obsl1;Pdpn;Tpm1;Rhou;Krt8;Gja1;Parva;Flrt3;Vegfa;Sema4c;Sox17;Sema4g;Bcar1;Lipa;Lrp2;Fbxw8;Clu;Nedd9;Efnb1;Shtn1;Myo7a;Ext1;Fgfr2;Arhgef28;Ulk2;Mkln1;Nsmf;Cttn;Mertk;Zswim8;Gdi1;Itgb1;Tnfrsf12a;Snx2;Epha1;Bcl9l;Sidt2;Pacsin2;Ephb2;F2;Gna12;Agrn;Bmpr2;Golga4;Smo;Arhgap18;Ihh;Snx1;Ssh3;Psen1;Stk26;Slc9a6;Fndc3b;Arhgef2;Tmem106b;Mef2a;Vldlr;Sema6a;Ptprs;Nrk;Rab11…
GO:0071495	cellular response to endogenous stimulus	1215	290	161.368	1.79713	0	0	Plod3;Gata6;Lgmn;Gata4;Dab2;App;Pdgfra;Col4a1;Col4a2;Igf2;Gja1;Gpc3;Peg10;Tfpi;Flrt3;Zyx;Xbp1;Nrep;Adcy6;Bcar1;Aqp8;Frs2;Lrp2;Ltbp1;Fut8;Mapk3;Capn2;Ghr;Creb3l1;Sdcbp;Tgfbr3;Tcf7l2;Fgfr2;Ramp2;Itpr3;Itga3;Htra1;Fosb;Pdcd4;Snx25;Nsmf;Rap1gap;Tgfbr2;Itgb1;Jund;Col1a1;Bcl9l;Igfbp5;Zfp36l2;Cdkn1c;Akap13;Jak2;Fos;Inppl1;Cited2;Akt1;Ltbp3;Cited1;Insr;Bmpr2;Egr1;Snx1;Psen1;Ptpra;Ctsh;Stat5b;Klb;Per1;Npc…
GO:0009719	response to endogenous stimulus	1503	352	199.618	1.76336	0	0	Plod3;Gata6;Sparc;Lgmn;Gata4;Dab2;App;Pdgfra;Col4a1;Col4a2;Me1;Igf2;Gja1;Gpc3;Peg10;Tfpi;Flrt3;Anxa2;Cst3;Zyx;Xbp1;Nrep;Adcy6;Ctsl;Bcar1;Aqp8;Mmp15;Frs2;Lrp2;Ltbp1;Acat1;Fut8;Mapk3;Capn2;Ghr;Creb3l1;Sdcbp;Tgfbr3;Tcf7l2;Fgfr2;Ramp2;Timp3;Itpr3;Itga3;Htra1;Rbbp7;Mdk;Fosb;Pdcd4;Snx25;Nsmf;Rap1gap;Tgfbr2;Itgb1;Jund;Col1a1;Bcl9l;Igfbp5;Zfp36l2;Cdkn1c;Akap13;Jak2;Fos;Plcd1;Inppl1;Cited2;Akt1;Ltbp3;Cite…
GO:0022008	neurogenesis	1634	354	217.017	1.63121	0	0	Lamb1;Dab2;App;Obsl1;Gsn;Lama1;Gja1;B2m;Flrt3;H2-K1;Vegfa;Sema4c;Nrep;Gdpd5;Adcy6;Sema4g;Frs2;Sh3tc2;Lrp2;Fbxw8;Ctsz;Clu;Mapk3;Efnb1;Naglu;Shtn1;Bnip3;Myo7a;Ext1;Smarca1;Tcf7l2;Fgfr2;Wnt11;Arhgef28;Itga3;Atxn10;Ulk2;Neu1;Itm2c;Nsmf;Cttn;Rap1gap;Arf4;Zswim8;Gdi1;Itgb1;Tnfrsf12a;Ephb2;Nlgn2;Cdkn1c;F2;Inpp5f;Jak2;Arfgef1;Inppl1;Akt1;Creb3l2;Tmem30a;Agrn;Bmpr2;Golga4;Ndrg1;Smo;Ihh;Snx1;Ssh3;Psen1;Stk…
GO:0030182	neuron differentiation	1372	292	182.22	1.60246	0	0	Lamb1;Dab2;App;Obsl1;Lama1;Gja1;B2m;Flrt3;H2-K1;Vegfa;Sema4c;Nrep;Gdpd5;Adcy6;Sema4g;Lrp2;Fbxw8;Ctsz;Clu;Efnb1;Naglu;Shtn1;Myo7a;Ext1;Smarca1;Fgfr2;Wnt11;Arhgef28;Itga3;Atxn10;Ulk2;Neu1;Itm2c;Nsmf;Cttn;Rap1gap;Arf4;Zswim8;Gdi1;Itgb1;Tnfrsf12a;Ephb2;Nlgn2;Cdkn1c;Inpp5f;Jak2;Arfgef1;Inppl1;Akt1;Creb3l2;Tmem30a;Agrn;Bmpr2;Golga4;Smo;Ihh;Snx1;Ssh3;Psen1;Stk26;Slc9a6;Bmp2;Arhgef2;Tmem106b;Mef2a;Vldlr;…
GO:1901700	response to oxygen-containing compound	1591	330	211.306	1.56172	0	0	Lgals9;Sparc;Pfkl;Lgmn;Gata4;App;Gsn;Pdgfra;Col4a1;Tpm1;Igf2;Krt8;Gja1;Glul;Cst3;Xbp1;Adcy6;Ctsl;Bcar1;Aqp8;Mmp15;Egln1;F2r;Eif2ak2;Clu;Mapk3;Capn2;Asph;Edem1;Ghr;Bnip3;Tgfbr3;Tcf7l2;Itpr3;Prdx6;Mapkapk2;Setd7;Fosb;Pdcd4;Nsmf;Tgfbr2;Sdf4;Tjp1;Jund;Col1a1;Igfbp5;Sidt2;Jak2;Fos;Psap;Litaf;Plcd1;Inppl1;Edem2;Akt1;Cited1;Insr;Bcr;Dapk1;Egr1;Smo;Smpd1;Ihh;Trim25;Psen1;Stk26;Ptpra;Ctsh;Casp8;Stat5b;Per…
GO:0006915	apoptotic process	1838	376	244.111	1.54028	0	0	Ccnd2;Gata6;Srgn;Lgmn;Gata4;Dab2;Grina;App;P4hb;Shisa5;Gsn;Pdpn;Pdgfra;Krt8;Gja1;Peg10;Pttg1ip;Vegfa;Itga5;Krt18;Cst3;Xbp1;Flt1;Peg3;Usp47;Txndc12;Ero1l;Frs2;Slc25a4;Dap;Mef2d;Egln1;F2r;Eif2ak2;Ctsz;Clu;Mapk3;Capn2;B4galt1;Creb3l1;Bnip3;Tgfbr3;Tcf7l2;Fgfr2;Ramp2;Dip2a;Rassf3;Wnt11;Timp3;Rffl;Mdk;Maged1;Pdcd4;Pea15a;Dyrk2;Itm2c;Nsmf;Cttn;Tgfbr2;Arf4;Mertk;Itgb1;Tnfrsf12a;Epha1;Sp100;Vnn1;Ephb2;Jak…
GO:0012501	programmed cell death	1874	383	248.892	1.53882	0	0	Ccnd2;Gata6;Srgn;Lgmn;Gata4;Dab2;Grina;App;P4hb;Shisa5;Gsn;Pdpn;Pdgfra;Krt8;Gja1;Peg10;Pttg1ip;Vegfa;Itga5;Krt18;Cst3;Xbp1;Flt1;Peg3;Usp47;Txndc12;Ctsl;Ero1l;Frs2;Slc25a4;Dap;Mef2d;Egln1;F2r;Eif2ak2;Ctsz;Clu;Mapk3;Capn2;B4galt1;Creb3l1;Bnip3;Tgfbr3;Tcf7l2;Fgfr2;Ramp2;Dip2a;Rassf3;Wnt11;Timp3;Rffl;Mdk;Maged1;Pdcd4;Pea15a;Dyrk2;Itm2c;Nsmf;Cttn;Tgfbr2;Arf4;Mertk;Itgb1;Tnfrsf12a;Epha1;Sp100;Vnn1;Ephb…
tc;sf1ESC < SCLC GO Cellular Component
gene set	description	size	overlap	expect	enrichment ratio	p value	FDR	gene name
GO:0009986	cell surface	856	213	95.4153	2.23235	0	0	Sparc;App;P4hb;Pdpn;Pdgfra;B2m;Amot;Tfpi;H2-K1;Anxa2;Vegfa;Itga5;Ctsl;Plat;Lrp2;F2r;Ctsz;Clu;Capn2;B4galt1;Ghr;Rtp4;Tgfbr3;Adamts9;Fgfr2;Ramp2;Dip2a;Itga3;Vamp8;Neu1;Mfge8;Bst2;Tgfbr2;Tjp1;Adgra2;Itgb1;Iqgap2;Tnfrsf12a;Nlgn2;F2;Plaur;Ckap4;Insr;Agrn;Bmpr2;Psen1;Bmp2;Cdh6;F3;Lrpap1;Arsa;Ly6a;Vldlr;Anxa5;Il3ra;Vamp3;Sdc3;Cryab;Eno2;Egflam;Cd276;Erp29;Dlk1;Ocln;Hpn;Cd63;Crlf2;Nrp1;Smim1;Il11ra1;Sort…
GO:0005794	Golgi apparatus	1342	312	149.588	2.08573	0	0	Plod3;Atp6v0a1;Srgn;Serinc5;Grina;App;Tapbp;Obsl1;Pdgfra;Amfr;Rhou;Gja1;Gpc3;B2m;H1f0;Qsox1;H2-K1;Itga5;Kdelr3;Clcn5;Cpd;B3gnt3;Chid1;Irgm1;Mttp;Tgoln1;Chst15;Bend5;Tmed3;Man1a;Lrp2;Fbxw8;Fam114a1;Fut8;Fam198b;Mapk3;Capn2;B4galt1;Hs3st1;Creb3l1;Gpc6;Rab2a;St3gal1;Golgb1;Ext1;Fgfr2;Ggta1;Gorasp2;Fhdc1;Copa;Cubn;Itm2c;Tsnax;AU040320;Bst2;Sec24d;Kdelr2;Cttn;Surf4;Rap1gap;Arf4;Sdf4;Gdi1;Bmp1;Tmem59;S…
GO:0031410	cytoplasmic vesicle	1743	397	194.286	2.04338	0	0	Sparc;Atp6v0a1;Srgn;Lgmn;Dab2;App;Tapbp;P4hb;Flnb;Gsn;Pdpn;Gja1;Cemip;B2m;Amot;H2-K1;Anxa2;Vegfa;Itga5;Clcn5;Cst3;Zyx;Sema4c;Flt1;Appl2;Adcy6;Ctsl;Chid1;Irgm1;Ap2a2;Tgoln1;Tmed3;Plat;Sh3tc2;Tap1;Lrp2;Rap2c;Dtx3l;F2r;Ctsz;Clu;Mapk3;Rab2a;Ubqln2;Als2cl;Sdcbp;Myo7a;Ldlrap1;Fgfr2;Itpr3;Rffl;Lmbrd1;Vamp8;Snx33;Ulk2;Neu1;Slc30a4;Snx25;Copa;Cubn;AU040320;Bst2;Sec24d;Appbp2;Rap1gap;Sdf4;Itgb1;Zfyve16;Tme…
GO:0048471	perinuclear region of cytoplasm	716	162	79.81	2.02982	0	0	Lamb1;Lgmn;Dab2;App;Obsl1;Gsn;Amfr;Anxa2;Cst3;Cpd;Gdpd5;Ltbp1;Fbxw8;Eif2ak2;Clu;Capn2;Rab2a;Shtn1;Itpr3;Itga3;Prdx6;Vamp8;Atxn10;Itm2c;Tsnax;Itgb1;Rnf128;Pdlim4;Akap13;Tollip;Arfgef1;Ckap4;Creb3l2;Ndrg1;Kirrel;Rhpn2;Map3k4;Stk26;Stom;Npc1;Zfyve1;Vldlr;Gabarap;Arhgap10;Rab11a;Vamp3;Synj2;Mapk8ip3;Osbp;Slc30a7;Camk2d;Capn6;Cul7;Syne1;Mex3d;Prkce;Ppp1r16b;Sort1;Vamp2;Lcp1;Aplp1;Rasd1;Ctsb;Mvp;Sirt2;…
GO:0043005	neuron projection	1471	295	163.967	1.79914	0	0	Rhoc;App;Flnb;Pdgfra;Amfr;Flrt3;Glul;S100a1;Cst3;Gdpd5;Ctsl;Ero1l;Lrp2;Ltbp1;Ctsz;Clu;Capn2;Atxn1l;Shtn1;Bnip3;Myo7a;Slc38a1;Ldlrap1;Itpr3;Itga3;Atxn10;Pgrmc1;Camk2n1;Nsmf;Cttn;Rap1gap;Arf4;Mertk;Gdi1;Itgb1;Kif21a;Dlgap4;Epha1;Sgce;Pdlim4;Ephb2;Nlgn2;Clip2;Inpp5f;Fos;Myo1d;Slc1a4;Bag2;Insr;Agrn;Bag3;Eps8l2;Bmpr2;Smo;Kirrel;Snx1;Psen1;Casp8;Gabarapl1;Slc9a6;Arhgef2;Wls;Prkaa2;Ptpn13;Sema6a;Ptprs;A…
GO:0097458	neuron part	1906	378	212.455	1.7792	0	0	Rhoc;Atp6v0a1;App;Flnb;Pdgfra;Amfr;Flrt3;Glul;S100a1;Cst3;Xbp1;Sema4c;Gdpd5;Tanc2;Ctsl;Ap2a2;Ero1l;Plat;Lrp2;Ltbp1;Egln1;Ctsz;Clu;Capn2;Ghr;Rab2a;Efnb1;Atxn1l;Shtn1;Bnip3;Myo7a;Slc38a1;Ldlrap1;Itpr3;Itga3;Atxn10;Pgrmc1;Camk2n1;Slc16a3;Nsmf;Cttn;Rap1gap;Arf4;Mertk;Gdi1;Itgb1;Kif21a;Dlgap4;Epha1;Sgce;Pdlim4;Iqsec1;Add3;Ephb2;Nlgn2;Clip2;Inpp5f;Fos;Myo1d;Slc1a4;Herpud1;Pja2;Slc17a5;Bag2;Insr;Agrn;Ba…
GO:0044463	cell projection part	1559	300	173.776	1.72636	0	0	App;Podxl;Pdpn;Amfr;Tpm1;Flrt3;Glul;Itga5;Gdpd5;Adcy6;Mttp;Ero1l;Lrp2;Ltbp1;Ctsz;Clu;Capn2;B4galt1;Atxn1l;Shtn1;Bnip3;Myo7a;Itpr3;Kctd10;Itga3;Atxn10;Evc2;Cubn;Camk2n1;Nsmf;Cttn;Rap1gap;Arf4;Mertk;Itgb1;Kif21a;Dlgap4;Sgce;Pdlim4;Pth1r;Pacsin2;Ephb2;Nlgn2;Clip2;Inpp5f;Myo1d;Slc1a4;Gna12;Akt1;Bag2;Insr;Agrn;Eps8l2;Bmpr2;Smo;Kirrel;Snx1;Psen1;Ctsh;Gabarapl1;Slc9a6;Arhgef2;Wls;Prkaa2;Gabarap;Anxa5;If…
GO:0120038	plasma membrane bounded cell projection part	1559	300	173.776	1.72636	0	0	App;Podxl;Pdpn;Amfr;Tpm1;Flrt3;Glul;Itga5;Gdpd5;Adcy6;Mttp;Ero1l;Lrp2;Ltbp1;Ctsz;Clu;Capn2;B4galt1;Atxn1l;Shtn1;Bnip3;Myo7a;Itpr3;Kctd10;Itga3;Atxn10;Evc2;Cubn;Camk2n1;Nsmf;Cttn;Rap1gap;Arf4;Mertk;Itgb1;Kif21a;Dlgap4;Sgce;Pdlim4;Pth1r;Pacsin2;Ephb2;Nlgn2;Clip2;Inpp5f;Myo1d;Slc1a4;Gna12;Akt1;Bag2;Insr;Agrn;Eps8l2;Bmpr2;Smo;Kirrel;Snx1;Psen1;Ctsh;Gabarapl1;Slc9a6;Arhgef2;Wls;Prkaa2;Gabarap;Anxa5;If…
GO:0005887	integral component of plasma membrane	1417	271	157.948	1.71575	0	0	Tapbp;Pdgfra;Tspan9;Amfr;Gpc3;Flrt3;Itga5;Clcn5;Sema4c;Flt1;Adcy6;Sema4g;Aqp8;Tspan5;Mmp15;F2r;Ghr;Gpc6;Efnb1;Sdcbp;Tgfbr3;Slc38a1;Fgfr2;Ramp2;Itpr3;Itga3;Slc16a3;Cttn;Tgfbr2;Mertk;Itgb1;Epha1;Slco3a1;Sgce;Pth1r;Ephb2;Nlgn2;Slc16a1;Ank;Plaur;Tmc4;Slc39a14;Slc17a5;Insr;Enpp5;Slco2a1;Bmpr2;Psen1;Ptpra;Vsig2;Stom;Npc1;Bmp2;Sema6a;Ptprs;Lrrc8c;Slc26a2;Aph1b;Nrg1;Fgfr4;Slc2a1;Bsg;Ggt1;Cd82;Hpn;Gabre;C…
GO:0031226	intrinsic component of plasma membrane	1492	282	166.308	1.69565	0	0	Tapbp;Pdgfra;Tspan9;Amfr;Gpc3;Flrt3;Itga5;Clcn5;Sema4c;Flt1;Adcy6;Sema4g;Aqp8;Tspan5;Mmp15;F2r;Ghr;Gpc6;Efnb1;Sdcbp;Tgfbr3;Slc38a1;Fgfr2;Ramp2;Itpr3;Itga3;Slc16a3;Cttn;Tgfbr2;Mertk;Itgb1;Epha1;Slco3a1;Sgce;Pth1r;Ephb2;Nlgn2;Slc16a1;Ank;Plaur;Tmc4;Slc39a14;Slc17a5;Insr;Enpp5;Slco2a1;Bmpr2;Psen1;Ptpra;Vsig2;Stom;Npc1;Bmp2;Sema6a;Ptprs;Lrrc8c;Slc26a2;Aph1b;Nrg1;Fgfr4;Slc2a1;Bsg;Ggt1;Cd82;Hpn;Gabre;C…
tc;sf1ESC < SCLC GO Molecular Function
gene set	description	size	overlap	expect	enrichment ratio	p value	FDR	gene name
GO:0005201	extracellular matrix structural constituent	126	67	15.6287	4.28697	0	0	Lamb1;Sparc;Pxdn;Col4a1;Col4a2;Lama1;Tinagl1;Ltbp1;Col27a1;Mfge8;Spock2;Vwa5a;Col1a1;Efemp2;Agrn;Col11a1;Bmper;Col1a2;Spon1;Col3a1;Emilin1;Fbn2;Col16a1;Tnc;Lama4;Emid1;Hmcn1;Fras1;Tgfbi;Col12a1;Col5a2;Igfbp7;Col5a1;Col23a1;Col6a1;Bgn;Col14a1;Matn4;Col4a5;Col13a1;Col6a2;Reln;Dcn;Ogn;Vwa1;Postn;Ecm1;Scara3;Emilin2;Lamb3;Igfbp6;Mfap4;Papln;Col25a1;Col7a1;Col8a2;Fbln5;Lum;Col15a1;Col11a2;Col9a1;Eln;C…
GO:0005509	calcium ion binding	645	172	80.0042	2.14989	0	0	Sparc;Gsn;Anxa2;S100a1;Rcn3;Man1a;Lrp2;Ltbp1;Micu2;Capn2;Asph;Edem1;Itpr3;Loxl2;Cubn;Spock2;Sdf4;Bmp1;Hpcal1;Efemp2;Slc25a24;Epdr1;F2;Mcfd2;Plcd1;Edem2;Ltbp3;Nucb1;Agrn;Tbc1d9b;Ihh;Cdh6;Arsa;Vldlr;Anxa5;Smoc1;Aif1l;Efcab2;Nucb2;Itpr2;Egflam;Prrg1;Anxa3;Dlk1;Dsc2;Sri;Man1a2;Dysf;Rcn2;Lcp1;Dll1;Tgm2;Col20a1;Fbn2;Ppp2r3a;Pla2g12a;Asah2;Cdh5;Ryr1;Enpp3;Ehd1;Cdh11;S100a6;Hmcn1;Fkbp10;Myl9;Rab11fip3;Eg…
GO:0042803	protein homodimerization activity	890	209	110.393	1.89323	0	0	Pdgfra;Tpm1;Flrt3;Tpm4;Cln6;Vegfa;S100a1;Flt1;Tap1;Mef2d;Acat1;Naga;B4galt1;Ghr;Sdcbp;Bnip3;Myo7a;Ext1;Fgfr2;Prdx6;Cubn;Mkln1;Tpi1;Lrrfip1;Rap1gap;Snx2;Pdlim4;Prdx4;Pth1r;Papss1;Inpp5f;Psap;Slc16a1;Pygl;Zbtb4;Akt1;Cited1;Glipr2;Snx1;Pdcd6ip;Stk26;Clic6;Stom;Cpox;Bmp2;Cdh6;Rab11fip2;Sbf2;Pdk2;Cryab;Ext2;Eno2;Camk2d;Myh9;Stard3nl;Chmp4b;Erp29;Lrrc41;Smad2;Syne1;Sppl2a;Smim1;Xpnpep1;Gstm5;Dpp4;Snx9;…
GO:0042802	identical protein binding	1803	392	223.64	1.75282	0	0	P4ha1;Pfkl;App;Cldn6;Flnb;Pdgfra;Amfr;Tpm1;B2m;Flrt3;Glul;Tpm4;Cln6;Anxa2;Vegfa;S100a1;Clcn5;Cst3;Flt1;Tap1;Mef2d;Npl;Acat1;Eif2ak2;Mapk3;Flnc;Naga;B4galt1;Ghr;Dynlt3;Als2cl;Sdcbp;Bnip3;Myo7a;Ext1;Fgfr2;Rassf3;Htra1;Prdx6;Ubash3b;Maged1;Atxn10;Snx33;Ak3;Cubn;Mkln1;Tpi1;Lrrfip1;Rap1gap;Sdf4;Bmp1;Snx2;Col1a1;Pdlim4;Prdx4;Pth1r;Papss1;Pacsin2;Ephb2;Nlgn2;Lrrk1;Inpp5f;Jak2;Psap;Slc16a1;Pygl;Atf6;Pcbd…
GO:0005102	signaling receptor binding	1547	335	191.886	1.74583	0	0	Lgals9;Lamb1;Dab2;App;P4hb;Pdpn;Pdgfra;Lama1;Igf2;Gja1;Flrt3;H2-K1;Vegfa;Itga5;Sema4c;Adcy6;Sema4g;Plat;Frs2;Tap1;Lrp2;F2r;Clu;Efnb1;Rtp4;Sdcbp;Tgfbr3;Erap1;Ldlrap1;Tcf7l2;Wnt11;Kctd10;Lmbrd1;Itga3;Mdk;Vav2;Mfge8;Snx25;Copa;Gprc5c;Tsnax;Tgfbr2;Arf4;Itgb1;Bmp1;Jund;Snx2;Ephb2;Nlgn2;F2;Jak2;Psap;Shc2;Tollip;Gna12;Wipi1;Plaur;Insr;Smo;Ihh;Snx1;Pdcd6ip;Casp8;Dok2;Stat5b;Klb;Gabarapl1;Clic6;Bmp2;Wls;L…
GO:0046983	protein dimerization activity	1356	286	168.195	1.70041	0	0	P4hb;Pdgfra;Tpm1;Flrt3;Tpm4;H2-K1;Cln6;Vegfa;S100a1;Xbp1;Flt1;Sox17;Mttp;Tap1;Micu2;Mef2d;Acat1;Capn2;Naga;B4galt1;Ghr;Sdcbp;Bnip3;Myo7a;Ext1;Fgfr2;Itga3;Prdx6;Cubn;Mkln1;Tpi1;Lrrfip1;Rap1gap;Itgb1;Snx2;Epas1;Pdlim4;Prdx4;Pth1r;Papss1;Inpp5f;Fos;Psap;Slc16a1;Pygl;Atf6;Zbtb4;Akt1;Cited1;Glipr2;Snx1;Pdcd6ip;Stk26;Casp8;Stat5b;Mlxip;Clic6;Stom;Cpox;Bmp2;Cdh6;Mef2a;Rab11fip2;Sbf2;Ebf4;Rbp4;Pdk2;Cryab…
GO:0008092	cytoskeletal protein binding	897	196	111.262	1.76161	3.33067e-16	8.74539e-14	Flnb;Obsl1;Gsn;Cotl1;Tpm1;Vill;Gja1;Parva;Tpm4;Anxa2;Clu;Capn2;Flnc;Mical2;B4galt1;Misp;Shtn1;Arl4c;Myo7a;Kif26a;Cobll1;Cep350;Fhdc1;Pxk;Itgb1;Iqgap2;Kif21a;Pdlim4;Pacsin2;Add3;Clip2;Myo1d;Arfgef1;Inppl1;Sorbs3;Bag2;Eps8l2;Ndrg1;Kirrel;Ssh3;Limch1;Cnn2;Gabarapl1;Phactr1;Rab6b;Arhgef10;Arhgef2;Cdh6;Gabarap;Rab11a;Parvb;Golga2;Myh10;Samd14;Myo1c;Aif1l;Cryab;Myh7b;Mapk8ip3;Camk2d;Myh9;Smad2;Tmsb4x;R…
GO:0098772	molecular function regulator	1661	314	206.026	1.52408	1.11022e-15	2.55074e-13	Ccnd2;Lgals9;App;Arhgef5;Sh3pxd2b;Igf2;Gpc3;Serpinb6a;Serpinh1;Stard8;Tfpi;Flrt3;Crim1;Anxa2;Vegfa;Cst3;Rhpn1;Sema4c;Sema4g;Parp9;Wnk2;Dtx3l;Arhgap29;Als2cl;Wnt11;Timp3;Arhgef28;Vamp8;Mdk;Rin2;Vav2;Wnk4;Copa;Cyth3;Gm2a;Gprc5c;Camk2n1;Bst2;Rap1gap;Gdi1;Bmp1;Iqsec1;Cdkn1c;Akap13;F2;Arfgef1;Akt1;Sil1;Arhgap21;Bag2;Agrn;Bag3;Bcr;Tbc1d9b;Eps8l2;Arhgap18;Ctsh;Dnajc3;Phactr1;Arhgef10;Bmp2;Arhgef2;Lrpap1…
GO:0030020	extracellular matrix structural constituent conferring tensile strength	34	24	4.21728	5.69087	5.9952e-15	1.22435e-12	Col4a1;Col4a2;Col27a1;Col1a1;Col11a1;Col1a2;Col3a1;Col16a1;Col12a1;Col5a2;Col5a1;Col23a1;Col6a1;Col14a1;Col4a5;Col6a2;Col25a1;Col7a1;Col15a1;Col11a2;Col4a6;Col24a1;Col6a6;Col4a4
GO:0008289	lipid binding	712	159	88.3148	1.80038	3.75255e-14	6.89719e-12	Lamb1;Dab2;Soat1;Lama1;Arhgef5;Sh3pxd2b;Stard8;Anxa2;Mttp;Ap2a2;Stard10;Sdcbp;Ldlrap1;Itpr3;Erlin2;Snx33;Mfge8;Snx25;Cyth3;Pgrmc1;Pxk;Iqgap2;Zfyve16;Snx2;Vnn1;Iqsec1;Pacsin2;F2;Psap;Stard4;Wipi1;Plcd1;Inppl1;Akt1;Gsdmd;Insr;Pik3c2a;Snx1;Npc1;Zfyve1;F3;Cyp26a1;Osbpl5;Anxa5;Rora;Sbf2;Nr5a1;Arhgap33;Psd4;Rbp4;Myo1c;Pld2;Grb7;Osbp;Itpr2;Stard3nl;Anxa3;Spon2;Wdfy1;Mvb12b;Ankfy1;Zcchc14;Dysf;Arhgap26;V…

## Sheet: Supplementary Data 2d
tcESC > E12.5SC Biological Process
gene set	description	size	overlap	expect	enrichment ratio	p value	FDR	gene name
GO:0043604	amide biosynthetic process	676	223	111.55	1.9991	0	0	Nhp2;Eif2b5;Smpd4;Igf2bp1;Nolc1;Eif4ebp2;Mif4gd;Mthfd1;Tars;Gart;Etf1;Impact;Lars;Nars;Tcof1;Pa2g4;Shmt2;Eif5b;Atic;Ncl;Eif4e2;Caprin1;Gss;Sesn2;Asns;Gars;Eif3c;Pdha1;Aars;Gclc;Eif1;Ago2;Pml;Iars;Rbm8a;Mthfd1l;Zfp598;Lin28a;Pcbp1;B4galt6;Abce1;Gspt1;Lsm14a;Eif2s2;Ass1;Eif5a;Trim71;Trap1;Acacb;Khsrp;Eif4b;Qars;Elovl6;Mrps2;Cad;Mars;Shmt1;Bcl3;Larp1;Eif4g1;Gclm;Hspa14;Mapk1;Cnot3;Eif3b;Farsb;Yars;T…
GO:0043603	cellular amide metabolic process	928	279	153.134	1.82193	0	0	Nhp2;Npepps;Apoe;Eif2b5;Cs;Smpd4;Sod2;Hap1;Igf2bp1;Nolc1;Hspa8;Ctsa;Eif4ebp2;Mif4gd;Mthfd1;Hexb;Tars;Gart;Etf1;Impact;Lars;Nars;Tcof1;Pa2g4;Shmt2;Eif5b;Atic;Ncl;Eif4e2;Caprin1;Gss;Cth;Sesn2;Acot7;Asns;Gars;Eif3c;Pdha1;Gsr;Aars;Gclc;Eif1;Ago2;Pml;Iars;Tigar;Rbm8a;Mthfd1l;Zfp598;Lin28a;Pcbp1;B4galt6;Abce1;Gspt1;Gpx1;Lsm14a;Eif2s2;Ass1;Eif5a;Trim71;Trap1;Acacb;Khsrp;Eif4b;Qars;Elovl6;Mrps2;Cad;Mars;…
GO:1901566	organonitrogen compound biosynthetic process	1531	409	252.638	1.61891	0	0	Nhp2;Apoe;Klf4;Eif2b5;Smpd4;Srm;Odc1;Igf2bp1;Slc25a13;Nolc1;Adss;Eif4ebp2;Mif4gd;Nmt1;Mthfd1;Gcnt2;Lpcat1;Glud1;Tars;Gart;Epas1;Etf1;Impact;Lars;Nars;Tcof1;Got1;Pa2g4;Shmt2;Atp5a1;Eif5b;Atic;Ncl;Eif4e2;Glul;Uck2;Caprin1;Gss;Cth;Ak4;Sesn2;Acot7;Ppat;Asns;Gars;Bcat1;Eif3c;Pdha1;Piga;Aars;Gclc;Pdxk;Poglut1;Pcyt1b;Eif1;Gpi1;Ago2;Pml;Galnt6;Iars;Tigar;Rbm8a;Mthfd1l;Zfp598;A4galt;Lin28a;Pcbp1;Prmt1;B4g…
GO:0043933	protein-containing complex subunit organization	1857	480	306.433	1.56641	0	0	Cdh1;Paxip1;Mcm2;Apoe;Ppp5c;Bax;Ppan;Bid;Trim28;Fblim1;Cdt1;Sod2;Hspa8;Psmd11;Mapt;Sgk1;Cobl;Txnrd1;Rrm2;Prpf8;Ccdc88c;Hsp90aa1;Kat6b;Brix1;St13;Rrn3;Dlg1;Chaf1b;Hsp90ab1;Etf1;Impact;Capn1;Shmt2;Psmd13;Cct8;Terf1;Fn1;Glul;Cat;Rad51;Cth;Anp32b;Nasp;Capzb;Rcc1;Ppat;Ulk1;Strap;Fkbp4;Eif3c;Hdac6;Nup93;Mitf;Cenpt;Ago2;Pml;Prmt1;Set;Abce1;Nap1l1;Gspt1;Lsm14a;Trim6;Eif5a;Acacb;Eif4b;Mdm2;Atxn2l;Mrps2;Is…
GO:0065003	protein-containing complex assembly	1644	416	271.285	1.53344	0	0	Cdh1;Paxip1;Mcm2;Apoe;Ppp5c;Bax;Ppan;Bid;Trim28;Fblim1;Cdt1;Sod2;Psmd11;Mapt;Sgk1;Cobl;Txnrd1;Rrm2;Prpf8;Ccdc88c;Hsp90aa1;Kat6b;Brix1;St13;Rrn3;Dlg1;Chaf1b;Hsp90ab1;Impact;Capn1;Shmt2;Psmd13;Cct8;Terf1;Fn1;Glul;Cat;Rad51;Cth;Anp32b;Nasp;Capzb;Rcc1;Ppat;Ulk1;Strap;Fkbp4;Eif3c;Hdac6;Nup93;Mitf;Cenpt;Ago2;Pml;Prmt1;Set;Nap1l1;Lsm14a;Trim6;Acacb;Eif4b;Mdm2;Atxn2l;Mrps2;Isy1;Ehd1;Prpf6;Shmt1;Tmsb10;Nu…
GO:0009891	positive regulation of biosynthetic process	1904	480	314.189	1.52774	0	0	Tfe3;Cdh1;Kat2b;Paxip1;Apoe;Klf4;Elf3;Eif2b5;Rps6ka1;Hdgf;Klf5;Trim28;Cdt1;Gtf2h1;Sod2;E2f4;Yes1;Nolc1;Mybl2;Tbx3;Chtf18;Lpin1;Mif4gd;Kat2a;Hsp90aa1;Hexb;Kat6b;Rrn3;Senp2;Cdc5l;Hsp90ab1;Brd4;Cebpz;Epas1;Pou5f1;Impact;Cdk2;Cct8;Wdr75;Xrcc5;Ncl;Wdr5;Sall4;Nmd3;Trp53inp1;Ybx1;Hdac1;Sesn2;Chek2;Cct7;Tead4;Nfatc2ip;Eif3c;Hdac6;Dkc1;Fgfr1;Ash2l;Mitf;Ago2;Pml;Mllt6;Taf5l;Ddx58;Zmiz2;Gnl3;Shc1;Fzd5;Atmin…
GO:0012501	programmed cell death	1874	456	309.239	1.47459	0	0	Cdh1;Mcm2;Tomm40;Apoe;Klf4;Eif2b5;Rps6ka1;Nqo1;Bax;Phb2;Bid;Kit;Rsl1d1;Sod2;Nf2;Hspa8;Mybl2;Mapt;Pcgf2;Tbx3;Sgk1;Cdc34;Ccng1;Vdac1;Ntn1;Hsp90aa1;Naa35;Rrn3;Usp7;Cdkn1a;Hsp90ab1;Ralbp1;Capn1;Pa2g4;Terf1;Fn1;Ncl;Cat;Api5;Cth;Trp53inp1;Anp32b;Ybx1;Hdac1;Chek2;Asns;Ybx3;Aen;Plk1;Hdac6;Fgfr1;Mt1;Ciapin1;Aars;Fem1b;Gclc;Pdxk;Parl;Plcg2;Mitf;Gatad2a;Gpi1;Pml;Tigar;Mybbp1a;Shc1;Fzd5;Set;Actn4;Itpk1;Ipmk;…
GO:0006915	apoptotic process	1838	445	303.298	1.4672	0	0	Cdh1;Mcm2;Tomm40;Apoe;Klf4;Eif2b5;Rps6ka1;Nqo1;Bax;Phb2;Bid;Kit;Rsl1d1;Sod2;Nf2;Hspa8;Mybl2;Mapt;Pcgf2;Tbx3;Sgk1;Cdc34;Ccng1;Vdac1;Ntn1;Hsp90aa1;Naa35;Rrn3;Usp7;Cdkn1a;Hsp90ab1;Ralbp1;Capn1;Pa2g4;Terf1;Fn1;Ncl;Cat;Api5;Cth;Trp53inp1;Anp32b;Ybx1;Hdac1;Chek2;Asns;Ybx3;Aen;Plk1;Fgfr1;Mt1;Ciapin1;Aars;Fem1b;Gclc;Pdxk;Parl;Mitf;Gpi1;Pml;Tigar;Mybbp1a;Shc1;Fzd5;Set;Actn4;Ei24;Gpx1;Wdr35;Eif5a;Trap1;Qar…
GO:0044281	small molecule metabolic process	1736	416	286.467	1.45218	0	0	Scpep1;Kat2b;Apoe;Bid;Kit;Cs;Gcat;Cpt1c;Odc1;Slc25a13;Hspa8;Adss;Txnrd1;Lpin1;Rrm2;Kat2a;Nmt1;Mthfd1;Glud1;Ogdhl;Tdh;Tars;Gart;Lars;Impa2;Nars;Gldc;Got1;Shmt2;Atp5a1;Uqcrc1;Atic;Glul;Uck2;Wdr5;Cat;Mfn1;Cth;Ak4;Sesn2;Acot7;Ppat;Asns;Gars;Bcat1;Pdha1;Renbp;Fgfr1;Aars;Gclc;Amt;Pdxk;Plcg2;Gpi1;Scd1;Wdtc1;Iars;Tigar;Mthfd1l;Myof;Gnpda1;Atp6v1a;Itpk1;Ipmk;Ass1;Nr5a2;Acacb;Qars;Elovl6;Cad;Mars;Ddc;Shmt1…
GO:0008283	cell proliferation	1922	454	317.159	1.43146	0	0	Cdh1;Kat2b;Rpa1;Uhrf1;Ccne1;Apoe;Klf4;Rps6ka1;Bax;Phb2;Bid;Klf5;Kit;Sod2;Nf2;Odc1;Igf2bp1;E2f4;Nolc1;Lama5;Tbx3;Txnrd1;Ccng1;Ntn1;Kat2a;Gcnt2;Naa35;L3mbtl2;Rrn3;Dlg1;Tnk2;Cdkn1a;Bysl;Brd4;Ralbp1;Cdk2;Shmt2;Atp5a1;Xrcc5;Fn1;Glul;Mcm10;Rbm38;Sall4;Gid8;Cth;Trp53inp1;Anp32b;Orc1;Ybx1;Nasp;Hdac1;Strap;Cd9;Dkc1;Fgfr1;Ash2l;Pdxk;Abcc4;Mitf;Pml;Morc3;Stx3;Gnl3;Shc1;Fzd5;Lin28a;Prmt1;Cherp;Nap1l1;Skap2;G…
tcESC > E12.5SC Cellular Component
gene set	description	size	overlap	expect	enrichment ratio	p value	FDR	gene name
GO:0005730	nucleolus	885	345	124.679	2.76711	0	0	Nhp2;Ppan;Polr2a;Senp3;Trim28;Rsl1d1;Fblim1;Nf2;Nolc1;Hspa8;Ddx27;Ddx21;Txnrd1;Ftsj3;Mif4gd;Nsun2;Brix1;Pop1;Rrn3;Cdkn1a;Bysl;Brd4;Hspa9;Pou5f1;Tcof1;Pa2g4;Terf1;Wdr75;Xrcc5;Ncl;Tfcp2l1;Rbbp5;Mcm10;Rad51;Polr1b;Nmd3;Trp53inp1;Anp32b;Nol6;Orc1;Nol9;Rbm28;Bms1;Wbp11;Aen;Pdha1;Dkc1;Fgfr1;Ciapin1;Urb2;Pwp2;Sf3b3;Plekhm1;Rrp12;Pml;Scd1;Tsr1;Dnttip2;Urb1;Mybbp1a;Gnl3;Dnajc21;Heatr1;Lin28a;Ezr;Ipmk;Nol1…
GO:0044451	nucleoplasm part	1021	316	143.838	2.19691	0	0	Trim25;Kat2b;Rpa1;Nhp2;Paxip1;Polr2a;Senp3;Gcat;Cdt1;Gtf2h1;Chfr;Nolc1;Mapt;Pcgf2;Sgk1;Cdc34;Prpf8;Kat2a;Eftud2;Kat6b;Lsg1;Ercc4;Usp7;Senp2;Cdkn1a;Cdc5l;Brd4;Epas1;Lars;Incenp;Cdk2;Terf1;Rbbp5;Wdr5;Api5;Rad51;Trp53inp1;Hdac1;Srrm1;Chek2;Wbp11;Eed;Hdac6;Dkc1;Ash2l;Gatad2a;Cenpt;Pml;Phf20;Rbm8a;Taf5l;Sart1;Morc3;Gnl3;Atmin;Pcbp1;Actn4;U2af1;Bcas2;Mdm2;Pelp1;Atxn2l;Mbd3;Kat7;Prpf6;Eaf1;Tada3;Cdk9;Dd…
GO:0016604	nuclear body	701	214	98.7567	2.16694	0	0	Trim25;Rpa1;Nhp2;Gcat;Cdt1;Chfr;Nolc1;Mapt;Pcgf2;Sgk1;Cdc34;Prpf8;Eftud2;Lsg1;Usp7;Senp2;Cdkn1a;Cdc5l;Epas1;Lars;Incenp;Cdk2;Terf1;Api5;Rad51;Trp53inp1;Srrm1;Chek2;Wbp11;Dkc1;Gatad2a;Cenpt;Pml;Rbm8a;Taf5l;Sart1;Morc3;Gnl3;Atmin;Pcbp1;Actn4;U2af1;Bcas2;Mdm2;Atxn2l;Prpf6;Eaf1;Cdk9;Ddx39;Pias2;Ppig;Smn1;Yars;Snrnp40;Ddx46;Trip12;Poldip3;Suz12;Tert;Nr0b1;Jade1;Cd2bp2;Gemin5;Smndc1;Zfp473;Prpf4;Zpr1;N…
GO:0005635	nuclear envelope	449	132	63.255	2.08679	0	0	Mcm3ap;Kpnb1;Cse1l;Apoe;Bax;Lbr;Ranbp1;Lpin1;Rrm2;Senp2;Banf1;Ybx1;Rcc1;Aen;Nup93;Rrp12;Aaas;Pml;Phf20;Myof;Ei24;Eif5a;Lrrc59;Cacybp;Nup62;Ipo5;Dnajc2;Fzr1;Nup210;Nup160;Noc4l;Wdr3;Mad2l1;Abcf1;Casc3;Lmnb2;Nup107;Tmem43;Gmcl1;Ranbp17;Gtpbp4;Rtn4;Rtcb;Anxa7;Utp18;Phf11d;Lmo7;Nup133;Xpo1;Ints5;Pola1;Rae1;Mrpl19;Nup214;Trib3;Rogdi;Lmnb1;Mns1;Agpat5;Gsto1;Cers5;Nup188;Pik3r4;Seh1l;Kpna1;Htatip2;Nup50…
GO:0005739	mitochondrion	1739	445	244.99	1.8164	0	0	Ckb;Tomm40;Bax;Phb2;Bid;Cs;Gcat;Pfdn2;Sod2;Hap1;Cpt1c;Slc25a13;Ctsa;Akap1;Sgk1;Ddx21;Txnrd1;Vdac1;Lpin1;Ywhae;Mthfd1;Glud1;Ogdhl;Tdh;Tomm70a;Hsp90ab1;Hspa9;Pou5f1;Nars;Gldc;Capn1;Shmt2;Atp5a1;Uqcrc1;Lactb2;Atic;Tfcp2l1;Glul;Cat;Atg13;Rad51;Mfn1;Nol6;Ak4;Sesn2;Abcf2;Gars;Nfu1;Cct7;Bcat1;Fkbp4;Pdha1;Gsr;Ciapin1;Amt;Parl;Ago2;Tigar;Lap3;Mthfd1l;Zmiz2;Shc1;Hebp1;Usp48;Dact2;Heatr1;Atp6v1a;Lig1;Abce1;…
GO:0044430	cytoskeletal part	1570	401	221.181	1.81299	0	0	Cdh1;Kat2b;Ccne1;Apoe;Rps6ka1;Ranbp1;Fblim1;Hap1;Nf2;Yes1;Hspa8;Mapt;Cobl;Nudcd2;Dynll2;Llgl2;Ywhae;Kat2a;Ccdc88c;Nsun2;Haus4;Gtse1;Dlg1;Bysl;Incenp;Cdk2;Cct8;Terf1;Tuba4a;Rad51;Capzb;Cct7;Fkbp4;Plk1;Bccip;Hdac6;Aaas;Mcm3;Plekha7;Ezr;Actn4;Espl1;Rpp25;Tubb3;Wdr35;Ccnf;Bcas2;Cbx1;Tulp3;Nup62;Myh7b;Tada3;C2cd5;Myo19;Capza2;Birc5;Mapk1;Ccdc141;Psrc1;Cct6a;Trip10;Jup;Kif5a;Dmtn;Kifc1;Nek2;Myo1e;Cdk5r…
GO:0031967	organelle envelope	1091	272	153.7	1.76968	0	0	Mcm3ap;Kpnb1;Cse1l;Tomm40;Apoe;Bax;Phb2;Bid;Lbr;Ranbp1;Gcat;Sod2;Cpt1c;Slc25a13;Akap1;Vdac1;Lpin1;Rrm2;Glud1;Tomm70a;Senp2;Banf1;Shmt2;Atp5a1;Uqcrc1;Cat;Mfn1;Ybx1;Rcc1;Aen;Ciapin1;Nup93;Parl;Rrp12;Aaas;Pml;Tigar;Phf20;Myof;Slc25a3;Ei24;Ass1;Eif5a;Trap1;Slc8b1;Atad3a;Lrrc59;Cacybp;Nup62;Ipo5;Spns1;Myo19;Atxn3;Gpd2;Sod1;Chchd4;Dnajc2;Fzr1;Nup210;Nup160;Noc4l;Wdr3;Samm50;Mad2l1;Abcf1;Ghitm;Slc25a1;G…
GO:0031975	envelope	1092	272	153.841	1.76806	0	0	Mcm3ap;Kpnb1;Cse1l;Tomm40;Apoe;Bax;Phb2;Bid;Lbr;Ranbp1;Gcat;Sod2;Cpt1c;Slc25a13;Akap1;Vdac1;Lpin1;Rrm2;Glud1;Tomm70a;Senp2;Banf1;Shmt2;Atp5a1;Uqcrc1;Cat;Mfn1;Ybx1;Rcc1;Aen;Ciapin1;Nup93;Parl;Rrp12;Aaas;Pml;Tigar;Phf20;Myof;Slc25a3;Ei24;Ass1;Eif5a;Trap1;Slc8b1;Atad3a;Lrrc59;Cacybp;Nup62;Ipo5;Spns1;Myo19;Atxn3;Gpd2;Sod1;Chchd4;Dnajc2;Fzr1;Nup210;Nup160;Noc4l;Wdr3;Samm50;Mad2l1;Abcf1;Ghitm;Slc25a1;G…
GO:0044429	mitochondrial part	888	216	125.101	1.7266	0	0	Tomm40;Bax;Phb2;Bid;Cs;Gcat;Sod2;Cpt1c;Slc25a13;Akap1;Vdac1;Lpin1;Glud1;Tomm70a;Hspa9;Shmt2;Atp5a1;Uqcrc1;Lactb2;Cat;Rad51;Mfn1;Ak4;Pdha1;Ciapin1;Parl;Tigar;Shc1;Slc25a3;Ass1;Trap1;Slc8b1;Atad3a;Lrrc59;Mrps2;Spns1;Myo19;Atxn3;Gpd2;Sod1;Chchd4;Samm50;Tert;Ghitm;Slc25a1;Gabbr1;Qtrt1;Immt;Tbrg4;Dtymk;Abcb7;Pdhb;Epha4;Afg3l2;Mrpl45;Cyc1;Hk2;Stoml2;Trp53;Cox5a;Lonp1;Slc25a15;Atp5b;Slc25a19;Dna2;Tars2;…
GO:0097458	neuron part	1906	398	268.517	1.48222	0	0	Cdh1;Ckb;Grik3;Apoe;Ppp5c;Slc2a3;Nqo1;Phb2;Ranbp1;Hap1;Cpt1c;Nf2;Igf2bp1;Hspa8;Mapt;Sgk1;Cobl;Txnrd1;Ccng1;Vdac1;Dynll2;Ywhae;Hsp90aa1;Pabpc1;Dlg1;Tnk2;Slc29a1;Hsp90ab1;Ralbp1;Got1;Glul;Caprin1;Ybx1;Capzb;Hdac1;Acot7;Ulk1;Gars;Fkbp4;Hdac6;D230025D16Rik;Gpi1;Ago2;Rbm8a;Stx3;Fzd5;Ywhag;Actn4;Pcbp2;Nap1l1;Tubb3;Gpx1;Ass1;Eif5a;Khsrp;Eif4b;Rab7;Cad;Ddc;Cacybp;Ubxn1;Clstn3;Dnmt1;Nsf;Mapk1;Ccdc141;Atxn…
tcESC > E12.5SC Molecular Function
gene set	description	size	overlap	expect	enrichment ratio	p value	FDR	gene name
GO:0005524	ATP binding	1396	414	212.813	1.94537	0	0	Ckb;Mcm2;Ppp5c;Rps6ka1;Kit;Yes1;Hspa8;Ddx27;Chtf18;Sgk1;Ddx21;Cdc34;Mthfd1;Hsp90aa1;Glud1;Tars;Atp13a3;Mcm4;Tnk2;Abcc5;Gart;Hsp90ab1;Stk38;Hspa9;Dhx16;Lars;Nars;Dgka;Cdk2;Atp5a1;Cct8;Xrcc5;Glul;Uck2;Rad51;Gss;Ak4;Orc1;Nol9;Abcf2;Ulk1;Chek2;Asns;Gars;Cct7;Fkbp4;Plk1;Renbp;Fgfr1;Aars;Gclc;Mapkapk3;Pdxk;Abcc4;Iars;Rtel1;Ddx58;Aqr;Mthfd1l;Mcm3;Atp6v1a;Uba2;Lig1;Itpk1;Abce1;Ipmk;Ass1;Trap1;Helz;Acacb;…
GO:0030554	adenyl nucleotide binding	1467	432	223.637	1.9317	0	0	Ckb;Mcm2;Ppp5c;Rps6ka1;Kit;Yes1;Hspa8;Ddx27;Chtf18;Sgk1;Ddx21;Cdc34;Mthfd1;Hsp90aa1;Glud1;Tars;St13;Atp13a3;Mcm4;Tnk2;Abcc5;Gart;Hsp90ab1;Stk38;Hspa9;Dhx16;Lars;Nars;Dgka;Cdk2;Atp5a1;Cct8;Xrcc5;Glul;Uck2;Rad51;Gss;Ak4;Orc1;Acot7;Nol9;Abcf2;Ulk1;Chek2;Asns;Gars;Cct7;Fkbp4;Plk1;Renbp;Fgfr1;Aars;Gclc;Mapkapk3;Pdxk;Abcc4;Iars;Rtel1;Ddx58;Aqr;Mthfd1l;Mcm3;Atp6v1a;Uba2;Lig1;Itpk1;Abce1;Ipmk;Ass1;Trap1;…
GO:0032559	adenyl ribonucleotide binding	1456	428	221.96	1.92827	0	0	Ckb;Mcm2;Ppp5c;Rps6ka1;Kit;Yes1;Hspa8;Ddx27;Chtf18;Sgk1;Ddx21;Cdc34;Mthfd1;Hsp90aa1;Glud1;Tars;Atp13a3;Mcm4;Tnk2;Abcc5;Gart;Hsp90ab1;Stk38;Hspa9;Dhx16;Lars;Nars;Dgka;Cdk2;Atp5a1;Cct8;Xrcc5;Glul;Uck2;Rad51;Gss;Ak4;Orc1;Acot7;Nol9;Abcf2;Ulk1;Chek2;Asns;Gars;Cct7;Fkbp4;Plk1;Renbp;Fgfr1;Aars;Gclc;Mapkapk3;Pdxk;Abcc4;Iars;Rtel1;Ddx58;Aqr;Mthfd1l;Mcm3;Atp6v1a;Uba2;Lig1;Itpk1;Abce1;Ipmk;Ass1;Trap1;Helz;…
GO:0035639	purine ribonucleoside triphosphate binding	1719	490	262.053	1.86985	0	0	Ckb;Mcm2;Ppp5c;Rps6ka1;Kit;Yes1;Hspa8;Adss;Ddx27;Chtf18;Sgk1;Ddx21;Cdc34;Eftud2;Mthfd1;Hsp90aa1;Glud1;Tars;Atp13a3;Lsg1;Mcm4;Tnk2;Abcc5;Gart;Hsp90ab1;Stk38;Hspa9;Dhx16;Lars;Nars;Dgka;Cdk2;Atp5a1;Cct8;Eif5b;Xrcc5;Tuba4a;Glul;Uck2;Rad51;Gss;Mfn1;Ak4;Orc1;Nol9;Abcf2;Ulk1;Chek2;Asns;Gars;Cct7;Bms1;Fkbp4;Plk1;Renbp;Fgfr1;Aars;Gclc;Mapkapk3;Pdxk;Abcc4;Iars;Tsr1;Rtel1;Ddx58;Aqr;Mthfd1l;Mcm3;Gnl3;Atp6v1a…
GO:0008144	drug binding	1641	466	250.163	1.86279	0	0	Ckb;Mcm2;Ppp5c;Rps6ka1;Kit;Gcat;Sod2;Yes1;Hspa8;Ddx27;Chtf18;Sgk1;Ddx21;Cdc34;Mthfd1;Hsp90aa1;Glud1;Tars;Atp13a3;Mcm4;Tnk2;Abcc5;Gart;Hsp90ab1;Stk38;Hspa9;Dhx16;Lars;Nars;Gldc;Got1;Dgka;Cdk2;Shmt2;Atp5a1;Cct8;Xrcc5;Glul;Uck2;Rad51;Gss;Cth;Ak4;Orc1;Nol9;Abcf2;Ulk1;Chek2;Asns;Gars;Cct7;Fkbp4;Plk1;Renbp;Fgfr1;Aars;Gclc;Mapkapk3;Pdxk;Abcc4;Iars;Rtel1;Ddx58;Aqr;Mthfd1l;Mcm3;Prmt1;Atp6v1a;Uba2;Lig1;Itp…
GO:0017076	purine nucleotide binding	1801	510	274.554	1.85756	0	0	Ckb;Mcm2;Ppp5c;Rps6ka1;Kit;Yes1;Hspa8;Adss;Ddx27;Chtf18;Sgk1;Ddx21;Cdc34;Eftud2;Mthfd1;Hsp90aa1;Glud1;Tars;St13;Atp13a3;Lsg1;Mcm4;Tnk2;Abcc5;Gart;Hsp90ab1;Stk38;Hspa9;Dhx16;Lars;Nars;Dgka;Cdk2;Atp5a1;Cct8;Eif5b;Xrcc5;Tuba4a;Glul;Uck2;Rad51;Gss;Mfn1;Ak4;Orc1;Acot7;Nol9;Abcf2;Ulk1;Chek2;Asns;Gars;Cct7;Bms1;Fkbp4;Plk1;Renbp;Fgfr1;Aars;Gclc;Mapkapk3;Pdxk;Abcc4;Iars;Tsr1;Rtel1;Ddx58;Aqr;Mthfd1l;Mcm3;G…
GO:0032555	purine ribonucleotide binding	1789	505	272.724	1.85169	0	0	Ckb;Mcm2;Ppp5c;Rps6ka1;Kit;Yes1;Hspa8;Adss;Ddx27;Chtf18;Sgk1;Ddx21;Cdc34;Eftud2;Mthfd1;Hsp90aa1;Glud1;Tars;Atp13a3;Lsg1;Mcm4;Tnk2;Abcc5;Gart;Hsp90ab1;Stk38;Hspa9;Dhx16;Lars;Nars;Dgka;Cdk2;Atp5a1;Cct8;Eif5b;Xrcc5;Tuba4a;Glul;Uck2;Rad51;Gss;Mfn1;Ak4;Orc1;Acot7;Nol9;Abcf2;Ulk1;Chek2;Asns;Gars;Cct7;Bms1;Fkbp4;Plk1;Renbp;Fgfr1;Aars;Gclc;Mapkapk3;Pdxk;Abcc4;Iars;Tsr1;Rtel1;Ddx58;Aqr;Mthfd1l;Mcm3;Gnl3;A…
GO:0032553	ribonucleotide binding	1804	509	275.011	1.85083	0	0	Ckb;Mcm2;Ppp5c;Rps6ka1;Kit;Yes1;Hspa8;Adss;Ddx27;Chtf18;Sgk1;Ddx21;Cdc34;Eftud2;Mthfd1;Hsp90aa1;Glud1;Tars;Atp13a3;Lsg1;Mcm4;Tnk2;Abcc5;Gart;Hsp90ab1;Stk38;Hspa9;Dhx16;Lars;Nars;Dgka;Cdk2;Atp5a1;Cct8;Eif5b;Xrcc5;Tuba4a;Glul;Uck2;Rad51;Gss;Mfn1;Ak4;Orc1;Acot7;Nol9;Abcf2;Ulk1;Chek2;Asns;Gars;Cct7;Bms1;Fkbp4;Plk1;Renbp;Fgfr1;Aars;Gclc;Mapkapk3;Pdxk;Abcc4;Iars;Tsr1;Rtel1;Ddx58;Aqr;Mthfd1l;Mcm3;Gnl3;A…
GO:0016772	transferase activity, transferring phosphorus-containing groups	883	240	134.609	1.78294	0	0	Ckb;Ccne1;Rps6ka1;Polr2a;Trim28;Kit;Gtf2h1;Yes1;Cdc37;Sgk1;Ccng1;Hsp90aa1;Tnk2;Cdkn1a;Brd4;Stk38;Dgka;Cdk2;Terf1;Uck2;Polr1b;Ak4;Nol9;Ulk1;Chek2;Plk1;Dkc1;Fgfr1;Mapkapk3;Pdxk;Rpap1;Pcyt1b;Itpk1;Ipmk;Ccnf;Cad;Ccnd1;Cdk9;Mapk1;Dck;Pola2;Prim1;Jak3;Nek2;Pi4ka;Ephb3;Cdc42bpg;Polr3g;Tert;Pik3cb;Eng;Camk1d;Map4k1;Tbrg4;Dyrk3;Dtymk;Kars;Raf1;Strada;Mark2;Epha4;Tk1;Dbf4;Pip4k2c;Stk35;Aurka;Pkmyt1;Prkab1;…
GO:0044877	protein-containing complex binding	1134	297	172.873	1.71803	0	0	Kat2b;Uhrf1;Smg5;Kpnb1;Ccne1;Apoe;Bax;Nf2;Nolc1;Lama5;Mapt;Vdac1;Ywhae;Kat6b;St13;Ercc4;Cdkn1a;Impact;Cdk2;Uqcrc1;Xrcc5;Fn1;Nmd3;Nasp;Capzb;Hdac1;Rcc1;Ulk1;Ybx3;Cd9;Eed;Eif3c;Plk1;Hdac6;Fgfr1;Sf3b3;Eif1;Mllt6;Zfp598;Shc1;Fzd5;Atmin;Lin28a;Ezr;Prmt1;Actn4;Abce1;Slc25a3;Eif5a;Eif4b;Rab7;Mdm2;Tulp3;Ppp2r2a;Prpf6;Ubxn1;Myh7b;Ccnd1;Capza2;Taf7;Nsf;Prmt5;Kif5a;Dmtn;Myo1e;Cdk5rap3;Fzr1;Poldip3;M6pr;Helb…
tcESC < E12.5SC Biological Process
gene set	description	size	overlap	expect	enrichment ratio	p value	FDR	gene name
GO:0060322	head development	757	235	116.139	2.02343	0	0	Axl;Lamb1;Fzd3;Top2b;Fyn;Dpysl2;Itgb1;Wls;Ppt1;Pdgfra;Smarca1;Col4a1;Acat1;Pebp1;Atp7a;Sema7a;Phf8;Kdm7a;Ndst1;Abat;Thra;Bmpr2;Tacc1;Synj2;Twsg1;Ptprs;Nf1;Igf1r;Col2a1;Herc1;Cdh2;Myh10;H3f3a;Nfib;Serpine2;Itga8;Hmga2;Cbln1;Tyro3;Nr2f2;S1pr1;Cst3;Star;Nnat;Smo;Ets1;Robo1;Pafah1b2;Lrp6;Dync2h1;Shroom4;Mdk;Ncam1;Zeb2;Rtn4rl1;Smarcc2;Sema6d;Cdon;Atp2b4;Nes;Mmp2;Aldh1a2;Fgfr2;Foxo3;Epha7;Ptch1;Pcdh18;…
GO:0007420	brain development	707	218	108.468	2.0098	0	0	Axl;Lamb1;Fzd3;Top2b;Fyn;Dpysl2;Itgb1;Wls;Ppt1;Smarca1;Col4a1;Acat1;Pebp1;Atp7a;Sema7a;Phf8;Kdm7a;Ndst1;Abat;Thra;Bmpr2;Tacc1;Synj2;Twsg1;Ptprs;Nf1;Igf1r;Herc1;Cdh2;Myh10;H3f3a;Nfib;Serpine2;Itga8;Hmga2;Cbln1;Tyro3;Nr2f2;S1pr1;Cst3;Star;Nnat;Smo;Ets1;Robo1;Pafah1b2;Lrp6;Dync2h1;Shroom4;Mdk;Ncam1;Zeb2;Rtn4rl1;Smarcc2;Sema6d;Cdon;Atp2b4;Nes;Aldh1a2;Fgfr2;Foxo3;Epha7;Ptch1;Pcdh18;Bok;App;Ppp3cc;Numb…
GO:0007417	central nervous system development	917	281	140.687	1.99735	0	0	Axl;Lamb1;Fzd3;Top2b;Fyn;Clu;Dpysl2;Itgb1;Vim;Wls;Ppt1;Smarca1;Col4a1;Acat1;Pebp1;Mycbp2;Atp7a;Sema7a;Dag1;Phf8;Kdm7a;Ndst1;Abat;Thra;Erbb2;Bmpr2;Tacc1;Synj2;Twsg1;Ptprs;Nf1;Igf1r;Col2a1;Herc1;Cdh2;Myh10;H3f3a;Nfib;Map2;Serpine2;Itga8;Hmga2;Cbln1;Tyro3;Phgdh;Nr2f2;S1pr1;Cst3;Zeb1;Star;Sox4;Nnat;Smo;Ets1;Robo1;Pafah1b2;Sox6;Lrp6;Dync2h1;Shroom4;Mdk;Ncam1;Zeb2;Rtn4rl1;Smarcc2;Sema6d;Cdon;Atp2b4;Nes…
GO:0071495	cellular response to endogenous stimulus	1215	359	186.406	1.92591	0	0	Ltbp1;Gstm7;Mapk13;Fgfrl1;Top2b;Fyn;Grb10;Dnmt3a;Smad5;Gata4;Amhr2;Fbn2;Itgb1;Cflar;Vim;Fbn1;Anxa5;Notch2;Padi2;Pdgfra;Col4a1;Col4a2;Atp7a;Nrep;Shisa2;Gja1;Ndst1;Gpc3;Thra;Erbb2;Akap13;Bmpr2;Sort1;Jund;Twsg1;Emilin1;Vasn;Inhbb;Kdm5d;Gpam;Igfbp5;Igf1r;Col2a1;Rab31;Igf2;Tbc1d4;Fos;Plcg1;Itgb5;Lats2;Syap1;Itga8;Hmga2;Dbn1;Nr2f2;Sdcbp;Grb14;Pde2a;Lpin2;Zyx;Zeb1;Star;Kcp;Lbh;Sox6;Bcar1;Ltbp3;Fosb;Flrt…
GO:0000902	cell morphogenesis	987	291	151.426	1.92173	0	0	Axl;Lamb1;Fzd3;Cdh23;Top2b;Sparc;Fyn;Nedd9;Rhobtb3;Clu;Dpysl2;Col14a1;Farp1;Itgb1;Obsl1;Vim;Tnik;Ptprd;Mef2a;Efnb1;Pak3;Tpm1;Ppp1r9a;Mycbp2;Atp7a;Sema7a;Dag1;Hecw2;Gja1;Islr2;Ptk2b;Erbb2;Bmpr2;Plxnc1;Rhou;Ptprs;Fat1;Zmym3;Plxnd1;Igf1r;Sidt2;Cdh2;Myh10;Lats2;Dock10;Rnd2;Nfib;Parva;Map2;Itga8;S100a10;Tyro3;Dbn1;Sema5b;Ulk2;Mertk;Smo;Vegfa;Robo1;Eps8;Sox6;Lrp6;Bcar1;Cyfip2;Shroom4;Arhgap18;Ncam1;Sem…
GO:0009719	response to endogenous stimulus	1503	430	230.591	1.86477	0	0	Ltbp1;Gstm7;Mapk13;Fgfrl1;Abca1;Top2b;Sparc;Fyn;Grb10;Dnmt3a;Smad5;Gata4;Amhr2;Fbn2;Itgb1;Cflar;Vim;Gatm;Fbn1;Anxa5;Notch2;Padi2;Pdgfra;Col4a1;Col4a2;Mmp15;Acat1;Anxa2;Me1;Pebp1;Atp7a;Dag1;Nrep;Shisa2;Gja1;Ndst1;Gpc3;Thra;Ptk2b;Erbb2;Akap13;Bmpr2;Sort1;Jund;Twsg1;Emilin1;Stc2;Vasn;Inhbb;Kdm5d;Gpam;Igfbp5;Igf1r;Col2a1;Timp3;Rab31;Igf2;Tbc1d4;Fos;Plcg1;Itgb5;Lats2;H3f3a;Syap1;Itga8;Hmga2;Dbn1;Nr2f2…
GO:0014070	response to organic cyclic compound	926	254	142.067	1.78788	0	0	Gstm7;Abca1;Top2b;Sparc;Dnmt3a;Smad5;Clu;Dpysl2;Cflar;Padi2;Pak3;Mmp15;Acat1;Pebp1;Dag1;Gja1;Abat;Thra;Ptk2b;Akap13;Jund;Stc2;Prkar2b;Inhbb;Kdm5d;Igfbp5;Igf2;Fos;Cyp1b1;Hmga2;Nr2f2;Pde2a;Cst3;Star;Smo;Ets1;Colec12;Lbh;Lrp6;Mdk;Ncam1;Fosb;Ghr;Atp2b4;Egr1;Gsn;Tgfbr1;Mmp2;Aldh1a2;Chka;Foxo3;Itpr2;Acaca;Ptch1;Dhh;Adcy6;Pla2g5;Lats1;Mmp14;App;Med14;Jak2;Prkce;Adh1;Itpr3;Fosl2;Bcl2;Akt1;Med13;Bche;Pkd2…
GO:0009725	response to hormone	923	248	141.607	1.75132	0	0	Sparc;Fyn;Grb10;Dnmt3a;Gata4;Cflar;Gatm;Fbn1;Anxa5;Padi2;Mmp15;Acat1;Anxa2;Me1;Pebp1;Dag1;Gja1;Thra;Ptk2b;Akap13;Sort1;Jund;Stc2;Inhbb;Kdm5d;Gpam;Igfbp5;Igf1r;Timp3;Rab31;Igf2;Tbc1d4;Fos;Lats2;H3f3a;Syap1;Hmga2;Nr2f2;Grb14;Lpin2;Cst3;Star;Ets1;Lbh;Bcar1;Mdk;Fosb;Ghr;Egr1;Mmp2;Aldh1a2;Foxo3;Nsmf;Acaca;Ptch1;Dhh;Adcy6;Gata6;Xbp1;Plcd1;Inppl1;Lats1;Mmp14;Med14;Rab13;Jak2;Ptprf;Prkce;Adh1;Tgfbr3;Stxb…
GO:0010243	response to organonitrogen compound	934	240	143.295	1.67487	0	0	Gstm7;Mapk13;Abca1;Top2b;Sparc;Fyn;Grb10;Dnmt3a;Dpysl2;Itgb1;Cflar;Vim;Gatm;Fbn1;Anxa5;Pdgfra;Col4a1;Amfr;Pebp1;Atp7a;Dag1;Gja1;Abat;Ptk2b;Sort1;Jund;Stc2;Prkar2b;Inhbb;Gpam;Igfbp5;Igf1r;Rab31;Igf2;Tbc1d4;Fos;Syap1;Rcn3;Grb14;Pde2a;Lpin2;Zeb1;Star;Lrp6;Bcar1;Ncam1;Fosb;Ghr;Atp2b4;Egr1;Gsn;Mmp2;Foxo3;Nsmf;Rnf103;Itpr2;Col5a2;Adcy6;Pla2g5;Col1a2;Xbp1;Plcd1;Inppl1;App;Rab13;Jak2;Ptprf;Prkce;Tgfbr3;C…
GO:1901700	response to oxygen-containing compound	1591	390	244.092	1.59776	0	0	Axl;Mapk13;Prdx2;Abca1;Mapkapk2;Top2b;Sparc;Fyn;Grb10;Dnmt3a;Gata4;Clu;Dpysl2;Cflar;Vim;Gatm;Fbn1;Anxa5;Unc13b;Pdgfra;Col4a1;Mmp15;Tpm1;Pebp1;Atp7a;Dag1;Gja1;Abat;Ptk2b;Sort1;Jund;Stc2;Inhbb;Cyp26b1;Gpam;Igfbp5;Igf1r;Zbtb20;Sidt2;Rab31;Igf2;Tbc1d4;Fos;Pink1;Rab11fip2;Syap1;Cyp1b1;Arrb1;Nr2f2;Grb14;Pde2a;Ercc6;Lpin2;Cst3;Tesc;Zeb1;Star;Sox4;Nnat;Smo;Ets1;Eps8;Lrp6;Bcar1;Ncam1;Fosb;Ghr;Rps6ka2;Atp2…
tcESC < E12.5SC Cellular Component
gene set	description	size	overlap	expect	enrichment ratio	p value	FDR	gene name
GO:0033267	axon part	451	124	58.1928	2.13085	0	0	Clu;Dpysl2;Anxa5;Unc13b;Stim1;Amfr;Ppp1r9a;Pebp1;Dag1;Ptk2b;Synj2;Pink1;Myh10;Utrn;Syap1;Map2;Dbn1;Camk2d;Syt7;Smo;Robo1;Eps8;Ncam1;Kcnh1;Ptch1;App;Ptprf;Itga4;Adgrl1;Hif1a;Mapk8ip1;Bsn;Auts2;Kif1b;Myo1a;Ank3;Bin1;Prkcb;Sybu;Nrp1;Boc;Sept6;Ptbp2;Mical1;Pcdh9;Grin2a;Lrrk2;Bloc1s5;Rpl26;Map1b;Kcnma1;Cplx2;Cntnap1;Ngef;Mbp;Fgf13;Kcnk2;Serpinf1;Ank1;Dixdc1;Myh14;Rgs10;Rapgef4;Slc18a2;Sri;Prss12;Shank…
GO:0030424	axon	712	188	91.8698	2.04638	0	0	Fzd3;Clu;Dpysl2;Dtna;Vim;Anxa5;Unc13b;Ppt1;Pdgfra;Stim1;Amfr;Ppp1r9a;Pebp1;Mycbp2;Dag1;Ptk2b;Synj2;Ptprs;Nf1;Igf1r;Pink1;Myh10;Utrn;Syap1;Nfib;Map2;Dbn1;Camk2d;Kif21a;Syt7;Pde2a;Cst3;Smo;Robo1;Eps8;Adcy9;Ncam1;Kcnh1;Itpr2;Ptch1;App;Ptprf;Itga4;Adgrl1;Hif1a;Mapk8ip1;Bsn;Creb1;Insr;Auts2;Stau2;Kif1b;Myo1a;Ank3;Mt3;Bin1;Prkcb;Sybu;Nrp1;Inpp5f;Boc;Sept6;Ptbp2;Rap1gap;Mical1;Pcdh9;Grin2a;Lrrk2;Bloc1s5…
GO:0036477	somatodendritic compartment	1026	270	132.385	2.0395	0	0	Ltbp1;Fzd3;Fyn;Clu;Dpysl2;Rgs11;Pcsk5;Farp1;Itgb1;Pam;Anxa5;Wls;Ppt1;Amfr;Ppp1r9a;Pebp1;Atp7a;Ptk2b;Bmpr2;Sort1;Prkar2b;Ptprs;Nf1;Mpdz;Igf1r;Myh10;Dock10;Serpini1;Syap1;Map2;Serpine2;Itga8;Arrb1;Dbn1;Mgat5;Camk2d;Kif21a;Syt7;Pde2a;Cst3;Star;Espn;Smo;Ndfip1;Robo1;Lrp6;Adcy9;Ncam1;Rtn4rl1;Ghr;Gpc1;Epha7;Cx3cl1;Nsmf;Kcnh1;Ptch1;App;Ptprf;Itga4;Gnaq;Mapk8ip1;Plxdc1;Itpr3;Rgs12;Bsn;Insr;Cpe;Akap5;Stau…
GO:0097458	neuron part	1906	500	245.932	2.03308	0	0	Ltbp1;Fzd3;Vdac3;Cdh23;Fyn;Clu;Dpysl2;Rgs11;Mib1;Dtna;Pcsk5;Farp1;Itgb1;Pam;Vim;Anxa5;Wls;Ptprd;Unc13b;Ppt1;Pdgfra;Ephb6;Stim1;Efnb1;Pak3;Amfr;Ppp1r9a;Pebp1;Mycbp2;Atp7a;Ptpn13;Ppfibp2;Atp8a1;Smarce1;Dag1;Abat;Ptk2b;Bmpr2;Sort1;Synj2;Prkar2b;Ptprs;Nf1;Neto2;Mpdz;Igf1r;Fam126a;Fos;Pink1;Plcg1;Cdh2;Myh10;Ptpn9;Utrn;Dock10;Serpini1;Syap1;Nfib;Map2;Serpine2;Itga8;Plat;Arrb1;Dbn1;Mgat5;Camk2d;Cadps;Ki…
GO:0030425	dendrite	736	192	94.9665	2.02177	0	0	Ltbp1;Fzd3;Fyn;Clu;Dpysl2;Rgs11;Pcsk5;Farp1;Itgb1;Anxa5;Wls;Ppt1;Amfr;Ppp1r9a;Ptk2b;Bmpr2;Sort1;Prkar2b;Nf1;Mpdz;Myh10;Dock10;Syap1;Map2;Itga8;Arrb1;Dbn1;Kif21a;Syt7;Pde2a;Espn;Smo;Ndfip1;Adcy9;Epha7;Nsmf;Kcnh1;Ptch1;App;Gnaq;Mapk8ip1;Plxdc1;Itpr3;Rgs12;Bsn;Insr;Cpe;Akap5;Stau2;Kif1b;Ank3;Lrrc4;Mt3;Acvrl1;Itpr1;Akap9;Inpp5f;Kcnd3;Ppp3ca;Pdlim4;Rap1gap;Samd4;Grin2a;Lrrk2;Slc8a1;Lzts1;Cacna1c;Bag2;…
GO:0097447	dendritic tree	738	192	95.2246	2.01629	0	0	Ltbp1;Fzd3;Fyn;Clu;Dpysl2;Rgs11;Pcsk5;Farp1;Itgb1;Anxa5;Wls;Ppt1;Amfr;Ppp1r9a;Ptk2b;Bmpr2;Sort1;Prkar2b;Nf1;Mpdz;Myh10;Dock10;Syap1;Map2;Itga8;Arrb1;Dbn1;Kif21a;Syt7;Pde2a;Espn;Smo;Ndfip1;Adcy9;Epha7;Nsmf;Kcnh1;Ptch1;App;Gnaq;Mapk8ip1;Plxdc1;Itpr3;Rgs12;Bsn;Insr;Cpe;Akap5;Stau2;Kif1b;Ank3;Lrrc4;Mt3;Acvrl1;Itpr1;Akap9;Inpp5f;Kcnd3;Ppp3ca;Pdlim4;Rap1gap;Samd4;Grin2a;Lrrk2;Slc8a1;Lzts1;Cacna1c;Bag2;…
GO:0043005	neuron projection	1471	372	189.804	1.95992	0	0	Ltbp1;Fzd3;Cdh23;Fyn;Clu;Dpysl2;Rgs11;Dtna;Pcsk5;Farp1;Itgb1;Pam;Vim;Anxa5;Wls;Unc13b;Ppt1;Pdgfra;Ephb6;Stim1;Amfr;Ppp1r9a;Pebp1;Mycbp2;Atp7a;Ptpn13;Dag1;Abat;Ptk2b;Bmpr2;Sort1;Synj2;Prkar2b;Ptprs;Nf1;Mpdz;Igf1r;Fam126a;Fos;Pink1;Plcg1;Cdh2;Myh10;Ptpn9;Utrn;Dock10;Syap1;Nfib;Map2;Itga8;Arrb1;Dbn1;Camk2d;Kif21a;Syt7;Pde2a;Cst3;Mertk;Star;Espn;Smo;Ephb4;Ndfip1;Robo1;Eps8;Adcy9;Cyfip2;Ncam1;Pdzd2;Fl…
GO:0048471	perinuclear region of cytoplasm	716	173	92.3859	1.87258	0	0	Ltbp1;Lamb1;Abca1;Fyn;Cpd;Spag9;Clu;Itgb1;Obsl1;Pam;Vim;Tnik;Amfr;Anxa2;Atp7a;Tmem184a;Ppp1r16b;Mmd2;Ptk2b;Erbb2;Akap13;Sort1;Synj2;Itm2c;Stc2;Prkar2b;Inhbb;Taok1;Creb3l2;Fat1;Cd2ap;Pink1;Prkra;Syap1;Dbn1;Camk2d;Pla2g4a;Pde2a;Cst3;Plec;Ndfip1;Vapa;Cyfip2;Tpd52l1;Vamp8;Gsn;Aldh1a2;Capn6;Cx3cl1;Kcnh1;Ptch1;Pla2g5;Kcnh2;Nell1;Fzd9;App;Prkce;Mapk8ip1;Itpr3;Bcl2;Heph;Akap5;Bnip2;Mt3;Kalrn;Itpr1;Ppp1r1…
GO:0044463	cell projection part	1559	374	201.159	1.85923	0	0	Ltbp1;Fzd3;Cdh23;Fyn;Clu;Dpysl2;Rgs11;Pcsk5;Farp1;Podxl;Itgb1;Anxa5;Wls;Unc13b;Ppt1;Stim1;Amfr;Tpm1;Ppp1r9a;Pebp1;Atp7a;Dag1;Ptk2b;Bmpr2;Sort1;Synj2;Prkar2b;Nf1;Mpdz;Plxnd1;Pink1;Myh10;Ptpn9;Utrn;Dock10;Syap1;Map2;Itga8;Arrb1;Dbn1;Camk2d;B4galt1;Kif21a;Syt7;Pde2a;Mertk;Tesc;Espn;Smo;Ndfip1;Robo1;Eps8;Adcy9;Dync2h1;Ncam1;Psd3;Atp2b4;Myo7a;Epha7;Nsmf;Kcnh1;Cd24a;Ptch1;Adcy6;Gstm5;Fzd9;App;Ptprf;Itg…
GO:0120038	plasma membrane bounded cell projection part	1559	374	201.159	1.85923	0	0	Ltbp1;Fzd3;Cdh23;Fyn;Clu;Dpysl2;Rgs11;Pcsk5;Farp1;Podxl;Itgb1;Anxa5;Wls;Unc13b;Ppt1;Stim1;Amfr;Tpm1;Ppp1r9a;Pebp1;Atp7a;Dag1;Ptk2b;Bmpr2;Sort1;Synj2;Prkar2b;Nf1;Mpdz;Plxnd1;Pink1;Myh10;Ptpn9;Utrn;Dock10;Syap1;Map2;Itga8;Arrb1;Dbn1;Camk2d;B4galt1;Kif21a;Syt7;Pde2a;Mertk;Tesc;Espn;Smo;Ndfip1;Robo1;Eps8;Adcy9;Dync2h1;Ncam1;Psd3;Atp2b4;Myo7a;Epha7;Nsmf;Kcnh1;Cd24a;Ptch1;Adcy6;Gstm5;Fzd9;App;Ptprf;Itg…
tcESC < E12.5SC Molecular Function
gene set	description	size	overlap	expect	enrichment ratio	p value	FDR	gene name
GO:0030020	extracellular matrix structural constituent conferring tensile strength	34	29	4.94844	5.86043	0	0	Col14a1;Col9a3;Col4a1;Col4a2;Col27a1;Col4a5;Col5a1;Col5a2;Col1a2;Col6a1;Col18a1;Col23a1;Col1a1;Col3a1;Col11a1;Col16a1;Col15a1;Col4a6;Col25a1;Col11a2;Col6a2;Col12a1;Col7a1;Col6a6;Col22a1;Col10a1;Col4a4;Col24a1;Col4a3
GO:0005201	extracellular matrix structural constituent	126	77	18.3383	4.19885	0	0	Ltbp1;Lamb1;Sparc;Lama4;Pxdn;Col14a1;Fbn2;Fbn1;Col9a3;Col4a1;Col4a2;Tgfbi;Col27a1;Fbln2;Hmcn1;Emilin1;Col2a1;Col4a5;Spock2;Tinagl1;Fras1;Col5a1;Efemp2;Matn2;Igfbp7;Col5a2;Col1a2;Col6a1;Papln;Col18a1;Spon1;Col23a1;Col1a1;Col3a1;Col11a1;Col16a1;Tnc;Slit2;Col15a1;Bgn;Vwa1;Mfge8;Col8a2;Bmper;Lama2;Eln;Col4a6;Col25a1;Col11a2;Col9a1;Col6a2;Fbln5;Col13a1;Col12a1;Mfap4;Col7a1;Col6a6;Reln;Postn;Hapln1;Ogn…
GO:0019838	growth factor binding	139	63	20.2304	3.11413	0	0	Ltbp1;Fgfrl1;Erbb3;Amhr2;Pdgfra;Col4a1;Erbb2;Bmpr2;Sort1;Twsg1;Vasn;Igfbp5;Igf1r;Col2a1;Sdcbp;Nkd2;Igfbp4;Vegfa;Col5a1;Ltbp3;Ghr;Pdgfrb;Gpc1;Igfbp7;Tgfbr1;Fgfr2;Col1a2;Tgfbr3;Col6a1;Itgav;Fstl4;Il11ra1;Insr;Acvrl1;Kazald1;Nrp1;Crim1;Itga6;Acvr2a;Col1a1;Col3a1;Igfbp3;Ptn;Furin;Htra3;Tgfbr2;Cd36;Lrrc32;Egfr;Il1r1;Erbb4;Acvr1c;Bmpr1b;Il10ra;Wfikkn2;Srpx2;Wfikkn1;Ntf3;Flt1;Ltbp2;Igfbp6;Dusp1;Ntrk2
GO:0005539	glycosaminoglycan binding	190	73	27.6531	2.63985	4.44089e-16	9.06929e-14	Fgfrl1;Fbn1;Anxa5;Tmem184a;Cemip;Ptprs;Serpine2;Spock2;Vegfa;Col5a1;Mdk;Ncam1;Rtn4rl1;Fgfr2;Ptch1;Hist1h1a;Pla2g5;Nell1;App;Adamts1;Ptprf;Tgfbr3;Smoc2;Nrp1;Lipg;Sulf1;Col23a1;Nrp2;Egflam;Habp4;Col11a1;Slit2;Fgf9;Bgn;Ptn;Layn;Grem2;Adamts15;Tgfbr2;Rspo1;Angptl3;Prnp;Adgrg1;Ndnf;Ccdc80;Fgf2;Col25a1;Col13a1;Hapln3;Lpl;Acan;Fgf1;Adamts5;Tnfaip6;Ecm2;Crispld2;Bmp7;Thbs2;Postn;Hapln1;Bcan;Dcn;Impg2;Cd4…
GO:0005509	calcium ion binding	645	232	93.8748	2.47138	0	0	Ltbp1;Cdh23;Sparc;Smoc1;Bmp1;Fbn2;Pam;Fbn1;Anxa5;Notch2;Unc13b;Padi2;Camkk2;Stim1;Anxa2;Dag1;Fbln2;Hmcn1;Fat1;Scube1;Plcg1;Cdh2;Micu2;Rcn3;Spock2;S100a10;Tbc1d9b;Pla2g4a;Cadps;Syt7;Tesc;Nkd2;Hpcal1;Ppp2r3a;Pcdhgc3;Fkbp14;Efemp2;Ltbp3;Matn2;Gsn;Man1a;Epdr1;Itpr2;Dhh;Cdh3;Gas6;Pla2g5;Nell1;Pcdh18;Plcd1;Fkbp10;Fkbp9;Rcn2;Itpr3;Fstl4;Dchs1;Pkd2;Myl9;Pdp1;Dnah7b;Mcfd2;Eps15;Prrg1;Smoc2;Itpr1;Lpcat2;Ef…
GO:0015318	inorganic molecular entity transmembrane transporter activity	754	192	109.739	1.74961	6.66134e-16	1.22435e-13	Vdac3;Anxa5;Stim1;Anxa2;Atp7a;Ttyh3;Ptk2b;Rasa3;Slc4a3;Nipal1;Kcnt1;Atp1b2;Xpr1;Lrrc8c;Clca3a1;Cox7c;Atp2b4;Clcn5;Atp5k;Slc30a4;Kcnh1;Itpr2;Ttyh2;Gas6;Kcnh2;Atp6v1g1;Slc36a4;Itgav;Itpr3;Piezo2;Pkd2;Grin2c;Itpr1;Slc38a5;Slc16a4;Aqp5;Pkd1;Cacna2d2;Kcnd3;Atp5g2;Slc4a2;Slc40a1;Slc6a9;Grin2a;Slc8a1;Ano10;Cacna1c;Atp5e;Mpc2;Kcnma1;Slc9a7;Pcyox1;Atp5l;Kcnk2;Slc26a7;Slc6a14;Atp2b3;Mmgt2;Slc25a18;Cacnb2;T…
GO:0046983	protein dimerization activity	1356	323	197.355	1.63664	0	0	Axl;Gstm7;Top2b;Erbb3;Tef;Itgb1;Cflar;Papss1;Padi2;Pdgfra;Mef2a;Acat1;Tpm1;Abtb2;Ppp1r9a;Mycbp2;Gstm2;Abat;Gstm1;Thra;Erbb2;Hmcn1;Stc2;Inhbb;Pbx1;Ralgapa2;Scube1;Fos;Rab11fip2;Zhx3;Cdh2;Prkra;Micu2;Scarb2;H3f3a;Cbln1;S100a10;Tyro3;Nr2f2;Sdcbp;Camk2d;Grb14;Tcf12;B4galt1;Pde2a;Pank3;Tesc;Sox4;Uhrf1bp1l;Vegfa;Pafah1b2;Sox6;Vapa;Lrp6;Bnip3l;Tpd52l1;Ghr;Myo7a;Tgfbr1;Chka;Fgfr2;Sox8;St6gal1;Kcnh1;Smim1…
GO:0005102	signaling receptor binding	1547	359	225.154	1.59446	0	0	Lamb1;Gstm7;Abca1;Fyn;Lama4;Kitl;Grb10;Clu;Bmp1;Itgb1;Cflar;Fbn1;Anxa5;Wls;Ptprd;Padi2;Pdgfra;Efnb1;Pebp1;Wnt6;Tgfbi;Smarce1;Sema7a;Reep2;Gja1;Jund;Emilin1;Stc2;Inhbb;Neto2;Kdm5d;Cd2ap;Igf1r;Col2a1;Reep1;Igf2;Plcg1;Itgb5;Utrn;Serpine2;Plat;Arrb1;Sumo2;Sdcbp;Grb14;Sema5b;S1pr1;Smo;Rpl11;Sytl4;Vegfa;Lrp6;Mdk;Ncoa7;Sema3c;Erap1;Flrt2;Pdgfrb;Bambi;Sema6d;Nes;Nenf;Tgfbr1;Epha7;Cx3cl1;Arhgef11;Gprc5c;P…
GO:0098772	molecular function regulator	1661	381	241.746	1.57603	0	0	Ccnd2;Rin2;Erbb3;Kitl;Trib2;Bmp1;Trio;Rgs11;Farp1;Cflar;Ralgps2;Fbn1;Rasgef1b;Stim1;Anxa2;Arhgef17;Pebp1;Mycbp2;Atp7a;Pkig;Ppp1r16b;Sema7a;Wnk3;Gpc3;Serpinb6a;Akap13;Serpinh1;Eid1;Stc2;Prkar2b;Inhbb;Taok1;Arhgef40;Nf1;Rasa3;Timp3;Igf2;Ralgapa2;Tbc1d4;Prkra;Arhgap26;Dock10;Serpini1;Elmo1;Serpine2;Arrb1;Tbc1d9b;Gm2a;Mgat5;Camk2d;Sema5b;Rpl5;Ercc6;Sh3bp5;Cst3;Tesc;Gpsm1;Bmp2k;Dennd5a;Atp1b2;Rpl11;Ar…
GO:0042802	identical protein binding	1803	406	262.413	1.54718	0	0	Gstm7;Erbb3;Fyn;P4ha1;Grb10;Dnmt3a;Dpysl2;Bmp1;Tef;Maged1;Kdm5c;Vim;Fbn1;Papss1;Padi2;Pdgfra;Stim1;Ctps2;Amfr;Acat1;Anxa2;Tpm1;Ppp1r9a;Mycbp2;Ppfibp2;Gstm2;Abat;Gstm1;Thra;Erbb2;Hmcn1;Marcks;Emilin1;Stc2;Inhbb;Igf1r;Col2a1;Scube1;Rab11fip2;Zhx3;Cdh2;Myh10;Prkra;Scarb2;Cbln1;S100a10;Amotl1;Nr2f2;Sdcbp;Camk2d;Grb14;Tcf12;B4galt1;Caskin1;Pde2a;Trim32;Mdfi;Pank3;Cst3;Tesc;Uhrf1bp1l;Ets1;Vegfa;Robo1;P…

## Sheet: Supplementary Data 2e
tc;sf1ESC > E12.5SC Biological Process
gene set	description	size	overlap	expect	enrichment ratio	p value	FDR	gene name
GO:0006259	DNA metabolic process	861	301	138.584	2.17197	0	0	Axin2;Nhp2;Uhrf1;Smg5;Cct3;Paxip1;Mcm2;Bax;Trim28;Cdt1;Chtf18;Rrm2;Hsp90aa1;Cdkn1a;Hsp90ab1;Pou5f1;Banf1;Cdk2;Cct8;Terf1;Xrcc5;Rad51;Orc1;Nasp;Hdac1;Sesn2;Chek2;Bccip;Dkc1;Fgfr1;Usp10;Mbd3;Zfp57;Tigar;Rtel1;Sde2;Psme4;Mcm3;Gnl3;Fancm;Lig1;Tcp1;Cacybp;Usp7;Hmgb2;Ssrp1;Rec8;Tipin;Cdk9;Msh2;Chaf1b;Exosc10;Naf1;Mcm10;Cct2;Tfdp1;Fanca;Rpa1;Timeless;Dnmt3b;Ccne1;Fam129b;Rfc5;Pml;Ubr5;Helb;Nat10;Dnase2a…
GO:0043604	amide biosynthetic process	676	209	108.807	1.92083	0	0	Nhp2;Eif2b5;Farsa;Khsrp;Igf2bp1;Nolc1;Eif4ebp2;Mif4gd;Mthfd1;Impact;Nars;Tcof1;Pa2g4;Shmt2;Eif5b;Atic;Ncl;Eif4e2;Caprin1;Gss;Sesn2;Asns;Gars;Eif3c;Pdha1;Aars;Eif1;Mrps2;Iars;Rbm8a;Mthfd1l;Zfp598;Elovl6;Pcbp1;B4galt6;Abce1;Eif4b;Lsm14a;Eif2s2;Ass1;Eif5a;Trim71;Casc3;Tars;Bcl3;Mars;Kars;Cnot3;Eif3l;Etf1;Shmt1;Cad;Gclc;Eef2;Pml;Eif2a;Ago2;Abcf1;Hnrnpd;Qars;Smpd4;Patl1;Gclm;Eif3b;St8sia6;Larp1;Rps27l…
GO:0043603	cellular amide metabolic process	928	268	149.368	1.79422	0	0	Nhp2;Npepps;Apoe;Eif2b5;Farsa;Cs;Sod2;Khsrp;Igf2bp1;Nolc1;Hspa8;Ctsa;Eif4ebp2;Mif4gd;Mthfd1;Hexb;Impact;Nars;Tcof1;Pa2g4;Shmt2;Eif5b;Atic;Ncl;Eif4e2;Caprin1;Gss;Cth;Sesn2;Asns;Gars;Eif3c;Pdha1;Gsr;Aars;Eif1;Mrps2;Iars;Tigar;Rbm8a;Mthfd1l;Zfp598;Elovl6;Pcbp1;B4galt6;Abce1;Eif4b;Gpx1;Lsm14a;Eif2s2;Ass1;Eif5a;Trim71;Casc3;Tars;Bcl3;Mars;Kars;Cnot3;Eif3l;Etf1;Shmt1;Cad;Gclc;Eef2;Pml;Eif2a;Ago2;Abcf1;…
GO:1901566	organonitrogen compound biosynthetic process	1531	398	246.425	1.61509	0	0	Nhp2;Apoe;Eif2b5;Impdh1;Farsa;Srm;Khsrp;Odc1;Igf2bp1;Nolc1;Adss;Eif4ebp2;Mif4gd;Nmt1;Mthfd1;Gcnt2;Lpcat1;Glud1;Epas1;Impact;Nars;Tcof1;Got1;Pa2g4;Shmt2;Atp5a1;Eif5b;Atic;Ncl;Eif4e2;Uck2;Caprin1;Gss;Cth;Ak4;Fabp3;Sesn2;Ppat;Asns;Gars;Bcat1;Eif3c;Pdha1;Piga;Jak3;Aars;Pdxk;Eif1;Mrps2;Galnt6;Iars;Tigar;Rbm8a;Mthfd1l;Zfp598;Elovl6;A4galt;Pcbp1;Prmt1;B4galt6;Abce1;Eif4b;Cds2;Lsm14a;Eif2s2;Ass1;Eif5a;Tr…
GO:0009891	positive regulation of biosynthetic process	1904	477	306.462	1.55647	0	0	Tfe3;Cdh1;Cct3;Paxip1;Apoe;Elf3;Eif2b5;Hdgf;Klf5;Trim28;Cdt1;Sod2;E2f4;Yes1;Nolc1;Mybl2;Tbx3;Pelp1;Chtf18;Lpin1;Mif4gd;Kat2a;Hsp90aa1;Hexb;Kat6b;Rrn3;Hsp90ab1;Brd4;Cebpz;Epas1;Pou5f1;Impact;Cdk2;Cct8;Jade1;Xrcc5;Ncl;Wdr5;Sall4;Trp53inp1;Ybx1;Fabp3;Hdac1;Sesn2;Chek2;Nfatc2ip;Eif3c;Dkc1;Fgfr1;Ash2l;Jak3;Mitf;Mllt6;Taf5l;Ddx58;Gnl3;Fzd5;Atmin;Heatr1;Zfp42;Mafg;Pcbp1;Prmt1;Cbx7;Actn4;Pprc1;Tcf7l1;Zfp…
GO:0043933	protein-containing complex subunit organization	1857	460	298.897	1.53899	0	0	Cdh1;Cct3;Vwf;Paxip1;Mcm2;Apoe;Ppp5c;Farsa;Bax;Ppan;Bid;Trim28;Fblim1;Cdt1;Sod2;Hspa8;Psmd11;Sgk1;Txnrd1;Rrm2;Prpf8;Ccdc88c;Hsp90aa1;Kat6b;St13;Rrn3;Lima1;Hsp90ab1;Impact;Shmt2;Cct8;Terf1;Fn1;Hat1;Rad51;Ddx20;Cth;Anp32b;Nasp;Capzb;Rcc1;Ppat;Ulk1;Eif3c;Nup93;Mitf;Mrps2;Cenpt;Aim2;Psme4;Prmt1;Set;Abce1;Eif4b;Nap1l1;Lsm14a;Psrc1;Trim6;Eif5a;Nip7;Psmd13;Ube2k;Capn1;Mcoln1;Chaf1b;Naf1;Msn;Mdm4;Eif3l;E…
GO:0065003	protein-containing complex assembly	1644	405	264.613	1.53053	0	0	Cdh1;Cct3;Vwf;Paxip1;Mcm2;Apoe;Ppp5c;Farsa;Bax;Ppan;Bid;Trim28;Fblim1;Cdt1;Sod2;Psmd11;Sgk1;Txnrd1;Rrm2;Prpf8;Ccdc88c;Hsp90aa1;Kat6b;St13;Rrn3;Hsp90ab1;Impact;Shmt2;Cct8;Terf1;Fn1;Hat1;Rad51;Ddx20;Cth;Anp32b;Nasp;Capzb;Rcc1;Ppat;Ulk1;Eif3c;Nup93;Mitf;Mrps2;Cenpt;Aim2;Prmt1;Set;Eif4b;Nap1l1;Lsm14a;Psrc1;Trim6;Nip7;Psmd13;Ube2k;Capn1;Mcoln1;Chaf1b;Naf1;Msn;Mdm4;Eif3l;Pfkp;Fscn1;Shmt1;Cct2;Brix1;Atx…
GO:0044281	small molecule metabolic process	1736	408	279.422	1.46016	0	0	Scpep1;Apoe;Impdh1;Farsa;Bid;Kit;Cs;Gcat;Cpt1c;Odc1;Hspa8;Adss;Txnrd1;Lpin1;Rrm2;Kat2a;Nmt1;Mthfd1;Glud1;Ogdhl;Tdh;Lima1;Impa2;Nars;Gldc;Got1;Shmt2;Atp5a1;Uqcrc1;Rpe;Atic;Uck2;Wdr5;Uap1l1;Mfn1;Cth;Ak4;Fabp3;Sesn2;Acox3;Ppat;Asns;Gars;Bcat1;Pdha1;Renbp;Fgfr1;Aars;Pdxk;Iars;Tigar;Mtmr7;Mthfd1l;Elovl6;Myof;Gnpda1;Itpk1;Cds2;Ipmk;Ass1;Amt;Atp6v1b2;Tars;Lypla1;Nr5a2;Abcd4;Plcg2;Msh2;Mars;Kars;Agpat5;P…
GO:0012501	programmed cell death	1874	439	301.634	1.45541	0	0	Cdh1;Mcm2;Tomm40;Apoe;Eif2b5;Nqo1;Bax;Bid;Kit;Sod2;Hspa8;Mybl2;Pcgf2;Tbx3;Map1s;Sgk1;Ccng1;Vdac1;Ntn1;Hsp90aa1;Tnfrsf10b;Rrn3;Cdkn1a;Hsp90ab1;Pa2g4;Jade1;Terf1;Fn1;Ncl;Api5;Ddx20;Cth;Trp53inp1;Anp32b;Ybx1;Hdac1;Kdm2b;Chek2;Asns;Ybx3;Aen;Plk1;Fgfr1;Mt1;Ciapin1;Jak3;Aars;Gnai2;Pdxk;Parl;Mitf;Gatad2a;Aim2;Tigar;Mybbp1a;Fzd5;Set;Actn4;Itpk1;Ipmk;Ei24;Gpx1;Eif5a;Tcp1;Usp7;Cdc34;Hmgb2;Hs1bp3;Mpv17l;Plc…
GO:0006915	apoptotic process	1838	428	295.839	1.44673	0	0	Cdh1;Mcm2;Tomm40;Apoe;Eif2b5;Nqo1;Bax;Bid;Kit;Sod2;Hspa8;Mybl2;Pcgf2;Tbx3;Map1s;Sgk1;Ccng1;Vdac1;Ntn1;Hsp90aa1;Tnfrsf10b;Rrn3;Cdkn1a;Hsp90ab1;Pa2g4;Jade1;Terf1;Fn1;Ncl;Api5;Ddx20;Cth;Trp53inp1;Anp32b;Ybx1;Hdac1;Kdm2b;Chek2;Asns;Ybx3;Aen;Plk1;Fgfr1;Mt1;Ciapin1;Jak3;Aars;Gnai2;Pdxk;Parl;Mitf;Aim2;Tigar;Mybbp1a;Fzd5;Set;Actn4;Ei24;Gpx1;Eif5a;Tcp1;Usp7;Cdc34;Hmgb2;Hs1bp3;Mpv17l;Bcl3;Msh2;Prkci;Ube2k;…
tc;sf1ESC > E12.5SC Cellular Component
gene set	description	size	overlap	expect	enrichment ratio	p value	FDR	gene name
GO:0005730	nucleolus	885	332	121.059	2.74246	0	0	Nhp2;Ppan;Polr2a;Senp3;Trim28;Bcas2;Fblim1;Nolc1;Hspa8;Ddx27;Pelp1;Map1s;Ddx21;Txnrd1;Ftsj3;Mif4gd;Atxn3;Nsun2;Pop1;Rrn3;Cdkn1a;Brd4;Hspa9;Pou5f1;Tcof1;Pa2g4;Terf1;Xrcc5;Ncl;Tfcp2l1;Rad51;Polr1b;Trp53inp1;Anp32b;Orc1;Nol9;Kdm2b;Aen;Pdha1;Dkc1;Fgfr1;Mak16;N4bp1;Ciapin1;Urb2;Pwp2;Sf3b3;Plekhm1;Rrp12;Mbd3;Dnttip2;Mybbp1a;Gnl3;Heatr1;Ezr;Asna1;Ipmk;Nol10;Utp3;Hmgb2;Nip7;Ssrp1;Nmd3;Mars;Nf2;Wdr3;Exosc…
GO:0016604	nuclear body	701	206	95.8899	2.1483	0	0	Trim25;Nhp2;Ddx39;Bcas2;Gcat;Cdt1;Nolc1;Pcgf2;Sgk1;Prpf8;Eftud2;Cdkn1a;Epas1;Incenp;Cdk2;Jade1;Terf1;Api5;Rad51;Ddx20;Trp53inp1;Chek2;Dkc1;N4bp1;Gatad2a;Cenpt;Rbm8a;Taf5l;Psme4;Gnl3;Atmin;Pcbp1;Actn4;U2af1;Casc3;Usp7;Chfr;Cdc34;Cdk9;Srrm1;Wbp11;Atxn2l;Sart1;Dvl2;Rpa1;Pml;Ppig;Mdm2;Cd2bp2;Alyref;Lsg1;Nampt;Morc3;Senp2;Cdc5l;Patl1;Mapt;Suz12;Smn1;Prpf6;Tonsl;Snrnp40;Gar1;Eaf1;Rbm25;Zpr1;Sf3a1;Zfp47…
GO:0044451	nucleoplasm part	1021	295	139.663	2.11223	0	0	Trim25;Nhp2;Paxip1;Polr2a;Senp3;Ddx39;Bcas2;Gcat;Cdt1;Nolc1;Pcgf2;Pelp1;Sgk1;Prpf8;Kat2a;Eftud2;Kat6b;Cdkn1a;Brd4;Epas1;Incenp;Cdk2;Jade1;Terf1;Wdr5;Api5;Rad51;Ddx20;Trp53inp1;Hdac1;Chek2;Eed;Dkc1;Ash2l;N4bp1;Mbd3;Gatad2a;Cenpt;Rbm8a;Taf5l;Psme4;Gnl3;Atmin;Pcbp1;Actn4;Fancm;U2af1;Casc3;Usp7;Chfr;Cdc34;Cdk9;Srrm1;Wbp11;Atxn2l;Sart1;Fanca;Dvl2;Rpa1;Taf7;Pml;Ppig;Phf20;Mdm2;Cd2bp2;Hcfc1;Alyref;Nelfc…
GO:0005635	nuclear envelope	449	129	61.4188	2.10033	0	0	Mcm3ap;Kpnb1;Cse1l;Apoe;Bax;Lbr;Lpin1;Rrm2;Anxa7;Banf1;Ybx1;Rcc1;Tmem43;Aen;Nup93;Rrp12;Aaas;Myof;Ei24;Eif5a;Casc3;Cacybp;Nup210;Wdr3;Agpat5;Lrrc59;Ranbp1;Nup160;Pml;Phf20;Nup133;Abcf1;Senp2;Lmo7;Nup62;Dnajc2;Ipo5;Sun1;Rtcb;Sorl1;Noc4l;Ints5;Nup107;Phf11d;Sh3bgrl2;Ranbp17;Utp18;Cuedc2;Pcid2;Fzr1;Nup188;Mad2l1;Cers5;Lmnb2;Seh1l;Trib3;P2rx7;Sirt1;Mns1;Nup214;Xpo1;Rae1;Tnpo2;Syne4;Gtpbp4;Dhcr7;Ipo11…
GO:0031967	organelle envelope	1091	267	149.238	1.78909	0	0	Mcm3ap;Kpnb1;Cse1l;Tomm40;Apoe;Bax;Bid;Lbr;Gcat;Sod2;Cpt1c;Akap1;Vdac1;Lpin1;Rrm2;Atxn3;Glud1;Anxa7;Tomm70a;Banf1;Shmt2;Atp5a1;Uqcrc1;Mfn1;Ybx1;Rcc1;Tmem43;Aen;Spns1;Ciapin1;Slc8b1;Nup93;Parl;Rrp12;Aaas;Tigar;Myof;Cds2;Slc25a3;Ei24;Ass1;Eif5a;Casc3;Cacybp;Nup210;Wdr3;Agpat5;Lrrc59;Ranbp1;Nup160;Pml;Phf20;Nup133;Abcf1;Gpd2;Chchd4;Atp5b;Senp2;Samm50;Cyc1;Lmo7;Nup62;Qtrt1;Epha4;Abcb7;Dnajc2;Ipo5;Sun…
GO:0031975	envelope	1092	267	149.375	1.78745	0	0	Mcm3ap;Kpnb1;Cse1l;Tomm40;Apoe;Bax;Bid;Lbr;Gcat;Sod2;Cpt1c;Akap1;Vdac1;Lpin1;Rrm2;Atxn3;Glud1;Anxa7;Tomm70a;Banf1;Shmt2;Atp5a1;Uqcrc1;Mfn1;Ybx1;Rcc1;Tmem43;Aen;Spns1;Ciapin1;Slc8b1;Nup93;Parl;Rrp12;Aaas;Tigar;Myof;Cds2;Slc25a3;Ei24;Ass1;Eif5a;Casc3;Cacybp;Nup210;Wdr3;Agpat5;Lrrc59;Ranbp1;Nup160;Pml;Phf20;Nup133;Abcf1;Gpd2;Chchd4;Atp5b;Senp2;Samm50;Cyc1;Lmo7;Nup62;Qtrt1;Epha4;Abcb7;Dnajc2;Ipo5;Sun…
GO:0005739	mitochondrion	1739	422	237.878	1.77402	0	0	Ckb;Tomm40;Bax;Bid;Cs;Gcat;Sod2;Cpt1c;Ctsa;Akap1;Sgk1;Ddx21;Txnrd1;Vdac1;Lpin1;Ywhae;Mthfd1;Atxn3;Glud1;Ogdhl;Tdh;Tomm70a;Hsp90ab1;Hspa9;Pou5f1;Nars;Gldc;Shmt2;Atp5a1;Uqcrc1;Lactb2;Atic;Tfcp2l1;Atg13;Rad51;Mfn1;Ak4;Sesn2;Acox3;Gars;Bcat1;Spns1;Pdha1;Gsr;Ciapin1;Slc8b1;Parl;Mrps2;Aim2;Tigar;Lap3;Mthfd1l;Heatr1;Lig1;Abce1;Cds2;Slc25a3;Gpx1;Ass1;Amt;Abcf2;Dact2;Lypla1;Hs1bp3;Mpv17l;Usp48;Capn1;Mars;…
GO:0044430	cytoskeletal part	1570	373	214.761	1.73682	0	0	Axin2;Cdh1;Cct3;Apoe;Bcas2;Fblim1;Yes1;Hspa8;Map1s;Nudcd2;Dynll2;Llgl2;Ywhae;Kat2a;Ccdc88c;Nsun2;Gtse1;Klhl22;Lima1;Incenp;Cdk2;Cct8;Jade1;Terf1;Tuba4a;Rad51;Rragd;Capzb;Plk1;Bccip;Kifc3;Gnai2;Aaas;Mcm3;Ezr;Actn4;Espl1;Rpp25;Tubb3;Psrc1;Ccnf;Myh7b;Kif5a;Tcp1;Fntb;Nf2;Haus4;Ccdc124;Fscn1;Cct2;Cobl;Stmn1;Ranbp1;Ccne1;Wdr35;Kifc1;Map4;Bysl;Dmtn;Hook2;Tubb4b;Cbx1;Fkbp4;Hsph1;Ckap2;Rps6ka1;Actn1;Fnta;…
GO:0098805	whole membrane	1320	293	180.563	1.6227	0	0	Cdh1;Tomm40;Slc2a3;Bax;Bid;Cpt1c;Hspa8;Ctsa;Akap1;Vdac1;Lpin1;Anxa7;Tomm70a;Hsp90ab1;Tmem8;Atp5a1;Snx5;Mfn1;Rragd;Ulk1;Gga2;D230025D16Rik;Gnai2;Abcc4;Plekhm1;Tigar;Fig4;Mreg;Stx3;Myof;Plekhf2;Ezr;Ass1;Eif5a;Rab7;Mpv17l;Usp48;Nf2;Mcoln1;Rab11fip1;Chmp4c;Msn;Atp6v1c1;Vps35;Syngr1;Ap1m1;Eef2;Tfpi;Pml;Shc1;Cd63;Lamp1;Actn1;Atp5b;Cmtm6;Samm50;Ltv1;Mapt;Nup62;Qtrt1;Epha4;Sun1;Atg14;Laptm5;Cat;Tmem63a;C…
GO:0097458	neuron part	1906	386	260.722	1.4805	0	0	Cdh1;Ckb;Grik3;Apoe;Ppp5c;Slc2a3;Nqo1;Khsrp;Cpt1c;Igf2bp1;Hspa8;Map1s;Sgk1;Txnrd1;Ccng1;Vdac1;Dynll2;Ywhae;Hsp90aa1;Pabpc1;Tnk2;Hsp90ab1;Got1;Caprin1;Ybx1;Capzb;Hdac1;Ulk1;Gars;D230025D16Rik;Gnai2;Rbm8a;Stx3;Fzd5;Ywhag;Actn4;Pcbp2;Eif4b;Nap1l1;Tubb3;Gpx1;Kif5a;Ass1;Eif5a;Casc3;Cacybp;Rab7;Nf2;Fscn1;Cad;Vps35;Cobl;Stmn1;Syngr1;Ranbp1;Ephb3;Gpi1;Fus;Map4;Slc4a8;Dmtn;Smarcd1;Agrn;Ubxn1;Ago2;Fkbp4;Hc…
tc;sf1ESC > E12.5SC Molecular Function
gene set	description	size	overlap	expect	enrichment ratio	p value	FDR	gene name
GO:0005524	ATP binding	1396	401	208.44	1.92381	0	0	Ckb;Cct3;Mcm2;Ppp5c;Farsa;Ddx39;Kit;Yes1;Hspa8;Ddx27;Chtf18;Sgk1;Ddx21;Helz;Mthfd1;Hsp90aa1;Glud1;Tnk2;Abcc5;Hsp90ab1;Stk38;Hspa9;Dhx16;Nars;Dgka;Cdk2;Atp5a1;Cct8;Xrcc5;Uck2;Rad51;Gss;Ddx20;Ak4;Orc1;Nol9;Ulk1;Chek2;Asns;Gars;Plk1;Renbp;Fgfr1;Kifc3;Jak3;Aars;Mapkapk3;Pdxk;Abcc4;Iars;Rtel1;Ddx58;Mthfd1l;Mcm3;Asna1;Uba2;Fancm;Lig1;Itpk1;Abce1;Ipmk;Myh7b;Kif5a;Ass1;Tcp1;Atp6v1b2;Abcf2;Tars;Cdc34;Abcd…
GO:0030554	adenyl nucleotide binding	1467	419	219.041	1.91288	0	0	Ckb;Cct3;Mcm2;Ppp5c;Farsa;Ddx39;Kit;Yes1;Hspa8;Ddx27;Chtf18;Sgk1;Ddx21;Helz;Mthfd1;Hsp90aa1;Glud1;St13;Tnk2;Abcc5;Hsp90ab1;Stk38;Hspa9;Dhx16;Nars;Dgka;Cdk2;Atp5a1;Cct8;Xrcc5;Uck2;Rad51;Gss;Ddx20;Ak4;Orc1;Nol9;Ulk1;Chek2;Asns;Gars;Plk1;Renbp;Fgfr1;Kifc3;Jak3;Aars;Mapkapk3;Pdxk;Abcc4;Iars;Rtel1;Ddx58;Mthfd1l;Mcm3;Asna1;Uba2;Fancm;Lig1;Itpk1;Abce1;Ipmk;Myh7b;Kif5a;Ass1;Tcp1;Atp6v1b2;Abcf2;Tars;Cdc34…
GO:0032559	adenyl ribonucleotide binding	1456	415	217.399	1.90893	0	0	Ckb;Cct3;Mcm2;Ppp5c;Farsa;Ddx39;Kit;Yes1;Hspa8;Ddx27;Chtf18;Sgk1;Ddx21;Helz;Mthfd1;Hsp90aa1;Glud1;Tnk2;Abcc5;Hsp90ab1;Stk38;Hspa9;Dhx16;Nars;Dgka;Cdk2;Atp5a1;Cct8;Xrcc5;Uck2;Rad51;Gss;Ddx20;Ak4;Orc1;Nol9;Ulk1;Chek2;Asns;Gars;Plk1;Renbp;Fgfr1;Kifc3;Jak3;Aars;Mapkapk3;Pdxk;Abcc4;Iars;Rtel1;Ddx58;Mthfd1l;Mcm3;Asna1;Uba2;Fancm;Lig1;Itpk1;Abce1;Ipmk;Myh7b;Kif5a;Ass1;Tcp1;Atp6v1b2;Abcf2;Tars;Cdc34;Abcd…
GO:0035639	purine ribonucleoside triphosphate binding	1719	473	256.668	1.84285	0	0	Ckb;Cct3;Mcm2;Ppp5c;Farsa;Ddx39;Kit;Yes1;Hspa8;Adss;Ddx27;Chtf18;Sgk1;Ddx21;Helz;Eftud2;Mthfd1;Hsp90aa1;Glud1;Tnk2;Abcc5;Hsp90ab1;Stk38;Hspa9;Dhx16;Nars;Dgka;Cdk2;Atp5a1;Cct8;Eif5b;Xrcc5;Tuba4a;Uck2;Rad51;Gss;Mfn1;Ddx20;Rragd;Ak4;Orc1;Nol9;Ulk1;Chek2;Asns;Gars;Plk1;Renbp;Fgfr1;Kifc3;Jak3;Aars;Gnai2;Mapkapk3;Pdxk;Abcc4;Iars;Rtel1;Ddx58;Mthfd1l;Mcm3;Gnl3;Asna1;Uba2;Fancm;Lig1;Itpk1;Abce1;Ipmk;Tubb3…
GO:0008144	drug binding	1641	451	245.022	1.84065	0	0	Ckb;Cct3;Mcm2;Ppp5c;Farsa;Ddx39;Kit;Gcat;Sod2;Yes1;Hspa8;Ddx27;Chtf18;Sgk1;Ddx21;Helz;Mthfd1;Hsp90aa1;Glud1;Tnk2;Abcc5;Hsp90ab1;Stk38;Hspa9;Dhx16;Nars;Gldc;Got1;Dgka;Cdk2;Shmt2;Atp5a1;Cct8;Xrcc5;Uck2;Rad51;Gss;Ddx20;Cth;Ak4;Orc1;Nol9;Ulk1;Chek2;Asns;Gars;Plk1;Renbp;Fgfr1;Kifc3;Jak3;Aars;Mapkapk3;Pdxk;Abcc4;Iars;Rtel1;Ddx58;Mthfd1l;Mcm3;Prmt1;Asna1;Uba2;Fancm;Lig1;Itpk1;Abce1;Ipmk;Myh7b;Kif5a;Ass1…
GO:0017076	purine nucleotide binding	1801	493	268.912	1.83332	0	0	Ckb;Cct3;Mcm2;Ppp5c;Farsa;Ddx39;Kit;Yes1;Hspa8;Adss;Ddx27;Chtf18;Sgk1;Ddx21;Helz;Eftud2;Mthfd1;Hsp90aa1;Glud1;St13;Tnk2;Abcc5;Hsp90ab1;Stk38;Hspa9;Dhx16;Nars;Dgka;Cdk2;Atp5a1;Cct8;Eif5b;Xrcc5;Tuba4a;Uck2;Rad51;Gss;Mfn1;Ddx20;Rragd;Ak4;Orc1;Nol9;Ulk1;Chek2;Asns;Gars;Plk1;Renbp;Fgfr1;Kifc3;Jak3;Aars;Gnai2;Mapkapk3;Pdxk;Abcc4;Iars;Rtel1;Ddx58;Mthfd1l;Mcm3;Gnl3;Asna1;Uba2;Fancm;Lig1;Itpk1;Abce1;Ipmk;…
GO:0032555	purine ribonucleotide binding	1789	488	267.12	1.8269	0	0	Ckb;Cct3;Mcm2;Ppp5c;Farsa;Ddx39;Kit;Yes1;Hspa8;Adss;Ddx27;Chtf18;Sgk1;Ddx21;Helz;Eftud2;Mthfd1;Hsp90aa1;Glud1;Tnk2;Abcc5;Hsp90ab1;Stk38;Hspa9;Dhx16;Nars;Dgka;Cdk2;Atp5a1;Cct8;Eif5b;Xrcc5;Tuba4a;Uck2;Rad51;Gss;Mfn1;Ddx20;Rragd;Ak4;Orc1;Nol9;Ulk1;Chek2;Asns;Gars;Plk1;Renbp;Fgfr1;Kifc3;Jak3;Aars;Gnai2;Mapkapk3;Pdxk;Abcc4;Iars;Rtel1;Ddx58;Mthfd1l;Mcm3;Gnl3;Asna1;Uba2;Fancm;Lig1;Itpk1;Abce1;Ipmk;Tubb3…
GO:0032553	ribonucleotide binding	1804	492	269.36	1.82656	0	0	Ckb;Cct3;Mcm2;Ppp5c;Farsa;Ddx39;Kit;Yes1;Hspa8;Adss;Ddx27;Chtf18;Sgk1;Ddx21;Helz;Eftud2;Mthfd1;Hsp90aa1;Glud1;Tnk2;Abcc5;Hsp90ab1;Stk38;Hspa9;Dhx16;Nars;Dgka;Cdk2;Atp5a1;Cct8;Eif5b;Xrcc5;Tuba4a;Uck2;Rad51;Gss;Mfn1;Ddx20;Rragd;Ak4;Orc1;Nol9;Ulk1;Chek2;Asns;Gars;Plk1;Renbp;Fgfr1;Kifc3;Jak3;Aars;Gnai2;Mapkapk3;Pdxk;Abcc4;Iars;Rtel1;Ddx58;Mthfd1l;Mcm3;Gnl3;Asna1;Uba2;Fancm;Lig1;Itpk1;Abce1;Ipmk;Tubb3…
GO:0016772	transferase activity, transferring phosphorus-containing groups	883	231	131.843	1.75209	0	0	Ckb;Polr2a;Trim28;Kit;Yes1;Cdc37;Sgk1;Ccng1;Hsp90aa1;Tnk2;Cdkn1a;Brd4;Stk38;Dgka;Cdk2;Terf1;Uck2;Uap1l1;Polr1b;Ak4;Nol9;Ulk1;Chek2;Plk1;Dkc1;Fgfr1;Jak3;Mapkapk3;Pdxk;Rpap1;Itpk1;Cds2;Ipmk;Ccnd1;Ccnf;Cdk9;Prkci;Kars;Pfkp;Pik3cb;Cad;Ccne1;Ephb3;Eng;Map4k1;Prim1;Rps6ka1;Dck;Pola2;Gtf2h1;Epha4;Map3k5;Nek2;Cdc42bpg;Limk2;Pkmyt1;Polr3c;Chek1;Pcyt1b;Tbrg4;Camk1d;Dtymk;Map4k3;Prkaa2;Pnpt1;Mark2;Pip4k2c;T…
GO:0017111	nucleoside-triphosphatase activity	776	203	115.866	1.75202	0	0	Mcm2;Ddx39;Hspa8;Ddx27;Chtf18;Ddx21;Dynll2;Helz;Eftud2;Hsp90aa1;Abcc5;Hspa9;Dhx16;Atp5a1;Eif5b;Xrcc5;Tuba4a;Rad51;Mfn1;Ddx20;Rragd;Kifc3;Gnai2;Abcc4;Rtel1;Ddx58;Mcm3;Asna1;Fancm;Abce1;Tubb3;Myh7b;Kif5a;Abcf2;Rab7;Abcd4;Msh2;Abcb1b;Atp6v1c1;Tsr1;Eef2;Rfc5;Kifc1;Helb;Tubb4b;Abcf1;Ralbp1;Lsg1;Aqr;Atp5b;Msh6;Abcb1a;Gtf2h1;Abcb7;Dna2;Myo1e;Recql4;Ddx41;Sept1;Gpn3;Dync1li1;Atp6v1a;Kifc5b;Upf1;Mcm4;Hell…
tc;sf1ESC < E12.5SC Biological Process
gene set	description	size	overlap	expect	enrichment ratio	p value	FDR	gene name
GO:0000904	cell morphogenesis involved in differentiation	715	230	112.258	2.04885	0	0	Smo;Axl;Lamb1;Igf1r;Ptprs;Fyn;Myh10;Nedd9;Dpysl2;Robo1;App;Farp1;Obsl1;Tnik;Ptprd;Lrp6;Mef2a;Efnb1;Pak3;Ppp1r9a;Mycbp2;Ptprf;Atp7a;Sema7a;Dag1;Hecw2;Sema5b;Erbb2;Bmpr2;Plxnc1;Lats2;Vegfa;Ncam1;Dbn1;Plxnd1;Top2b;Myo7a;Bcar1;Cyfip2;Cdh2;Vcl;Col14a1;Map2;Parva;Fzd3;Nfib;Cux1;Rnd2;Ulk2;Itga8;Plxnb1;Flrt2;Vim;Mertk;Dock10;Matn2;Itga4;Nsmf;Sema3c;St6gal1;Fat1;Fgfr2;Ndn;Epha7;Krt8;Fndc3b;Col18a1;Zeb2;Se…
GO:0060322	head development	757	230	118.852	1.93518	0	0	Smo;Axl;Lamb1;Igf1r;Ptprs;Fyn;Nf1;Myh10;Dpysl2;Robo1;App;Twsg1;Wls;Ppt1;Pdgfra;Lrp6;Smarca1;Col4a1;Acat1;Pebp1;Atp7a;Sema7a;Phf8;Kdm7a;Thra;Tacc1;Bmpr2;Herc1;Serpine2;Ncam1;Abat;Top2b;Dync2h1;Nr2f2;Cdh2;Fzd3;Nnat;Cdon;Nfib;Shroom4;Mmp2;Synj2;Hspa5;Itga8;Gnaq;Rtn4rl1;Cbln1;H3f3a;Ets1;Itga4;Foxo3;Fgfr2;Hif1a;Epha7;Ndst1;Pcdh18;Atxn1l;Zeb2;Bok;Mmp14;Ppp1r9b;Sema4c;Col2a1;Ttc21b;Smarcc2;Naglu;Atp2b4;…
GO:0007417	central nervous system development	917	276	143.973	1.91703	0	0	Smo;Axl;Lamb1;Igf1r;Ptprs;Fyn;Nf1;Myh10;Clu;Dpysl2;Robo1;App;Twsg1;Wls;Ppt1;Lrp6;Smarca1;Col4a1;Acat1;Pebp1;Mycbp2;Atp7a;Sema7a;Dag1;Phf8;Kdm7a;Thra;Erbb2;Tacc1;Bmpr2;Herc1;Phgdh;Serpine2;Ncam1;Abat;Top2b;Gsn;Sox4;Dync2h1;Nr2f2;Cdh2;Map2;Fzd3;Nnat;Cdon;Nfib;Sox6;Zeb1;Shroom4;Synj2;Hspa5;Itga8;Bin1;Gnaq;Rtn4rl1;Vim;Cbln1;Daam2;Pkd2;H3f3a;Ets1;Foxo3;Fgfr2;Lmo4;Ndn;Loxl3;Hif1a;Epha7;Ndst1;Pcdh18;Atx…
GO:0007420	brain development	707	212	111.002	1.90987	0	0	Smo;Axl;Lamb1;Igf1r;Ptprs;Fyn;Nf1;Myh10;Dpysl2;Robo1;App;Twsg1;Wls;Ppt1;Lrp6;Smarca1;Col4a1;Acat1;Pebp1;Atp7a;Sema7a;Phf8;Kdm7a;Thra;Tacc1;Bmpr2;Herc1;Serpine2;Ncam1;Abat;Top2b;Dync2h1;Nr2f2;Cdh2;Fzd3;Nnat;Cdon;Nfib;Shroom4;Synj2;Hspa5;Itga8;Gnaq;Rtn4rl1;Cbln1;H3f3a;Ets1;Foxo3;Fgfr2;Hif1a;Epha7;Ndst1;Pcdh18;Atxn1l;Zeb2;Bok;Ppp1r9b;Sema4c;Ttc21b;Smarcc2;Naglu;Atp2b4;Cst3;Aldh1a2;Ptch1;Plxna2;Atrn;…
GO:0000902	cell morphogenesis	987	291	154.963	1.87786	0	0	Smo;Axl;Lamb1;Igf1r;Ptprs;Sparc;Fyn;Myh10;Nedd9;Rhobtb3;Clu;Dpysl2;Robo1;App;Farp1;Obsl1;Tnik;Ptprd;Lrp6;Mef2a;Efnb1;Pak3;Zmym3;Tpm1;Ppp1r9a;Mycbp2;Ptprf;Atp7a;Sema7a;Dag1;Hecw2;Gja1;Sema5b;Ptk2b;Erbb2;Bmpr2;Plxnc1;Rhou;Lats2;Vegfa;Ncam1;Dbn1;Plxnd1;Top2b;Myo7a;Sidt2;Bcar1;Cyfip2;Cdh2;Vcl;Col14a1;Map2;Parva;Fzd3;Nfib;Cux1;Bambi;Sox6;Rnd2;Eps8;Shroom4;Ulk2;Gna12;Itga8;Arhgap18;Fgd4;Plxnb1;Flrt2;Vi…
GO:0071495	cellular response to endogenous stimulus	1215	358	190.76	1.8767	0	0	Ltbp1;Gstm7;Mapk13;Igf1r;Fyn;Grb10;Smad5;Gata4;App;Amhr2;Twsg1;Fbn2;Nr5a1;Fbn1;Anxa5;Notch2;Pdgfra;Col4a1;Col4a2;Ptprf;Atp7a;Vasn;Nrep;Shisa2;Gja1;Gpc3;Thra;Erbb2;Akap13;Bmpr2;Sort1;Emilin1;Inhbb;Igf2;Kdm5d;Igfbp5;Gpc1;Gpam;Lats2;Fos;Pde2a;Zyx;Syap1;Lpin2;Padi2;Dbn1;Rab31;Peg10;Top2b;Fgfrl1;Itgb5;Tbc1d4;Dnmt3a;Bcar1;Nr2f2;Inppl1;Tgfbr3;Kcp;Hipk2;Bambi;Sox6;Zeb1;Gata6;Acaca;Fosb;Mmp2;Hspa5;Itga8;S…
GO:0009719	response to endogenous stimulus	1503	431	235.977	1.82645	0	0	Ltbp1;Gstm7;Mapk13;Igf1r;Abca1;Sparc;Fyn;Grb10;Smad5;Gata4;App;Dhh;Amhr2;Twsg1;Fbn2;Nr5a1;Fbn1;Anxa5;Notch2;Pdgfra;Col4a1;Col4a2;Mmp15;Acat1;Anxa2;Me1;Pebp1;Ptprf;Atp7a;Vasn;Dag1;Nrep;Shisa2;Gja1;Gpc3;Thra;Ptk2b;Erbb2;Akap13;Bmpr2;Sort1;Emilin1;Inhbb;Igf2;Stc2;Kdm5d;Igfbp5;Gpc1;Gpam;Lats2;Fos;Pde2a;Zyx;Syap1;Lpin2;Padi2;Dbn1;Rab31;Peg10;Top2b;Fgfrl1;Itgb5;Tbc1d4;Dnmt3a;Bcar1;Nr2f2;Inppl1;Tgfbr3;K…
GO:0014070	response to organic cyclic compound	926	261	145.386	1.79522	0	0	Smo;Gstm7;Abca1;Sparc;Smad5;Clu;Dpysl2;App;Dhh;Chka;Nr5a1;Itga6;Lrp6;Pak3;Mmp15;Acat1;Pebp1;Dag1;Gja1;Thra;Ptk2b;Akap13;Inhbb;Igf2;Stc2;Kdm5d;Igfbp5;Fos;Pde2a;Prkar2b;Ncam1;Padi2;Abat;Top2b;Gsn;Dnmt3a;Nr2f2;Acaca;Fosb;Mmp2;Hspa5;Colec12;Pkd2;Ets1;Tgfbr1;Lbh;Thbd;Foxo3;Itpr1;Ghr;Jak2;Itpr3;Prkce;Kif1b;Mmp14;Ppp1r9b;Egr1;Med13;Pla2g5;Adcy6;Atp2b4;Ren1;Cst3;Fosl2;Cflar;Aldh1a2;Ptch1;Cyp1b1;Bcl2;Asph…
GO:0009725	response to hormone	923	247	144.915	1.70445	0	0	Igf1r;Sparc;Fyn;Grb10;Gata4;Dhh;Nr5a1;Fbn1;Anxa5;Mmp15;Acat1;Anxa2;Me1;Pebp1;Ptprf;Dag1;Gja1;Thra;Ptk2b;Akap13;Sort1;Inhbb;Igf2;Stc2;Kdm5d;Igfbp5;Gpam;Lats2;Fos;Syap1;Lpin2;Padi2;Rab31;Tbc1d4;Dnmt3a;Bcar1;Nr2f2;Inppl1;Tgfbr3;Gata6;Acaca;Fosb;Mmp2;H3f3a;Ets1;Nsmf;Lbh;Foxo3;Ghr;Jak2;Prkce;Hadha;Grb14;Mmp14;Ppp1r9b;Itga3;Egr1;Med13;Stxbp4;Adcy6;Rab13;Ren1;Cst3;Fosl2;Cflar;Timp3;Aldh1a2;Ptch1;Bcl2;Pl…
GO:1901700	response to oxygen-containing compound	1591	389	249.794	1.55728	0	0	Smo;Axl;Mapk13;Igf1r;Abca1;Mapkapk2;Sparc;Fyn;Grb10;Gata4;Clu;Dpysl2;App;Dhh;Prdx6;Nr5a1;Fbn1;Anxa5;Pdgfra;Lrp6;Col4a1;Mmp15;Tpm1;Pebp1;Ptprf;Atp7a;Dag1;Gja1;Ercc6;Ptk2b;Sort1;Inhbb;Igf2;Stc2;Arrb1;Zbtb20;Igfbp5;Gpam;Fos;Pde2a;Unc13b;Rab11fip2;Syap1;Ncam1;Lpin2;Pink1;Rab31;Abat;Rps6ka2;Top2b;Gsn;Tesc;Tbc1d4;Dnmt3a;Sidt2;Bcar1;Sox4;Nr2f2;Inppl1;Tgfbr3;Nnat;Zeb1;Eps8;Acaca;Fosb;Mmp2;Hspa5;Vim;Cyp26…
tc;sf1ESC < E12.5SC Cellular Component
gene set	description	size	overlap	expect	enrichment ratio	p value	FDR	gene name
GO:0033267	axon part	451	128	59.7534	2.14214	0	0	Smo;Myh10;Clu;Dpysl2;Robo1;App;Anxa5;Ppp1r9a;Pebp1;Ptprf;Dag1;Ptk2b;Amfr;Unc13b;Syap1;Ncam1;Dbn1;Pink1;Stim1;Map2;Syt7;Eps8;Synj2;Bin1;Camk2d;Itga4;Hif1a;Bsn;Mical1;Kif1b;Ppp1r9b;Sept6;Itga3;Ptch1;Dixdc1;Adgrl1;Aak1;Boc;Kcnh1;Nrp1;Limk1;Mapk8ip1;Pcdh9;Lrrk2;Flna;Cntnap1;Sybu;Sri;Kcnk2;Fgf13;Rgs10;Mbp;Serpinf1;Basp1;Rpl26;Ctnnd1;Slc18a2;Ank3;Cplx2;Grin2a;Auts2;Bloc1s5;Cxcr4;Map1b;Ngef;Dlg4;Kif5c;M…
GO:0030425	dendrite	736	201	97.5133	2.06126	0	0	Smo;Ltbp1;Fyn;Nf1;Myh10;Clu;Dpysl2;App;Pcsk5;Farp1;Anxa5;Wls;Ppt1;Ppp1r9a;Ptk2b;Bmpr2;Sort1;Amfr;Arrb1;Mpdz;Pde2a;Prkar2b;Syap1;Dbn1;Map2;Syt7;Ndfip1;Fzd3;Kif21a;Itga8;Gnaq;Adcy9;Rgs11;Dock10;Nsmf;Akap9;Itpr1;Epha7;Bsn;Espn;Atxn1l;Itpr3;Plxdc1;Kif1b;Ppp1r9b;Rgs12;Ptch1;Kirrel;Acvrl1;Akap5;Kcnh1;Ntf5;Lrp4;Gabarapl1;Bag2;Capn2;Lrrc4;Inpp5f;Mapk8ip1;Pdlim4;Atp1a2;Alcam;Abi2;Lrrk2;Flna;Samd4;Sgce;Slc…
GO:0036477	somatodendritic compartment	1026	280	135.936	2.0598	0	0	Smo;Ltbp1;Igf1r;Pgrmc1;Ptprs;Fyn;Nf1;Myh10;Clu;Dpysl2;Robo1;App;Pcsk5;Farp1;Pam;Anxa5;Wls;Ppt1;Lrp6;Ppp1r9a;Pebp1;Ptprf;Atp7a;Ptk2b;Bmpr2;Sort1;Amfr;Arrb1;Gpc1;Mpdz;Pde2a;Prkar2b;Syap1;Serpini1;Serpine2;Ncam1;Dbn1;Map2;Syt7;Ndfip1;Fzd3;Kif21a;Itga8;Camk2d;Gnaq;Rtn4rl1;Adcy9;Rgs11;Dock10;Itga4;Nsmf;Akap9;Itpr1;Cx3cl1;Epha7;Ghr;Bsn;Mgat5;Espn;Atxn1l;Itpr3;Plxdc1;Kif1b;Ppp1r9b;Inha;Cst3;Rgs12;Kalrn;…
GO:0097447	dendritic tree	738	201	97.7783	2.05567	0	0	Smo;Ltbp1;Fyn;Nf1;Myh10;Clu;Dpysl2;App;Pcsk5;Farp1;Anxa5;Wls;Ppt1;Ppp1r9a;Ptk2b;Bmpr2;Sort1;Amfr;Arrb1;Mpdz;Pde2a;Prkar2b;Syap1;Dbn1;Map2;Syt7;Ndfip1;Fzd3;Kif21a;Itga8;Gnaq;Adcy9;Rgs11;Dock10;Nsmf;Akap9;Itpr1;Epha7;Bsn;Espn;Atxn1l;Itpr3;Plxdc1;Kif1b;Ppp1r9b;Rgs12;Ptch1;Kirrel;Acvrl1;Akap5;Kcnh1;Ntf5;Lrp4;Gabarapl1;Bag2;Capn2;Lrrc4;Inpp5f;Mapk8ip1;Pdlim4;Atp1a2;Alcam;Abi2;Lrrk2;Flna;Samd4;Sgce;Slc…
GO:0030424	axon	712	193	94.3336	2.04593	0	0	Smo;Igf1r;Ptprs;Nf1;Myh10;Clu;Dpysl2;Robo1;App;Dtna;Anxa5;Ppt1;Pdgfra;Ppp1r9a;Pebp1;Mycbp2;Ptprf;Dag1;Ptk2b;Amfr;Pde2a;Unc13b;Syap1;Ncam1;Dbn1;Pink1;Stim1;Map2;Syt7;Fzd3;Nfib;Kif21a;Eps8;Synj2;Bin1;Camk2d;Adcy9;Vim;Itga4;Hif1a;Bsn;Mical1;Kif1b;Ppp1r9b;Sept6;Itga3;Cst3;Ptch1;Dixdc1;Adgrl1;Itpr2;Aak1;Boc;Kcnh1;Ntf5;Nrp1;Slc38a1;Bag2;Limk1;Sphk1;Inpp5f;Mapk8ip1;Pcdh9;Alcam;Lrrk2;Flna;Cntnap1;Sybu;Sr…
GO:0097458	neuron part	1906	511	252.528	2.02354	0	0	Smo;Ltbp1;Igf1r;Pgrmc1;Vdac3;Ptprs;Fyn;Nf1;Myh10;Clu;Dpysl2;Robo1;App;Mib1;Dtna;Pcsk5;Farp1;Pam;Anxa5;Wls;Ptprd;Ppt1;Fam126a;Pdgfra;Ephb6;Lrp6;Efnb1;Pak3;Ppp1r9a;Pebp1;Mycbp2;Ptprf;Atp7a;Ptpn13;Neto2;Atp8a1;Dag1;Ptk2b;Bmpr2;Sort1;Amfr;Arrb1;Gpc1;Smarce1;Ppfibp2;Mpdz;Fos;Pde2a;Unc13b;Prkar2b;Syap1;Serpini1;Serpine2;Ncam1;Dbn1;Pink1;Abat;Cadps;Myo7a;Stim1;Cyfip2;Pfn2;Cdh2;Map2;Syt7;Ndfip1;Fzd3;Nfib…
GO:0043005	neuron projection	1471	388	194.894	1.99082	0	0	Smo;Ltbp1;Igf1r;Pgrmc1;Ptprs;Fyn;Nf1;Myh10;Clu;Dpysl2;Robo1;App;Dtna;Pcsk5;Farp1;Pam;Anxa5;Wls;Ppt1;Fam126a;Pdgfra;Ephb6;Ppp1r9a;Pebp1;Mycbp2;Ptprf;Atp7a;Ptpn13;Dag1;Ptk2b;Bmpr2;Sort1;Amfr;Arrb1;Mpdz;Fos;Pde2a;Unc13b;Prkar2b;Syap1;Ncam1;Dbn1;Pink1;Abat;Myo7a;Stim1;Cyfip2;Cdh2;Map2;Syt7;Ndfip1;Fzd3;Nfib;Cux1;Kif21a;Eps8;Ptpn9;Synj2;Itga8;Bin1;Camk2d;Gnaq;Flrt2;Adcy9;Vim;Rgs11;Mertk;Dock10;Itga4;Ns…
GO:0048471	perinuclear region of cytoplasm	716	184	94.8635	1.93963	0	0	Ltbp1;Lamb1;Abca1;Taok1;Fyn;Cpd;Clu;App;Obsl1;Itm2c;Pam;Prdx6;Tnik;Anxa2;Atp7a;Ece1;Ptk2b;Erbb2;Akap13;Sort1;Inhbb;Amfr;Stc2;Vapa;Pde2a;Prkar2b;Syap1;Dbn1;Pink1;Gsn;Prkra;Cyfip2;Ndfip1;Tmem184a;Synj2;Pla2g4a;Camk2d;Vim;Bnip2;Fat1;Itpr1;Cd2ap;Cx3cl1;Plec;Capn6;Itpr3;Prkce;Fzd9;Ppp1r13b;Ppp1r16b;Itga3;Pla2g5;Vamp8;Cst3;Kalrn;Aldh1a2;Ptch1;Bcl2;Lnpep;Dab2;Rnf128;Heph;Fbxw8;Kirrel;Creb3l2;Akap5;Kcnh1…
GO:0044463	cell projection part	1559	388	206.553	1.87845	0	0	Smo;Ltbp1;Fyn;Nf1;Myh10;Clu;Dpysl2;Robo1;App;Pcsk5;Farp1;Anxa5;Wls;Ppt1;Tpm1;Ppp1r9a;Pebp1;Ptprf;Atp7a;Dag1;Ptk2b;Bmpr2;Sort1;Amfr;Arrb1;Mpdz;Pde2a;Unc13b;Prkar2b;Syap1;Ncam1;Dbn1;Pink1;Plxnd1;Myo7a;Tesc;Stim1;Dync2h1;Map2;Syt7;Ndfip1;Fzd3;Kif21a;Eps8;Ptpn9;Synj2;Gna12;Itga8;Bin1;Camk2d;Gnaq;Podxl;Adcy9;Psd3;Rgs11;Pkd2;Mertk;Dock10;Itga4;Nsmf;Gstm5;Akap9;Itpr1;Hif1a;Epha7;Bsn;Espn;Mical1;Atxn1l;I…
GO:0120038	plasma membrane bounded cell projection part	1559	388	206.553	1.87845	0	0	Smo;Ltbp1;Fyn;Nf1;Myh10;Clu;Dpysl2;Robo1;App;Pcsk5;Farp1;Anxa5;Wls;Ppt1;Tpm1;Ppp1r9a;Pebp1;Ptprf;Atp7a;Dag1;Ptk2b;Bmpr2;Sort1;Amfr;Arrb1;Mpdz;Pde2a;Unc13b;Prkar2b;Syap1;Ncam1;Dbn1;Pink1;Plxnd1;Myo7a;Tesc;Stim1;Dync2h1;Map2;Syt7;Ndfip1;Fzd3;Kif21a;Eps8;Ptpn9;Synj2;Gna12;Itga8;Bin1;Camk2d;Gnaq;Podxl;Adcy9;Psd3;Rgs11;Pkd2;Mertk;Dock10;Itga4;Nsmf;Gstm5;Akap9;Itpr1;Hif1a;Epha7;Bsn;Espn;Mical1;Atxn1l;I…
tc;sf1ESC < E12.5SC Molecular Function
gene set	description	size	overlap	expect	enrichment ratio	p value	FDR	gene name
GO:0005201	extracellular matrix structural constituent	126	73	18.6193	3.92065	0	0	Ltbp1;Lamb1;Sparc;Pxdn;Fbn2;Fbn1;Col9a3;Col4a1;Col4a2;Tgfbi;Col27a1;Fbln2;Emilin1;Hmcn1;Col5a1;Lama4;Col14a1;Tinagl1;Spock2;Col1a2;Matn2;Col18a1;Efemp2;Col5a2;Col4a5;Col2a1;Mfge8;Igfbp7;Fras1;Papln;Col1a1;Col3a1;Col16a1;Spon1;Col23a1;Tnc;Vwa5a;Col15a1;Fbln5;Lama2;Bmper;Col8a2;Hapln1;Eln;Col12a1;Col7a1;Col11a2;Col6a1;Vwa1;Bgn;Reln;Mfap4;Col13a1;Col9a1;Col6a2;Col25a1;Emid1;Postn;Ogn;Impg2;Emilin2;D…
GO:0019838	growth factor binding	139	62	20.5404	3.01844	0	0	Ltbp1;Igf1r;Erbb3;Amhr2;Twsg1;Itga6;Pdgfra;Col4a1;Vasn;Erbb2;Bmpr2;Sort1;Igfbp5;Gpc1;Col5a1;Vegfa;Fgfrl1;Tgfbr3;Sdcbp;Ltbp3;Col1a2;Tgfbr1;Pdgfrb;Fgfr2;Nkd2;Ghr;Igfbp4;Col2a1;Kazald1;Il11ra1;Igfbp3;Fstl4;Igfbp7;Acvrl1;Crim1;Nrp1;Col1a1;Igf2r;Col3a1;Acvr2a;Ptn;Insr;Egfr;Col6a1;Tgfbr2;Htra3;Cd36;Il1r1;Erbb4;Wfikkn2;Flt1;Wfikkn1;Acvr1c;Il10ra;Ltbp2;Srpx2;Lrrc32;Ntf3;Igfbp6;Bmpr1b;Ntrk2;Osmr
GO:0005509	calcium ion binding	645	231	95.3133	2.42359	0	0	Ltbp1;Sparc;Smoc1;Bmp1;Fstl1;Dhh;Fbn2;Pam;Fbn1;Anxa5;Notch2;Camkk2;Anxa2;Dag1;Fbln2;Micu2;Hmcn1;Fkbp9;Unc13b;Padi2;Cadps;Gsn;Tesc;Stim1;Cdh2;Syt7;Scube1;Hpcal1;Pla2g4a;Spock2;Ppp2r3a;Ltbp3;Fkbp14;Pcdhgc3;Pkd2;Matn2;Thbd;Fat1;Itpr1;Man1a;Nkd2;Tbc1d9b;Epdr1;Pcdh18;Itpr3;Eps15;Efemp2;Fkbp10;Rcn2;Cdh23;Pla2g5;Gas6;Slc25a24;Rcn3;Fstl4;Asph;Plcd1;Pdp1;Itpr2;Prrg1;Sned1;Susd1;Mcfd2;Megf8;Lrp4;Lpcat2;Lox…
GO:0015318	inorganic molecular entity transmembrane transporter activity	754	197	111.42	1.76808	0	0	Vdac3;Xpr1;Anxa5;Anxa2;Atp7a;Ttyh3;Ptk2b;Rasa3;Atp1b2;Nipal1;Stim1;Clcn5;Slc30a4;Pkd2;Slc4a3;Itpr1;Cox7c;Itpr3;Atp5k;Pcyox1;Gas6;Atp2b4;Slc36a4;Pkd1;Itpr2;Lrrc8b;Slc39a6;Piezo2;Kcnh1;Slc40a1;Slc38a1;Slc4a2;Cacna2d2;Kcnh2;Atp1a2;Aqp5;Ttyh2;Grin2c;Kcnt1;Slc6a9;Lrrc8c;Slc8a1;Kcnk2;Clca3a1;Slc25a37;Slc9a2;Cacna1c;Mmgt2;Ano10;Slc9a7;Slc16a4;Atp5l;Mpc2;Slc25a18;Atp2b3;Slc18a2;Kcnd3;Grin2a;Slc45a3;Ttyh1…
GO:0008092	cytoskeletal protein binding	897	228	132.552	1.72008	0	0	Axl;Taok1;Fyn;Nf1;Myh10;Clu;Dpysl2;Svil;Farp1;Obsl1;Anxa2;Tpm1;Ppp1r9a;Dag1;Gja1;Reep1;Marcks;Cep350;Sorbs3;Mical2;Vapa;Flnc;Dbn1;Kif26a;Myo9a;Gsn;Ptpn4;Myo7a;Stim1;Pfn2;Cdh2;Vcl;Inppl1;Map2;Parva;Kif21a;Eps8;Shroom4;Fgd4;Bin1;Camk2d;Daam2;Pkd2;Mical3;Iqgap2;Nkd2;Ndn;Arhgef10;Trim32;Tbca;Synm;Espn;Plec;Mical1;Capn6;Fmnl2;Prkce;Kif1b;Magi1;Ppp1r9b;Antxr1;Ssh2;Limch1;Zfp185;Mast2;Dixdc1;Kirrel;Akap…
GO:0022857	transmembrane transporter activity	971	240	143.487	1.67262	0	0	Vdac3;Abca1;Xpr1;Anxa5;Lrp6;Anxa2;Atp7a;Ttyh3;Gja1;Ptk2b;Slc5a3;Rasa3;Atp1b2;Nipal1;Stim1;Sidt2;Clcn5;Slc30a4;Pkd2;Slc4a3;Itpr1;Cox7c;Itpr3;Atp5k;Pcyox1;Slco3a1;Gas6;Atp2b4;Slc36a4;Slc25a24;Bcl2;Pkd1;Itpr2;Slc25a4;Lrrc8b;Slc39a6;Piezo2;Kcnh1;Slc40a1;Slc38a1;Slc30a9;Slc4a2;Cacna2d2;Kcnh2;Atp1a2;Aqp5;Ttyh2;Grin2c;Kcnt1;Slc6a9;Lrrc8c;Abca5;Slc8a1;Kcnk2;Clca3a1;Slc25a37;Slc9a2;Cacna1c;Mmgt2;Ano10;Slc…
GO:0046983	protein dimerization activity	1356	333	200.38	1.66185	0	0	Axl;Gstm7;Erbb3;Tef;Chka;Prdx6;Pdgfra;Lrp6;Mef2a;Acat1;Tpm1;Abtb2;Ppp1r9a;Mycbp2;Gstm2;Ece1;Gstm1;Thra;Erbb2;Inhbb;Tcf12;Stc2;Micu2;Hmcn1;Vapa;Fos;Pde2a;Vegfa;Rab11fip2;Padi2;Pbx1;Abat;Papss1;Zhx3;Top2b;Myo7a;Prkra;Tesc;Sox4;Nr2f2;Cdh2;Uhrf1bp1l;Scube1;Ralgapa2;Sox6;Sdcbp;Bin1;Camk2d;Cbln1;Bnip3l;Pkd2;H3f3a;Tgfbr1;Mkln1;Gstm5;St6gal1;Smim1;Fgfr2;Hif1a;Ghr;Meis1;Bok;Gamt;Fzd9;Smad3;Grb14;Itga3;Spp…
GO:0005102	signaling receptor binding	1547	362	228.604	1.58352	0	0	Smo;Lamb1;Gstm7;Igf1r;Abca1;Fyn;Kitl;Grb10;Clu;Bmp1;App;Dhh;Fbn1;Anxa5;Wls;Ptprd;Pdgfra;Lrp6;Efnb1;Pebp1;Wnt6;Ptprf;Tgfbi;Neto2;Sema7a;Gja1;Sema5b;Reep1;Emilin1;Inhbb;Igf2;Stc2;Arrb1;Kdm5d;Smarce1;Reep2;Vegfa;Serpine2;Padi2;Lama4;Itgb5;Tgfbr3;Bambi;Sumo2;Plat;Gna12;Vav2;Sdcbp;Spred1;Gnaq;Flrt2;Erap1;Pkd2;Tgfbr1;Sema3c;Pdgfrb;Nenf;Ncoa7;Cd2ap;Cx3cl1;Hif1a;Epha7;Cd276;Rpl11;Jak2;Prkce;Bok;Smad3;Grb…
GO:0042802	identical protein binding	1803	404	266.434	1.51632	0	0	Gstm7;Igf1r;Erbb3;Fyn;P4ha1;Grb10;Myh10;Dpysl2;Bmp1;Tef;Robo1;App;Chka;Maged1;Prdx6;Fbn1;Pdgfra;Lrp6;Acat1;Anxa2;Tpm1;Ppp1r9a;Mycbp2;Gstm2;Ece1;Gstm1;Thra;Erbb2;Marcks;Emilin1;Ctps2;Inhbb;Tcf12;Amfr;Stc2;Hmcn1;Vapa;Ppfibp2;Ak3;Pde2a;Vegfa;Rab11fip2;Ncam1;Padi2;Flnc;Abat;Papss1;Zhx3;Myo7a;Prkra;Tesc;Stim1;Dnmt3a;Nr2f2;Cdh2;Clcn5;Uhrf1bp1l;Scube1;Acaca;Sdcbp;Bin1;Camk2d;Rbmx;Caskin1;Alas1;Vim;Cbln1…
GO:0098772	molecular function regulator	1661	371	245.45	1.51151	0	0	Ccnd2;Rin2;Arhgef40;Taok1;Erbb3;Kitl;Trib2;Nf1;Bmp1;Trio;App;Farp1;Ralgps2;Fbn1;Lrp6;Anxa2;Arhgef17;Pebp1;Mycbp2;Atp7a;Pkig;Sema7a;Wnk3;Sema5b;Ercc6;Gpc3;Serpinb6a;Akap13;Serpinh1;Eid1;Inhbb;Igf2;Rasgef1b;Rasa3;Gm2a;Bmp2k;Stc2;Arrb1;Atp1b2;Vegfa;Prkar2b;Serpini1;Serpine2;Arhgap26;Myo9a;Prkra;Tesc;Stim1;Tbc1d4;Ralgapa2;Eps8;Gpsm1;Ppp4r4;Arhgap18;Vav2;Fgd4;Spred1;Camk2d;Gnaq;Sgk3;Ppp2r3a;Flrt2;Psd3…

## Sheet: Supplement Data 2f
SCLC > E12.5SC GO Biological Process
gene set	description	size	overlap	expect	enrichment ratio	p value	FDR	gene name
GO:0034097	response to cytokine	865	219	124.229	1.76287	0	0	Trim25;Stxbp2;Hdgf;Klf5;Kit;Sparc;Rffl;Parp9;Krt18;P4hb;Flnb;Irf7;Sox17;Fn1;Samhd1;Gab1;Parp14;Ddx58;Bst2;Irgm1;Palm3;Zfp42;Actn4;Trim6;Myo1c;Ncl;Xaf1;Adar;Pnpt1;Otud4;Gldc;Lsm14a;Ggt1;Mapk3;Mybl2;Ifih1;Krt8;Cdc37;Pou5f1;Ocln;Mx2;Fkbp1a;Eif2ak2;Plscr1;Klf4;Mapkapk3;Arid5b;Ldlrap1;Timp3;Rab11fip5;Crlf2;F2rl1;A230050P20Rik;Ube2k;Pde1b;Tnfrsf21;Syngr1;Khsrp;Srm;Actr2;Cxcl16;Egln3;Kars;Cdc34;Xbp1;Ifi…
GO:0022603	regulation of anatomical structure morphogenesis	1004	241	144.192	1.67138	0	0	Rhoc;Apoe;Kit;Ephb3;Fbln1;Sparc;Frs2;Hexb;Anxa7;Dab2;Parvb;Ehd1;Sox17;Fn1;Glul;Pdpn;Capzb;Flt1;Col4a2;Gab1;Golga4;Agrn;Sipa1l1;S100a1;Actn4;Anapc2;Wars;Vps35;Cdh1;Sgk1;Tmbim1;Sema4g;Itga5;Myh9;Slc9a3r1;Triobp;Rhou;Bcl9l;Arpc2;Coro1b;Tbc1d24;Pdgfra;Pou5f1;Ramp2;Dmtn;Fblim1;Bax;Ezr;Myadm;Klf4;Sars;Mark2;F2;Ist1;Creb3l1;Fgf10;Fgfr4;Egln1;Mfn1;Gata6;Ctsh;Shtn1;Emp2;Palm;Fzd7;Vegfb;Actr2;Jup;Shc1;Sema…
GO:0012501	programmed cell death	1874	449	269.139	1.66828	0	0	Apoe;Rps6ka1;Kit;Ephb3;Pttg1ip;Ube2z;Tbx3;Srgn;Frs2;Rffl;Lgmn;Dab2;Grina;App;Krt18;Cdkn1a;P4hb;Shisa5;Rassf3;Fn1;Fam129b;Anp32b;Prkaa2;Pdpn;Plac8;Flt1;Hdac6;Lamp1;Aars;Fem1b;Pik3cb;Pdcd6ip;Shf;Gatad2a;Gpi1;Agrn;Actn4;Ipmk;Tcf7l2;Ncl;Terf1;Ctsz;Xaf1;Adar;Dap;Vps35;Kdelr1;Rnf31;Atn1;Pcgf2;Aplp1;Cdh1;Arf4;Plcg2;Mef2d;Ctsl;Sgk1;Tmbim1;Cat;Ddb1;Mapk3;Asns;Sgpl1;Mybl2;Jade1;Sirt2;Itga5;Ccng1;Slc9a3r1;C…
GO:0006915	apoptotic process	1838	439	263.969	1.66307	0	0	Apoe;Rps6ka1;Kit;Ephb3;Pttg1ip;Ube2z;Tbx3;Srgn;Frs2;Rffl;Lgmn;Dab2;Grina;App;Krt18;Cdkn1a;P4hb;Shisa5;Rassf3;Fn1;Fam129b;Anp32b;Prkaa2;Pdpn;Plac8;Flt1;Lamp1;Aars;Fem1b;Pik3cb;Pdcd6ip;Shf;Gpi1;Agrn;Actn4;Tcf7l2;Ncl;Terf1;Ctsz;Xaf1;Adar;Dap;Vps35;Kdelr1;Atn1;Pcgf2;Aplp1;Cdh1;Arf4;Mef2d;Sgk1;Tmbim1;Cat;Ddb1;Mapk3;Asns;Sgpl1;Mybl2;Jade1;Sirt2;Itga5;Ccng1;Slc9a3r1;Capn1;Krt8;Lmna;Hs1bp3;Hip1r;Epcam;Zf…
GO:0042886	amide transport	1711	395	245.73	1.60746	0	0	Lgals9;Ap2a2;Apoe;Stxbp2;Pex5;Fbln1;Pttg1ip;Kdelr3;Srgn;Pfkl;Rffl;Srp68;Ywhae;Glud1;Lcp1;Dab2;Krt18;Cdkn1a;Ehd1;Cd63;Fn1;Glul;Ptpn14;Lrp2;Anp32b;Pdpn;Copb1;Nucb1;Gga2;Hdac6;Rab11fip1;Pdcd6ip;Slc16a1;Snx2;Gpi1;Tap1;Akap12;Golga4;Sec24d;Ddx58;Stx3;Arrdc4;Dtx3l;Plekhf2;Nlgn2;Actn4;Trim6;Tcf7l2;Myo1c;Ncl;Aaas;Edem2;Snx27;Adar;Sec62;Hook2;Vps35;Kdelr1;Edem1;Vamp2;Cdh1;Arf4;Plekhm1;Rtp4;Arhgef5;Copb2;M…
GO:0046907	intracellular transport	1446	333	207.671	1.6035	0	0	Ap2a2;Mcoln1;Stxbp2;Pex5;Kit;Pttg1ip;Kdelr3;Rffl;Srp68;Ywhae;Lcp1;Dab2;App;Cdkn1a;Stard4;Ehd1;Cd63;Ptpn14;Lrp2;Anp32b;Copb1;Nucb1;Gga2;Hdac6;Lamp1;Kif23;Snx2;Tap1;Akap12;Sec24d;Mreg;Stx3;Dtx3l;Actn4;Tcf7l2;Myo1c;Aaas;Edem2;Snx27;Adar;Sec62;Hook2;Vps35;Kdelr1;Edem1;Vamp2;Npc1;Cdh1;Arf4;Rtp4;Copb2;Mapk3;Nup93;Grtp1;Ap1m2;Nup62cl;Slc9a3r1;Srp72;Lmna;Tbc1d10b;Tbc1d15;Arpc2;Ccdc88c;Arl6ip1;Cope;Ramp2;…
GO:0015833	peptide transport	1686	387	242.139	1.59825	0	0	Lgals9;Ap2a2;Apoe;Stxbp2;Pex5;Fbln1;Pttg1ip;Kdelr3;Srgn;Pfkl;Rffl;Srp68;Ywhae;Glud1;Lcp1;Dab2;Krt18;Cdkn1a;Ehd1;Cd63;Fn1;Glul;Ptpn14;Lrp2;Anp32b;Copb1;Nucb1;Gga2;Hdac6;Rab11fip1;Pdcd6ip;Slc16a1;Snx2;Gpi1;Tap1;Akap12;Golga4;Sec24d;Ddx58;Stx3;Arrdc4;Dtx3l;Plekhf2;Nlgn2;Actn4;Trim6;Tcf7l2;Myo1c;Ncl;Aaas;Edem2;Snx27;Adar;Sec62;Hook2;Vps35;Kdelr1;Edem1;Vamp2;Cdh1;Arf4;Plekhm1;Rtp4;Arhgef5;Copb2;Mapk3;…
GO:0051649	establishment of localization in cell	1819	412	261.24	1.57709	0	0	Ap2a2;Mcoln1;Stxbp2;Pex5;Kit;Cdt1;Pttg1ip;Kdelr3;Rffl;Srp68;Llgl2;Ywhae;Lcp1;Dab2;App;Cdkn1a;Stard4;Ehd1;Cd63;Ptpn14;Lrp2;Anp32b;Copb1;Nucb1;Gga2;Hdac6;Lamp1;Kif23;Snx2;Tap1;Akap12;Sec24d;Mreg;Stx3;Dtx3l;Nlgn2;Actn4;Tcf7l2;Myo1c;Terf1;Aaas;Edem2;Snx27;Adar;Sec62;Cherp;Hook2;Vps35;Kdelr1;Edem1;Vamp2;Npc1;Cdh1;Arf4;Plcg2;Rtp4;Copb2;Mapk3;Slc8b1;Nup93;Sirt2;Grtp1;Ap1m2;Myh9;Nup62cl;Slc9a3r1;Psrc1;Sr…
GO:0044281	small molecule metabolic process	1736	377	249.32	1.51211	0	0	Scpep1;Apoe;Plod3;Pex5;Kit;Atp6v1b2;Aprt;Cpt1c;P4ha2;Hkdc1;Pfkl;Galk1;Fut8;Glud1;Tdh;Dab2;App;Stard4;Nars;P4hb;Glul;Uck2;Lrp2;Samhd1;Prkaa2;Pdpn;Fabp3;Prkab1;Oasl2;Pdha1;Renbp;Erlin2;Pla2g15;Aars;Cln6;Pth1r;Gpi1;Iars;Mtmr7;Myof;Ipmk;Ogdhl;Tcf7l2;Gars;Ctns;Chst15;Wars;Bcat1;Cpox;Lpin1;Npc1;Scd1;Pgm1;B3glct;Lima1;Plcg2;Gldc;Cat;Ggt1;Mapk3;Asns;P4ha1;Sgpl1;Nampt;Ak4;Uap1l1;Hdlbp;Eno2;Wdtc1;Srebf2;At…
GO:0006468	protein phosphorylation	1766	378	253.629	1.49037	0	0	Lgals9;Apoe;Rps6ka1;Kit;Ephb3;Fbln1;Frs2;Ywhae;Dab2;App;Parp9;Cdkn1a;Cdk2;Fn1;Glipr2;Prkaa2;Prkab1;Flt1;Mvp;Hdac6;Gab1;Pik3cb;Lama1;Pxk;Parp14;Wnk2;Agrn;Trim6;Wars;Adar;Impact;Camk2n1;Ripk4;Tnk1;Cnppd1;Sgk1;Arhgef5;Mapk3;Taf7;Sirt2;Itga5;Ccng1;Rps6ka6;Slc9a3r1;Psrc1;Brd4;Zfp622;Cdc37;Ccnf;Plk1;Gnai2;Dusp9;Ccdc88c;Pdgfra;Limk2;Sesn2;Csnk2a2;Fkbp1a;Cdk5rap3;Dmtn;Rad51;Mknk2;Eif2ak2;Cep85;Bax;Ezr;Cd…
SCLC > E12.5SC GO Cellular Component
gene set	description	size	overlap	expect	enrichment ratio	p value	FDR	gene name
GO:0098805	whole membrane	1320	335	159.316	2.10274	0	0	Glmp;Ap2a2;Slc2a3;Mcoln1;Stxbp2;Pex5;Ndrg1;Neu1;Cpt1c;Ctsa;Sparc;Atp6v0a1;Rffl;Anxa7;Dab2;App;Tapbp;Ehd1;Cd63;Gaa;Podxl;Plekhb2;Lrp2;Tfpi;Rpn2;Pdpn;Slc2a1;Copb1;Gga2;Hdac6;Lamp1;Erlin2;Rab11fip1;Snx2;Tap1;Sec24d;Mreg;Stx3;Bst2;Irgm1;Myof;Dtx3l;Plekhf2;H2-K1;Serpinh1;Myo1c;Ctns;Tmem59;Snx27;Lpin1;Vps35;Kdelr1;Vamp2;Npc1;Cdh1;Plekhm1;Slc9a6;Tmbim1;Cat;Copb2;B2m;Mapk3;Eef2;Ap1m2;Slc9a3r1;Eno2;Hip1r;…
GO:0005768	endosome	764	189	92.2103	2.04966	0	0	Apoe;Mcoln1;Ndrg1;Rffl;Lgmn;App;Ehd1;Cd63;Cdk2;Plekhb2;Lrp2;Flt1;Nucb1;Gga2;Ccdc120;Lamp1;Rab11fip1;Snx2;Mreg;Arrdc4;Bst2;Irgm1;Dtx3l;Plekhf2;Tgoln1;Ctns;Wdfy1;Tmem59;Snx27;Vps35;Npc1;Lrpap1;Cdh1;Plekhm1;Slc9a6;Tmbim1;Mapk3;Arsa;Arpc2;Atp6v0d1;Cubn;Arl8a;Ezr;Tmem192;Tmem165;Snx8;Snx1;Ldlrap1;Sec31a;Fgfr4;Cmtm6;Appl2;Rab11fip3;Slc39a4;Rab11fip5;F2rl1;Rap1gap;Mvb12a;Ankfy1;Atp6v0b;Fzd7;Cd68;Shc1;Ra…
GO:0048471	perinuclear region of cytoplasm	716	172	86.417	1.99035	0	0	Lamb1;Ndrg1;Atxn10;Lgmn;Lcp1;Dab2;App;Cdkn1a;Ehd1;Tollip;Capzb;Rhpn2;Mvp;Hdac6;Lamp1;Mt2;Dock6;Gdpd5;Clic4;Actn4;Cherp;Vps35;Vamp2;Npc1;Atn1;Aplp1;Cdh1;Sgk1;Sirt2;Ccng1;Slc9a3r1;Lmna;Hip1r;Igf2bp1;Coro1b;Dmtn;Rad51;Eif2ak2;Plscr1;Map1s;Bax;Ezr;Tmem192;Mt1;Gabarap;Ctsb;Uso1;Zfyve1;Casc3;Sec31a;Slc9a1;Shtn1;Cln5;Galnt6;Tsnax;Map7;Dnm2;Mex3d;M6pr;Syne1;Cib1;Stx4a;Fus;Hmox1;Gbp3;Gak;Gsn;Uaca;Prkcz;Ne…
GO:0031982	vesicle	1858	441	224.25	1.96656	0	0	Ap2a2;Apoe;Slc2a3;Mcoln1;Stxbp2;Ndrg1;Kit;Atp6v1b2;Neu1;Slc3a2;Sparc;Atp6v0a1;Srgn;Rffl;Ywhae;Lgmn;Hexb;Anxa7;Dab2;App;Tapbp;Stard4;Ehd1;P4hb;Hexa;Flnb;Cd63;Cdk2;Plekhb2;Fn1;Lrp2;Pdpn;Slc2a1;Flt1;Cd9;Copb1;Nucb1;Gga2;Ccdc120;Lamp1;Rab11fip1;Kifc3;Pdcd6ip;Snx2;Ggta1;Clic4;Tap1;Sec24d;Mreg;Stx3;Arrdc4;Bst2;Irgm1;Myof;Dtx3l;Plekhf2;Ubqln2;Tgoln1;H2-K1;Myo1c;Gars;Ctns;Rpn1;Wdfy1;Ctsz;Tmem59;Snx27;Vps…
GO:0031410	cytoplasmic vesicle	1743	412	210.37	1.95845	0	0	Ap2a2;Apoe;Slc2a3;Mcoln1;Stxbp2;Ndrg1;Kit;Atp6v1b2;Neu1;Slc3a2;Sparc;Atp6v0a1;Srgn;Rffl;Ywhae;Lgmn;Hexb;Anxa7;Dab2;App;Tapbp;Stard4;Ehd1;P4hb;Hexa;Flnb;Cd63;Cdk2;Plekhb2;Lrp2;Pdpn;Slc2a1;Flt1;Copb1;Nucb1;Gga2;Ccdc120;Lamp1;Rab11fip1;Kifc3;Pdcd6ip;Snx2;Clic4;Tap1;Sec24d;Mreg;Stx3;Arrdc4;Bst2;Irgm1;Myof;Dtx3l;Plekhf2;Ubqln2;Tgoln1;H2-K1;Myo1c;Gars;Ctns;Rpn1;Wdfy1;Ctsz;Tmem59;Snx27;Vps35;Kdelr1;Vamp…
GO:0097708	intracellular vesicle	1747	412	210.853	1.95397	0	0	Ap2a2;Apoe;Slc2a3;Mcoln1;Stxbp2;Ndrg1;Kit;Atp6v1b2;Neu1;Slc3a2;Sparc;Atp6v0a1;Srgn;Rffl;Ywhae;Lgmn;Hexb;Anxa7;Dab2;App;Tapbp;Stard4;Ehd1;P4hb;Hexa;Flnb;Cd63;Cdk2;Plekhb2;Lrp2;Pdpn;Slc2a1;Flt1;Copb1;Nucb1;Gga2;Ccdc120;Lamp1;Rab11fip1;Kifc3;Pdcd6ip;Snx2;Clic4;Tap1;Sec24d;Mreg;Stx3;Arrdc4;Bst2;Irgm1;Myof;Dtx3l;Plekhf2;Ubqln2;Tgoln1;H2-K1;Myo1c;Gars;Ctns;Rpn1;Wdfy1;Ctsz;Tmem59;Snx27;Vps35;Kdelr1;Vamp…
GO:0005794	Golgi apparatus	1342	306	161.972	1.88922	0	0	Apoe;Elf3;Plod3;Pex5;Klf5;Kdelr3;Atp6v0a1;Srgn;Fut8;Grina;App;Tapbp;Lrp2;Glipr2;Prkaa2;Bend5;Copb1;Nucb1;Gga2;Kifc3;B3gnt3;Ggta1;Golga4;Sec24d;Agrn;Bst2;Irgm1;Hs3st1;B4galt6;Tgoln1;H2-K1;B3gnt7;A4galt;Chst15;Tmem59;Kdelr1;Vamp2;Npc1;Golgb1;B4galnt3;Gorasp2;Lrpap1;Aplp1;Cdh1;Arf4;Tmbim1;Cat;Copb2;B2m;Mapk3;Taf7;Itga5;Ap1m2;Rhou;Adam19;Lap3;Srebf2;Zfp622;Mttp;Ctsc;Cubn;Cope;Pdgfra;Limk2;Glb1;Cep85;…
GO:0044463	cell projection part	1559	305	188.162	1.62094	0	0	Grik3;Apoe;Ephb3;Cpt1c;Atxn10;Ywhae;Lcp1;Pabpc1;App;Ehd1;Podxl;Glul;Lrp2;Prkaa2;Pdpn;Capzb;Ccdc120;Hdac6;Lamp1;Pik3cb;Pth1r;Gdpd5;Gpi1;Ddx58;Stx3;Agrn;Sipa1l1;Flrt3;Nlgn2;Eif4b;Dlgap4;Myo1c;Ctsz;Camk2n1;Vamp2;Palld;Cdh1;Arf4;Lima1;Slc9a6;Jade1;Sirt2;Itga5;Ccng1;Slc9a3r1;Eno2;Hip1r;Srebf2;Cdc37;Igf2bp1;Arpc2;Mttp;Atp6v0d1;Gnai2;Cubn;Actn1;Tbc1d24;Fkbp1a;Eps8l2;Dmtn;Map1s;Ezr;Mark2;Map4;Gabarap;Snx…
GO:0120038	plasma membrane bounded cell projection part	1559	305	188.162	1.62094	0	0	Grik3;Apoe;Ephb3;Cpt1c;Atxn10;Ywhae;Lcp1;Pabpc1;App;Ehd1;Podxl;Glul;Lrp2;Prkaa2;Pdpn;Capzb;Ccdc120;Hdac6;Lamp1;Pik3cb;Pth1r;Gdpd5;Gpi1;Ddx58;Stx3;Agrn;Sipa1l1;Flrt3;Nlgn2;Eif4b;Dlgap4;Myo1c;Ctsz;Camk2n1;Vamp2;Palld;Cdh1;Arf4;Lima1;Slc9a6;Jade1;Sirt2;Itga5;Ccng1;Slc9a3r1;Eno2;Hip1r;Srebf2;Cdc37;Igf2bp1;Arpc2;Mttp;Atp6v0d1;Gnai2;Cubn;Actn1;Tbc1d24;Fkbp1a;Eps8l2;Dmtn;Map1s;Ezr;Mark2;Map4;Gabarap;Snx…
GO:0097458	neuron part	1906	356	230.043	1.54754	0	0	Grik3;Rhoc;Ap2a2;Apoe;Slc2a3;Ephb3;Cpt1c;Atxn10;Atp6v0a1;Ywhae;Pabpc1;App;Flnb;Glul;Lrp2;Prkaa2;Capzb;Ccdc120;Hdac6;Lamp1;Gdpd5;Gpi1;Stx3;Agrn;Sipa1l1;S100a1;Flrt3;Nlgn2;Actn4;Pcbp2;Eif4b;Dlgap4;Myo1c;Gars;Ctsz;Snx27;Vps35;Camk2n1;Vamp2;Palld;Cdh1;Arf4;Slc9a6;Ctsl;Sgk1;Dynll2;Sirt2;Ccng1;Myo1e;Slc9a3r1;Eno2;Hip1r;Srebf2;Pawr;Igf2bp1;Arpc2;Atp6v0d1;Gnai2;Iqsec1;Actn1;Tbc1d24;Pdgfra;Fkbp1a;Eps8l2;D…
SCLC > E12.5SC GO Molecular Function
gene set	description	size	overlap	expect	enrichment ratio	p value	FDR	gene name
GO:0044877	protein-containing complex binding	1134	254	151.557	1.67593	0	0	Lamb1;Ap2a2;Apoe;Fbln1;Sparc;Srgn;Srp68;Ywhae;Anxa7;Lcp1;Dab2;Cdkn1a;Tapbp;P4hb;Cd63;Cdk2;Fn1;Lrp2;Rpn2;Capzb;Cd9;Hdac6;Snx2;Eif1;Clic4;Vill;Sipa1l1;Actn4;Eif4b;H2-K1;Serpinh1;Myh7b;Lin28a;Myo1c;Impact;Ppp2r2a;Vamp2;Krt19;Lima1;Ctsl;Ddb1;Eef2;Taf7;Ifih1;Itga5;Myh9;Myo1e;Slc9a3r1;Triobp;Krt8;Ythdf1;Srp72;Hip1r;Epcam;Arpc2;Atp6v0d1;Plk1;Gnai2;Tpm4;Actn1;Coro1b;Pdgfra;Fkbp1a;Cdk5rap3;Eps8l2;Dmtn;Map…
GO:0042802	identical protein binding	1803	400	240.968	1.65997	0	0	Apoe;Kit;Htra1;Fbln1;Atxn10;Pfkl;Ywhae;Hexb;Anxa7;Tdh;Lcp1;Naga;App;Cldn6;Ehd1;Xpnpep1;Flnb;Rassf3;Fn1;Glul;Samhd1;Glipr2;Slc2a1;Flt1;Mvp;Renbp;Cln6;Pth1r;Pdcd6ip;Slc16a1;Snx2;Tap1;Ddx58;S100a1;Pnma5;Flrt3;Nlgn2;Actn4;Gars;Ncl;Terf1;Wars;Bcat1;Cpox;Hook2;Vamp2;Aplp1;Cdh1;Mef2d;Gldc;Cat;Esyt1;B2m;Mapk3;Asns;P4ha1;Psmd7;Dynll2;Slc8b1;Pip4k2c;Ifih1;Nampt;Myh9;Sat1;Lmna;Eno2;Hip1r;Hsf2;Grb7;Npl;Plk1;…
GO:0035639	purine ribonucleoside triphosphate binding	1719	369	229.742	1.60615	0	0	Rhoc;Rps6ka1;Kit;Ephb3;Atp6v1b2;Ube2z;Hkdc1;Pfkl;Galk1;Glud1;Nars;Ehd1;Cdk2;Eif5b;Tuba4a;Glul;Uck2;Helz2;Samhd1;Prkaa2;Oasl2;Flt1;Renbp;Kifc3;Aars;Kif23;Pik3cb;Pxk;Tap1;Iars;Wnk2;Ddx58;Irgm1;Palm3;Tor3a;Ipmk;Myh7b;Myo1c;Gars;Wars;Ripk4;Tnk1;Arf4;Atp13a3;Afg3l1;Sgk1;Mapk3;Eef2;Asns;Pip4k2c;Ifih1;Myh9;Ak4;Rps6ka6;Myo1e;Rhou;Gnl3;Atp1b1;Plk1;Gnai2;Smc4;Pdgfra;Limk2;Dhx16;Mx2;Csnk2a2;Rad51;Mknk2;Arl8…
GO:0032555	purine ribonucleotide binding	1789	383	239.097	1.60186	0	0	Rhoc;Rps6ka1;Kit;Ephb3;Atp6v1b2;Aprt;Ube2z;Hkdc1;Pfkl;Galk1;Glud1;Nars;Ehd1;Cdk2;Eif5b;Tuba4a;Glul;Uck2;Helz2;Samhd1;Prkaa2;Oasl2;Flt1;Renbp;Kifc3;Aars;Kif23;Pik3cb;Pxk;Tap1;Iars;Wnk2;Ddx58;Irgm1;Palm3;Tor3a;Ipmk;Myh7b;Myo1c;Gars;Chst15;Wars;Ripk4;Tnk1;Arf4;Atp13a3;Afg3l1;Sgk1;Mapk3;Eef2;Asns;Pip4k2c;Ifih1;Myh9;Ak4;Rps6ka6;Myo1e;Rhou;Gnl3;Atp1b1;Plk1;Gnai2;Smc4;Pdgfra;Limk2;Dhx16;Mx2;Csnk2a2;Rad5…
GO:0017076	purine nucleotide binding	1801	385	240.701	1.5995	0	0	Rhoc;Rps6ka1;Kit;Ephb3;Atp6v1b2;Aprt;Ube2z;Hkdc1;Pfkl;Galk1;Glud1;Nars;Ehd1;Cdk2;Eif5b;Tuba4a;Glul;Uck2;Helz2;Samhd1;Prkaa2;Oasl2;Flt1;Renbp;Kifc3;Aars;Kif23;Pik3cb;Pxk;Tap1;Iars;Wnk2;Ddx58;Irgm1;Palm3;Tor3a;Ipmk;Myh7b;Myo1c;Gars;Chst15;Wars;Ripk4;Tnk1;Arf4;Atp13a3;Afg3l1;Sgk1;Mapk3;Eef2;Asns;Pip4k2c;Ifih1;Myh9;Ak4;Rps6ka6;Myo1e;Rhou;Gnl3;Atp1b1;Plk1;Gnai2;Smc4;Pdgfra;Limk2;Dhx16;Mx2;Csnk2a2;Rad5…
GO:0032559	adenyl ribonucleotide binding	1456	311	194.592	1.59822	0	0	Rps6ka1;Kit;Ephb3;Atp6v1b2;Aprt;Ube2z;Hkdc1;Pfkl;Galk1;Glud1;Nars;Ehd1;Cdk2;Glul;Uck2;Helz2;Prkaa2;Oasl2;Flt1;Renbp;Kifc3;Aars;Kif23;Pik3cb;Pxk;Tap1;Iars;Wnk2;Ddx58;Palm3;Tor3a;Ipmk;Myh7b;Myo1c;Gars;Chst15;Wars;Ripk4;Tnk1;Atp13a3;Afg3l1;Sgk1;Mapk3;Asns;Pip4k2c;Ifih1;Myh9;Ak4;Rps6ka6;Myo1e;Atp1b1;Plk1;Smc4;Pdgfra;Limk2;Dhx16;Csnk2a2;Rad51;Mknk2;Lonp1;Eif2ak2;Lig1;Cdc42bpg;Dhx32;Sars;Mapkapk3;Mark2…
GO:0005524	ATP binding	1396	298	186.573	1.59723	0	0	Rps6ka1;Kit;Ephb3;Atp6v1b2;Ube2z;Hkdc1;Pfkl;Galk1;Glud1;Nars;Ehd1;Cdk2;Glul;Uck2;Helz2;Prkaa2;Oasl2;Flt1;Renbp;Kifc3;Aars;Kif23;Pik3cb;Pxk;Tap1;Iars;Wnk2;Ddx58;Palm3;Tor3a;Ipmk;Myh7b;Myo1c;Gars;Wars;Ripk4;Tnk1;Atp13a3;Afg3l1;Sgk1;Mapk3;Asns;Pip4k2c;Ifih1;Myh9;Ak4;Rps6ka6;Myo1e;Atp1b1;Plk1;Smc4;Pdgfra;Limk2;Dhx16;Csnk2a2;Rad51;Mknk2;Lonp1;Eif2ak2;Lig1;Cdc42bpg;Dhx32;Sars;Mapkapk3;Mark2;Atp6ap1;Atp…
GO:0032553	ribonucleotide binding	1804	385	241.102	1.59684	0	0	Rhoc;Rps6ka1;Kit;Ephb3;Atp6v1b2;Aprt;Ube2z;Hkdc1;Pfkl;Galk1;Glud1;Nars;Ehd1;Cdk2;Eif5b;Tuba4a;Glul;Uck2;Helz2;Samhd1;Prkaa2;Oasl2;Flt1;Renbp;Kifc3;Aars;Kif23;Pik3cb;Pxk;Tap1;Iars;Wnk2;Ddx58;Irgm1;Palm3;Tor3a;Ipmk;Myh7b;Myo1c;Gars;Chst15;Wars;Ripk4;Tnk1;Arf4;Atp13a3;Afg3l1;Sgk1;Mapk3;Eef2;Asns;Pip4k2c;Ifih1;Myh9;Ak4;Rps6ka6;Myo1e;Rhou;Gnl3;Atp1b1;Plk1;Gnai2;Smc4;Pdgfra;Limk2;Dhx16;Mx2;Csnk2a2;Rad5…
GO:0030554	adenyl nucleotide binding	1467	313	196.062	1.59643	0	0	Rps6ka1;Kit;Ephb3;Atp6v1b2;Aprt;Ube2z;Hkdc1;Pfkl;Galk1;Glud1;Nars;Ehd1;Cdk2;Glul;Uck2;Helz2;Prkaa2;Oasl2;Flt1;Renbp;Kifc3;Aars;Kif23;Pik3cb;Pxk;Tap1;Iars;Wnk2;Ddx58;Palm3;Tor3a;Ipmk;Myh7b;Myo1c;Gars;Chst15;Wars;Ripk4;Tnk1;Atp13a3;Afg3l1;Sgk1;Mapk3;Asns;Pip4k2c;Ifih1;Myh9;Ak4;Rps6ka6;Myo1e;Atp1b1;Plk1;Smc4;Pdgfra;Limk2;Dhx16;Csnk2a2;Rad51;Mknk2;Lonp1;Eif2ak2;Lig1;Cdc42bpg;Dhx32;Sars;Mapkapk3;Mark2…
GO:0008144	drug binding	1641	335	219.317	1.52747	0	0	Rps6ka1;Kit;Ephb3;Atp6v1b2;Aprt;Ube2z;Hkdc1;Pfkl;Galk1;Glud1;Nars;Ehd1;Cdk2;Glul;Uck2;Lrp2;Helz2;Prkaa2;Oasl2;Flt1;Renbp;Kifc3;Aars;Kif23;Pik3cb;Pxk;Tap1;Iars;Wnk2;Ddx58;Palm3;Tor3a;Ipmk;Myh7b;Myo1c;Gars;Wars;Ripk4;Tnk1;Atp13a3;Afg3l1;Gldc;Sgk1;Mapk3;Asns;Sgpl1;Pip4k2c;Ifih1;Nampt;Myh9;Ak4;Rps6ka6;Myo1e;Atp1b1;Plk1;Cubn;Smc4;Pdgfra;Limk2;Dhx16;Csnk2a2;Fkbp1a;Rad51;Mknk2;Lonp1;Eif2ak2;Lig1;Cdc42bp…
SCLC< E12.5SC GO Biological Process
gene set	description	size	overlap	expect	enrichment ratio	p value	FDR	gene name
GO:0007409	axonogenesis	418	125	51.9251	2.40732	0	0	Fzd3;Nfib;Dpysl2;Robo1;Vim;Zeb2;Sema6d;Usp9x;Pak3;Sema7a;Ncam1;Dag1;Sema5b;Plxnb1;Erbb2;Plxnc1;Cdh2;Plxnd1;Auts2;Epha7;Map2;Slit2;Igf1r;Dbn1;Sema3c;Rnd2;Matn2;Ndn;Itga4;Unc5c;Ssh2;Bcl2;Flrt2;Cdh11;Top2b;Plxna4;Cxcl12;Limk1;Ptch1;Map1a;Map1b;Gdnf;Myh10;Gli2;Fstl4;Dixdc1;Sema3g;Cyfip2;Sema6c;Wnt5a;Etv1;Smo;Bcl11b;Rufy3;Arhgap35;Nrp2;Sema3a;Alcam;Gli3;Plxna2;Usp33;Dpysl5;Ctnna2;Ptprs;Lhx9;Islr2;Skil…
GO:0000904	cell morphogenesis involved in differentiation	715	202	88.8192	2.27428	0	0	Axl;Fzd3;Nfib;Cdh23;Fyn;Nedd9;Dpysl2;Col14a1;Robo1;Farp1;Vim;Zeb2;Sema6d;Tnik;Ptprd;Usp9x;Pak3;Ppp1r9a;Atp7a;Sema7a;Ncam1;Dag1;Hecw2;Sema5b;Plxnb1;Erbb2;Fat1;Plxnc1;Cdh2;Plxnd1;Cask;Obsl1;St6gal1;Auts2;Epha7;Map2;Slit2;Igf1r;Rap2a;Ptprf;Dbn1;Itga8;Itgav;Col18a1;Sema3c;Rnd2;Mef2a;Lrp6;Matn2;Ndn;Itga4;Unc5c;Ssh2;Prmt3;Mef2c;Bcl2;Flrt2;Cdh11;Peak1;Top2b;Plxna4;Sdc2;Cxcl12;Limk1;Ptch1;Map1a;Flna;Lats…
GO:0007417	central nervous system development	917	232	113.912	2.03666	0	0	Axl;Fzd3;Nfib;Fyn;Nf1;Dpysl2;Robo1;Synj2;Vim;Zeb2;Sema6d;Ppt1;Usp9x;Smarca1;Ets1;Pebp1;Atp7a;Sema7a;Ncam1;Dag1;Daam2;Phf8;Kdm7a;Dmd;Tenm4;Abat;Thra;Erbb2;Syne2;Tacc1;Col2a1;Zeb1;H3f3a;Celsr1;Cdh2;Pcdh18;Fat4;Clu;Serpine2;Epha7;Sox11;Nnat;Bok;Aldh1a2;Map2;Slit2;Igf1r;Cdon;Rgs2;Star;Ndst1;Rtn4rl1;Sox6;Itga8;Herc1;Qk;Nes;Lrp6;Ndn;Hmga2;Pkd2;Nr2f2;Cbln1;Phgdh;Unc5c;Atp2b4;S1pr1;Bcl2;Cdh11;Dync2h1;Adg…
GO:0000902	cell morphogenesis	987	249	122.608	2.03087	0	0	Axl;Fzd3;Nfib;Cdh23;Fyn;Nedd9;Rhobtb3;Dpysl2;Col14a1;Robo1;Farp1;Vim;Zeb2;Sema6d;Tnik;Ptprd;Usp9x;Pak3;Zmym3;Ppp1r9a;Atp7a;Fmnl2;Sema7a;Ncam1;Dag1;Hecw2;Dmd;Sema5b;Plxnb1;Ptk2b;Erbb2;Fat1;Plxnc1;Cdh2;Plxnd1;Clu;Cask;Obsl1;St6gal1;Auts2;Fgd4;Epha7;Map2;Slit2;Igf1r;Rap2a;Ptprf;Sox6;Dbn1;Itga8;Itgav;Bambi;Col18a1;Nes;Sema3c;Rnd2;Mef2a;Lrp6;Matn2;Ndn;Itga4;Unc5c;Ssh2;Prmt3;Mef2c;Bcl2;Flrt2;Cdh11;Peak…
GO:0060322	head development	757	190	94.0365	2.02049	0	0	Axl;Fzd3;Nfib;Fyn;Nf1;Dpysl2;Robo1;Synj2;Zeb2;Sema6d;Ppt1;Usp9x;Smarca1;Ets1;Pebp1;Atp7a;Sema7a;Ncam1;Phf8;Kdm7a;Dmd;Abat;Thra;Syne2;Tacc1;Col2a1;H3f3a;Cdh2;Pcdh18;Fat4;Serpine2;Epha7;Nnat;Bok;Aldh1a2;Slit2;Igf1r;Cdon;Rgs2;Star;Ndst1;Rtn4rl1;Itga8;Herc1;Nes;Lrp6;Hmga2;Itga4;Nr2f2;Cbln1;Unc5c;Atp2b4;S1pr1;Bcl2;Dync2h1;Adgrl3;Top2b;Plxna4;Cxcl12;Ptch1;Flna;Scrib;Myh10;Gli2;Dixdc1;Erbb4;Sox9;Gli1;H2…
GO:0007420	brain development	707	176	87.8254	2.00398	0	0	Axl;Fzd3;Nfib;Fyn;Nf1;Dpysl2;Robo1;Synj2;Zeb2;Sema6d;Ppt1;Usp9x;Smarca1;Ets1;Pebp1;Atp7a;Sema7a;Ncam1;Phf8;Kdm7a;Dmd;Abat;Thra;Syne2;Tacc1;H3f3a;Cdh2;Pcdh18;Fat4;Serpine2;Epha7;Nnat;Bok;Aldh1a2;Slit2;Igf1r;Cdon;Rgs2;Star;Ndst1;Rtn4rl1;Itga8;Herc1;Nes;Lrp6;Hmga2;Nr2f2;Cbln1;Unc5c;Atp2b4;S1pr1;Bcl2;Dync2h1;Adgrl3;Top2b;Plxna4;Cxcl12;Ptch1;Flna;Scrib;Myh10;Gli2;Dixdc1;Erbb4;Gli1;H2afx;Shroom4;Oxct1;…
GO:0022008	neurogenesis	1634	390	202.98	1.92137	0	0	Axl;Mmd;Fzd3;Nfib;Cdh23;Erbb3;Fyn;Nf1;Dpysl2;Robo1;Mib1;Farp1;Cflar;Vim;Zeb2;Sema6d;Tnik;Ptprd;Usp9x;Smarca1;Pak3;Ppp1r9a;Wnt6;Atp7a;Smarce1;Sema7a;Ncam1;Dag1;Daam2;Hecw2;Dmd;Tenm4;Sema5b;Plxnb1;Ptk2b;Erbb2;Syne2;Tacc1;Ppia;Plxnc1;Nrbp2;Zeb1;Gpc1;Celsr1;Cdh2;Fat4;Jag1;Plxnd1;Clu;Cask;Obsl1;Serpine2;Serpini1;Lrp1;Auts2;Epha7;Sox11;Nrep;Bok;Aldh1a2;Map2;Slit2;Igf1r;Cdon;Cdk6;Rgs2;Star;Rap2a;Ccdc88a…
GO:0071495	cellular response to endogenous stimulus	1215	272	150.93	1.80215	0	0	Gstm7;Fyn;Lgr5;Grb10;Smad5;Itgb5;Amhr2;Smoc2;Fbn2;Cflar;Vim;Nr5a1;Fbn1;Notch2;Pde2a;Usp9x;Atp7a;Inhbb;Shisa2;Kdm5d;Thra;Erbb2;Sort1;Col2a1;Zeb1;Padi2;Gpc1;Acaca;Kcp;Grb14;Fat4;Sox11;Nrep;Slit2;Igf1r;Fgfrl1;Atp1a2;Star;Vasn;Ptprf;Tgfbr1;Ndst1;Sox6;Dbn1;Itga8;Spry4;Bambi;Emilin1;Adamts7;Lpin2;Ptpre;Mapk13;Hmga2;Socs2;Pkd2;Nr2f2;Akr1b3;Smad7;Atp2b4;Tbc1d4;Mef2c;Pdgfrb;Grem2;Flrt2;Top2b;Phb;Rab31;Kif…
GO:0009719	response to endogenous stimulus	1503	333	186.707	1.78355	0	0	Gstm7;Abca1;Fyn;Lgr5;Grb10;Smad5;Itgb5;Amhr2;Smoc2;Fbn2;Cflar;Vim;Nr5a1;Gatm;Fbn1;Notch2;Pde2a;Usp9x;Ets1;Pebp1;Atp7a;Inhbb;Dag1;Shisa2;Kdm5d;Thra;Ptk2b;Erbb2;Sort1;Col2a1;Zeb1;H3f3a;Padi2;Gpc1;Acaca;Atp2a2;Ptgds;Kcp;Ccnd1;Grb14;Fat4;Msi1;Sox11;Hadha;Nrep;Aldh1a2;Slit2;Igf1r;Fgfrl1;Atp1a2;Star;Vasn;Ptprf;Tgfbr1;Ndst1;Sox6;Dbn1;Itga8;Spry4;Bambi;Emilin1;Adamts7;Lpin2;Ptpre;Acsbg1;Mapk13;Hmga2;Socs…
GO:1901700	response to oxygen-containing compound	1591	326	197.638	1.64948	0	0	Axl;Prdx2;Dynll1;Abca1;Fyn;Grb10;Dpysl2;Rps6ka2;Cflar;Vim;Nr5a1;Gatm;Fbn1;Unc13b;Pde2a;Ets1;Pebp1;Atp7a;Inhbb;Ncam1;Dag1;Dmd;Aldh1a1;Abat;Ptk2b;Cyp26b1;Sort1;Zeb1;Acaca;Atp2a2;Ccnd1;Grb14;Jag1;Clu;Thbd;Mgst1;Hadha;Nnat;Ercc6;Aldh1a2;Slit2;Igf1r;Rgs2;Atp1a2;Star;Cyp1b1;Tesc;Ptprf;Tgfbr1;Itgav;Lpin2;Ptpre;Zbtb20;Mapk13;Lrp6;Socs2;Pkd2;Nr2f2;Akr1b3;Atp2b4;Tbc1d4;Mapkapk2;Cx3cl1;Stc2;Mef2c;Bcl2;Adgrl…
SCLC < E12.5SC GO Cellular Component
gene set	description	size	overlap	expect	enrichment ratio	p value	FDR	gene name
GO:0150034	distal axon	355	97	37.2998	2.60055	0	0	Adgrl1;Dpysl2;Synj2;Unc13b;Usp9x;Ppp1r9a;Pebp1;Ncam1;Ptk2b;Clu;Auts2;Syt7;Mical1;Map2;Ptprf;Dbn1;Itga4;Limk1;Ptch1;Map1a;Flna;Map1b;Myo1a;Sept6;Setx;Myh10;Pink1;Dixdc1;Smo;Tiam2;Mapk8ip1;Rufy3;Stim1;Syap1;Prkcb;Fgf13;Rpl26;Pcdh9;Kcna6;Myh14;Rgs10;Ngef;Lrrk2;Cplx2;Boc;Bin1;Kcnk2;Kcnma1;Nin;Whrn;Rapgef4;Cnr1;Shank2;Esr1;Ophn1;Ror1;Gprin1;Slc18a2;Ctnnd1;Ncs1;Gria4;Pcdhgb1;Gria3;Chrna7;Cxcr4;Erc2;Chr…
GO:0033267	axon part	451	120	47.3866	2.53236	0	0	Dynll1;Adgrl1;Dpysl2;Robo1;Synj2;Unc13b;Usp9x;Ppp1r9a;Pebp1;Ncam1;Dag1;Ptk2b;Kcnh1;Clu;Auts2;Syt7;Mical1;Map2;Ptprf;Dbn1;Itga4;Bsn;Kif1b;Limk1;Ptch1;Map1a;Flna;Map1b;Myo1a;Sept6;Setx;Myh10;Pink1;Dixdc1;Smo;Hif1a;Tiam2;Mapk8ip1;Rufy3;Stim1;Syap1;Prkcb;Cntnap1;Fgf13;Rpl26;Pcdh9;Serpinf1;Kcna6;Myh14;Rgs10;Dst;Ngef;Lrrk2;Cplx2;Boc;Ank1;Bin1;Kcnk2;Kcnma1;Nin;Whrn;Rapgef4;Cnr1;Shank2;Esr1;Ophn1;Ror1;Kc…
GO:0030424	axon	712	168	74.8098	2.24569	0	0	Fzd3;Nfib;Dynll1;Adgrl1;Nf1;Dpysl2;Robo1;Synj2;Dtna;Vim;Unc13b;Ppt1;Pde2a;Usp9x;Ppp1r9a;Pebp1;Ncam1;Dag1;Dmd;Sept11;Ptk2b;Kcnh1;Clu;Auts2;Syt7;Mical1;Map2;Igf1r;Cyp17a1;Ptprf;Dbn1;Itga4;Ttyh1;Adcy9;Adgrl3;Bsn;Kif1b;Limk1;Ptch1;Map1a;Flna;Map1b;Myo1a;Sept6;Setx;Myh10;Ntf5;Pink1;Dixdc1;Smo;Hif1a;Tiam2;Mapk8ip1;Rufy3;Stim1;Syap1;Nrp2;Sema3a;Alcam;Prkcb;Sphk1;Cntnap1;Ctnna2;Fgf13;Rpl26;Pcdh9;Serpinf1…
GO:0030425	dendrite	736	170	77.3315	2.19833	0	0	Prkar2b;Fzd3;Fyn;Nf1;Dpysl2;Rgs11;Pcsk5;Farp1;Ppt1;Pde2a;Ppp1r9a;Cpe;Sept11;Ptk2b;Sort1;Kcnh1;Mpdz;Clu;Cask;Lrp1;Syt7;Epha7;Map2;Atp1a2;Dbn1;Itga8;Adcy9;Bsn;Kif1b;Plxdc1;Ptch1;Map1a;Itpr1;Flna;Map1b;Arrb1;Myh10;Ntf5;Acvrl1;Ppp1cc;Smo;Plcb4;Mapk8ip1;Dock10;Rufy3;Syap1;Sema3a;Lrrc4;Alcam;Dpysl5;Cacna1c;Fgf13;Abi2;Espn;Slc8a1;Kcnd3;Gnaq;Lzts1;Homer2;Lrp4;Nsg1;Lama2;Rgs10;Hnrnpu;Rgs12;Ppargc1a;Lrrk2;…
GO:0097447	dendritic tree	738	170	77.5417	2.19237	0	0	Prkar2b;Fzd3;Fyn;Nf1;Dpysl2;Rgs11;Pcsk5;Farp1;Ppt1;Pde2a;Ppp1r9a;Cpe;Sept11;Ptk2b;Sort1;Kcnh1;Mpdz;Clu;Cask;Lrp1;Syt7;Epha7;Map2;Atp1a2;Dbn1;Itga8;Adcy9;Bsn;Kif1b;Plxdc1;Ptch1;Map1a;Itpr1;Flna;Map1b;Arrb1;Myh10;Ntf5;Acvrl1;Ppp1cc;Smo;Plcb4;Mapk8ip1;Dock10;Rufy3;Syap1;Sema3a;Lrrc4;Alcam;Dpysl5;Cacna1c;Fgf13;Abi2;Espn;Slc8a1;Kcnd3;Gnaq;Lzts1;Homer2;Lrp4;Nsg1;Lama2;Rgs10;Hnrnpu;Rgs12;Ppargc1a;Lrrk2;…
GO:0036477	somatodendritic compartment	1026	235	107.802	2.17993	0	0	Prkar2b;Fzd3;Fyn;Nf1;Dpysl2;Robo1;Rgs11;Pcsk5;Farp1;Pam;Ppt1;Pde2a;Ppp1r9a;Pebp1;Inha;Atp7a;Mgat5;Cpe;Ncam1;Dmd;Sept11;Ptk2b;Sort1;Kcnh1;Gpc1;Mpdz;Clu;Cask;Serpine2;Serpini1;Lrp1;Syt7;Epha7;Map2;Igf1r;Atp1a2;Star;Cyp17a1;Ptprf;Rtn4rl1;Dbn1;Itga8;Lrp6;Itga4;Adcy9;Cx3cl1;Sdc2;Bsn;Kif1b;Plxdc1;Ptch1;Map1a;Itpr1;Flna;Map1b;Myo1a;Arrb1;Myh10;Ntf5;Cyp11a1;Acvrl1;Dixdc1;Ppp1cc;Smo;Plcb4;Mapk8ip1;Dock10;…
GO:0097458	neuron part	1906	436	200.263	2.17713	0	0	Prkar2b;Fzd3;Nfib;Vdac3;Dynll1;Cdh23;Adgrl1;Fyn;Nf1;Dpysl2;Robo1;Synj2;Rgs11;Mib1;Dtna;Pcsk5;Farp1;Pam;Vim;Ptprd;Unc13b;Ppt1;Ephb6;Pde2a;Usp9x;Pak3;Ppp1r9a;Pebp1;Inha;Atp7a;Mgat5;Neto2;Atp8a1;Cpe;Smarce1;Ncam1;Dag1;Dmd;Tenm4;Abat;Sept11;Ptk2b;Sort1;Kcnh1;Gpc1;Cdh2;Rpl5;Mpdz;Clu;Fam126a;Cask;Serpine2;Serpini1;Lrp1;Auts2;Syt7;Epha7;Mical1;Map2;Igf1r;Rgs2;Atp1a2;Star;Cyp17a1;Pdzd2;Ptprf;Rtn4rl1;Gpc4…
GO:0043005	neuron projection	1471	330	154.558	2.13512	0	0	Prkar2b;Fzd3;Nfib;Dynll1;Cdh23;Adgrl1;Fyn;Nf1;Dpysl2;Robo1;Synj2;Rgs11;Dtna;Pcsk5;Farp1;Pam;Vim;Unc13b;Ppt1;Ephb6;Pde2a;Usp9x;Ppp1r9a;Pebp1;Inha;Atp7a;Cpe;Ncam1;Dag1;Dmd;Tenm4;Abat;Sept11;Ptk2b;Sort1;Kcnh1;Cdh2;Mpdz;Clu;Fam126a;Cask;Lrp1;Auts2;Syt7;Epha7;Mical1;Map2;Igf1r;Rgs2;Atp1a2;Star;Cyp17a1;Pdzd2;Ptprf;Dbn1;Itga8;Itga4;Ttyh1;Adcy9;Unc5c;Atp2b4;Cx3cl1;Dock4;Flrt2;Adgrl3;Bsn;Kif1b;Limk1;Plxdc…
GO:0044463	cell projection part	1559	321	163.804	1.95966	0	0	Prkar2b;Fzd3;Dynll1;Cdh23;Adgrl1;Fyn;Nf1;Dpysl2;Robo1;Synj2;Rgs11;Pcsk5;Farp1;Unc13b;Ppt1;Pde2a;Usp9x;Ppp1r9a;Pebp1;Inha;Atp7a;Cpe;Ncam1;Dag1;Dmd;Sept11;Ptk2b;Syne2;Sort1;Kcnh1;Plxnd1;Mpdz;Clu;Cask;Lrp1;Auts2;Syt7;Epha7;Mical1;Map2;Atp1a2;Tesc;Ccdc88a;Ptprf;Dbn1;Psd3;Itga8;Itgav;Itga4;Cspg4;Pkd2;Ttyh1;Adcy9;Akr1b3;Atp2b4;Mapre1;Dync2h1;Bsn;Kif1b;Limk1;Fzd9;Kif19a;Plxdc1;Ptch1;Map1a;Itpr1;Flna;Map…
GO:0120038	plasma membrane bounded cell projection part	1559	321	163.804	1.95966	0	0	Prkar2b;Fzd3;Dynll1;Cdh23;Adgrl1;Fyn;Nf1;Dpysl2;Robo1;Synj2;Rgs11;Pcsk5;Farp1;Unc13b;Ppt1;Pde2a;Usp9x;Ppp1r9a;Pebp1;Inha;Atp7a;Cpe;Ncam1;Dag1;Dmd;Sept11;Ptk2b;Syne2;Sort1;Kcnh1;Plxnd1;Mpdz;Clu;Cask;Lrp1;Auts2;Syt7;Epha7;Mical1;Map2;Atp1a2;Tesc;Ccdc88a;Ptprf;Dbn1;Psd3;Itga8;Itgav;Itga4;Cspg4;Pkd2;Ttyh1;Adcy9;Akr1b3;Atp2b4;Mapre1;Dync2h1;Bsn;Kif1b;Limk1;Fzd9;Kif19a;Plxdc1;Ptch1;Map1a;Itpr1;Flna;Map…
SCLC < E12.5SC GO Molecular Function
gene set	description	size	overlap	expect	enrichment ratio	p value	FDR	gene name
GO:0005216	ion channel activity	385	110	45.1378	2.43698	0	0	Vdac3;Rasa3;Ttyh2;Ttyh3;Kcnt1;Ptk2b;Kcnh1;Itgav;Kcnh2;Pkd2;Ttyh1;Marcksl1;Clca3a1;Cacna2d2;Itpr1;Piezo2;Stim1;Panx1;Grin2c;Cacna1c;Cacnb2;Kcna6;Kcnd3;Anxa2;Slc26a7;Kcnk2;Kcnma1;Lrrc8d;Cacna2d1;Trpm5;Itpr2;Cnr1;Trpv6;Gas6;Gabra4;Cacna1g;Kcnq3;Kcna7;Lrrc8a;Ncs1;Gabrb1;Kcnk3;Gria4;Scn2b;Chrna2;Ano4;Gria3;Anxa6;Chrna7;Kcnab1;Slc24a5;Gabra1;Kcnd2;Kcne1l;Kcng3;P2rx7;Cngb1;Ano1;Cnga1;Kcnj2;P2rx2;Trpm3;S…
GO:0015267	channel activity	419	115	49.124	2.34102	0	0	Vdac3;Rasa3;Ttyh2;Ttyh3;Kcnt1;Ptk2b;Kcnh1;Itgav;Kcnh2;Pkd2;Ttyh1;Marcksl1;Clca3a1;Bcl2;Cacna2d2;Itpr1;Piezo2;Stim1;Panx1;Grin2c;Cacna1c;Cacnb2;Kcna6;Kcnd3;Anxa2;Slc26a7;Kcnk2;Kcnma1;Lrrc8d;Cacna2d1;Aqp5;Trpm5;Itpr2;Cnr1;Trpv6;Gas6;Gabra4;Cacna1g;Kcnq3;Kcna7;Tmem150c;Lrrc8a;Ncs1;Gabrb1;Kcnk3;Gria4;Scn2b;Chrna2;Ano4;Gria3;Anxa6;Chrna7;Kcnab1;Slc24a5;Gabra1;Kcnd2;Kcne1l;Kcng3;P2rx7;Cngb1;Ano1;Cnga1;…
GO:0022803	passive transmembrane transporter activity	419	115	49.124	2.34102	0	0	Vdac3;Rasa3;Ttyh2;Ttyh3;Kcnt1;Ptk2b;Kcnh1;Itgav;Kcnh2;Pkd2;Ttyh1;Marcksl1;Clca3a1;Bcl2;Cacna2d2;Itpr1;Piezo2;Stim1;Panx1;Grin2c;Cacna1c;Cacnb2;Kcna6;Kcnd3;Anxa2;Slc26a7;Kcnk2;Kcnma1;Lrrc8d;Cacna2d1;Aqp5;Trpm5;Itpr2;Cnr1;Trpv6;Gas6;Gabra4;Cacna1g;Kcnq3;Kcna7;Tmem150c;Lrrc8a;Ncs1;Gabrb1;Kcnk3;Gria4;Scn2b;Chrna2;Ano4;Gria3;Anxa6;Chrna7;Kcnab1;Slc24a5;Gabra1;Kcnd2;Kcne1l;Kcng3;P2rx7;Cngb1;Ano1;Cnga1;…
GO:0022890	inorganic cation transmembrane transporter activity	535	135	62.7239	2.15229	0	0	Cox7c;Rasa3;Atp7a;Kcnt1;Ptk2b;Kcnh1;Atp2a2;Atp5k;Atp1b2;Atp1a2;Slc39a10;Itgav;Kcnh2;Pkd2;Slc20a1;Marcksl1;Atp2b4;Nipal1;Cacna2d2;Itpr1;Piezo2;Cox6c;Slc11a2;Stim1;Panx1;Slc6a4;Grin2c;Slc6a9;Cacna1c;Slc8a1;Atp2b3;Cacnb2;Kcna6;Slc39a6;Kcnd3;Atp5g2;Anxa2;Atp5l;Slc9a7;Atp5e;Kcnk2;Atp5h;Kcnma1;Cacna2d1;Slc6a14;Slc1a6;Trpm5;Atp5g1;Itpr2;Atp2a3;Cnr1;Trpv6;Gas6;Slc2a4;Cacna1g;Kcnq3;Gm5868;Kcna7;Slc41a2;Sl…
GO:0008324	cation transmembrane transporter activity	579	140	67.8825	2.06239	0	0	Cox7c;Rasa3;Atp7a;Kcnt1;Ptk2b;Kcnh1;Atp2a2;Atp5k;Atp1b2;Atp1a2;Slc39a10;Itgav;Kcnh2;Pkd2;Slc20a1;Marcksl1;Atp2b4;Nipal1;Cacna2d2;Itpr1;Piezo2;Cox6c;Slc11a2;Stim1;Panx1;Slc6a4;Grin2c;Slc38a5;Slc6a9;Cacna1c;Slc8a1;Atp2b3;Cacnb2;Kcna6;Slc39a6;Kcnd3;Atp5g2;Anxa2;Atp5l;Slc9a7;Atp5e;Kcnk2;Atp5h;Kcnma1;Cacna2d1;Slc6a14;Slc1a6;Trpm5;Atp5g1;Itpr2;Atp2a3;Cnr1;Trpv6;Gas6;Slc2a4;Cacna1g;Kcnq3;Gm5868;Kcna7;Sl…
GO:0015318	inorganic molecular entity transmembrane transporter activity	754	178	88.3997	2.01358	0	0	Vdac3;Cox7c;Rasa3;Atp7a;Ttyh2;Ttyh3;Kcnt1;Ptk2b;Kcnh1;Atp2a2;Atp5k;Atp1b2;Slc4a3;Atp1a2;Slc39a10;Itgav;Kcnh2;Pkd2;Ttyh1;Slc20a1;Marcksl1;Atp2b4;Clca3a1;Nipal1;Cacna2d2;Xpr1;Itpr1;Slc16a4;Piezo2;Cox6c;Slc11a2;Stim1;Panx1;Slc6a4;Grin2c;Slc38a5;Slc6a9;Cacna1c;Slc8a1;Atp2b3;Cacnb2;Kcna6;Slc39a6;Kcnd3;Atp5g2;Anxa2;Abcg1;Atp5l;Slc26a7;Slc9a7;Atp5e;Kcnk2;Atp5h;Kcnma1;Slc25a18;Lrrc8d;Cacna2d1;Aqp5;Slc6a1…
GO:0015075	ion transmembrane transporter activity	809	181	94.848	1.90832	0	0	Vdac3;Abca1;Cox7c;Rasa3;Atp7a;Ttyh2;Ttyh3;Kcnt1;Ptk2b;Kcnh1;Atp2a2;Atp5k;Atp1b2;Slc4a3;Atp1a2;Slc39a10;Itgav;Kcnh2;Pkd2;Ttyh1;Slc20a1;Marcksl1;Atp2b4;Clca3a1;Nipal1;Cacna2d2;Xpr1;Itpr1;Slc16a4;Piezo2;Cox6c;Slc11a2;Stim1;Panx1;Slc6a4;Grin2c;Slc38a5;Slc6a9;Cacna1c;Slc8a1;Atp2b3;Cacnb2;Kcna6;Slc39a6;Kcnd3;Atp5g2;Anxa2;Atp5l;Slc26a7;Slc9a7;Atp5e;Kcnk2;Atp5h;Kcnma1;Slc25a18;Lrrc8d;Cacna2d1;Slc6a14;Slc…
GO:0022857	transmembrane transporter activity	971	210	113.841	1.84468	0	0	Vdac3;Abca1;Cox7c;Rasa3;Atp7a;Ttyh2;Ttyh3;Kcnt1;Ptk2b;Kcnh1;Atp2a2;Slc5a3;Atp5k;Atp1b2;Slc4a3;Atp1a2;Slc39a10;Itgav;Kcnh2;Lrp6;Pkd2;Ttyh1;Slc20a1;Marcksl1;Atp2b4;Clca3a1;Bcl2;Nipal1;Cacna2d2;Xpr1;Itpr1;Slc16a2;Slc16a4;Piezo2;Cox6c;Slc11a2;Stim1;Slc22a17;Panx1;Slc6a4;Grin2c;Slc38a5;Slc6a9;Cacna1c;Ucp2;Slc8a1;Atp2b3;Cacnb2;Kcna6;Slc39a6;Kcnd3;Atp5g2;Anxa2;Abcg1;Atp5l;Slc26a7;Slc9a7;Atp5e;Kcnk2;Atp5…
GO:0005215	transporter activity	1118	225	131.075	1.71657	0	0	Vdac3;Abca1;Cox7c;Rasa3;Atp7a;Ttyh2;Ttyh3;Atp8a1;Kcnt1;Ptk2b;Kcnh1;Atp2a2;Slc5a3;Atp5k;Atp1b2;Plekha8;Slc4a3;Atp1a2;Star;Slc39a10;Itgav;Kcnh2;Lrp6;Pkd2;Ttyh1;Slc20a1;Marcksl1;Atp2b4;Clca3a1;Bcl2;Slc27a6;Nipal1;Pgap2;Cacna2d2;Xpr1;Itpr1;Slc16a2;Slc16a4;Piezo2;Cox6c;Slc11a2;Stim1;Slc22a17;Steap2;Panx1;Slc6a4;Grin2c;Slc38a5;Slc6a9;Cacna1c;Ucp2;Atp8b2;Slc8a1;Atp2b3;Cacnb2;Kcna6;Slc39a6;Kcnd3;Scarb2;A…
GO:0046983	protein dimerization activity	1356	262	158.979	1.64802	0	0	Tpd52l1;Axl;Gstm7;Dynll1;Scube1;Erbb3;Chka;Cflar;Pde2a;Abtb2;Ppp1r9a;Inha;Pank1;Inhbb;Gstm2;Tenm4;Ece1;Abat;Gstm1;Thra;Erbb2;Hmcn1;Kcnh1;H3f3a;Padi2;Celsr1;Cdh2;Grb14;Cbx5;Tef;Mgst1;St6gal1;Bok;Slit2;Tesc;Ccdc88a;Tgfbr1;Sox6;Cpq;Itgav;Kcnh2;Vapa;Ptpre;Mef2a;Lrp6;Pkd2;Nr2f2;Cbln1;Pbx1;Stc2;Mef2c;Grem2;Bcl2;Cdh11;Zfp397;Tcf4;Sox8;Zhx3;Top2b;Jam2;Gamt;Limk1;Fzd9;Prkra;Flna;Sox5;Adh1;Hist1h2bb;Gdnf;M…
