# Supplementary material for: Testicular somatic cell-like cells derived from embryonic stem cells induce differentiation of epiblasts into germ cells
Source: Commun Biol. 2021 Jun 28;4:802. doi: 10.1038/s42003-021-02322-8 (PMC8239049; doi:10.1038/s42003-021-02322-8)
Supplement: Supplementary file 6 — Supplementary Data 3 [file 42003_2021_2322_MOESM6_ESM.xlsx]

## Sheet: Fig. 1d
	Mean					Standard Error				t-test
	D0	D6	D8	D10	D12	D6	D8	D10	D12	D6	D8	D10	D12
Sox2	1	0.117157	0.119782	0.405417	0.157516	0.0238479	0.0593333	0.134727	0.0282222	7.13573e-06	0.00896552	0.00874046	2.20855e-07
Nanog	1	0.0188777	0.0600055	0.0150032	0.004393	0.0138721	0.0411855	0.00652011	0.00236326	1.27293e-09	1.08757e-06	1.34475e-11	2.86161e-14
Hsd3b1	1	60.8031	108.056	82.1025	236.865	13.0848	21.7148	15.8361	46.561	0.0202662	0.00526541	0.0685098	0.0046328
Dmrt1	1	0.381925	0.308582	0.285907	0.145208	0.118443	0.0344486	0.113128	0.0606574	0.0130456	8.11621e-05	0.00672606	1.84168e-05
Wt1	1	19.4191	15.5669	16.9788	46.3812	3.23363	2.88907	2.46282	5.51811	0.00965525	0.0146501	0.0101242	0.00435272
Sox9	1	144.701	89.866	143.614	208.376	0.87406	4.38956	28.9268	41.8429	0.000166442	7.84423e-05	0.00526514	0.00513719
Gata4	1	43.2408	42.1951	143.4	136.183	14.0893	10.9899	38.1218	25.2841	0.0408583	0.0146237	0.0177997	0.00357676
Sf1	1	171.767	72.518	24.205	13.1861	33.7927	1.08677	1.24313	0.828068	0.0145406	1.04688e-08	3.56317e-06	0.000275006
Foxd1	1	10.3011	n.d.	n.d	1.94755	1.51333	n.d	n.d	0.473985	0.00739418	n.d	n.d	0.177957
Hoxd11	1	2.26982	n.d.	n.d	0.690408	1.0894	n.d	n.d	0.475116	0.395131	n.d	n.d	0.69022
	n.d = not determined

## Sheet: Fig. 2a
	Mean	Standard Error
tcESC	1	0
tc;Sf1ESC	97.619	37.5846

## Sheet: Fig. 2e
	Mean				Standard Error			t-test
	D0	D8	D12	D20	D8	D12	D20	D8	D12	D20
Sf1	1	4.0137	23.8754	460.352	0.931133	3.91237	55.5161	0.0200481	0.000793202	7.61456e-05
Sox9	1	25.6278	42.1774	121.283	0.464721	4.91344	15.4403	7.16922e-09	6.95528e-05	0.00011633
Gata4	1	65.8319	119.512	164.229	1.28882	7.19896	6.69106	5.77584e-13	3.43408e-08	7.48579e-10
Wt1	1	12.036	10.4375	25.2046	2.28489	1.38665	2.54525	0.00131616	0.000293497	2.80155e-05
Dmrt1	1	7.90833	4.79187	3.63462	0.222599	0.303668	0.182229	6.98013e-11	4.72955e-07	1.18806e-07
Vnn1	1	181.498	1611.38	2286.29	14.8497	241.783	388.782	0.000578732	0.00554959	0.00865178
Fshr	1	0.780928	1.60916	11.0005	0.171444	0.3574	1.08281	0.355702	0.204312	0.00165643
Amh	1	1.46381	2.28274	5.67464	0.370706	0.717815	0.0321974	0.364748	0.18859	3.0367e-08
Dhh	1	0.636993	0.00185207	0.0139397	0.297164	0.000383033	0.00447494	0.375015	2.92752e-13	5.72504e-09

## Sheet: Fig. 2f
	Mean				Standard Error			t-test
	D0	D8	D12	D20	D8	D12	D20	D8	D12	D20
Cyp17a1	1	4.29899	2.73836	12.91	0.360111	0.500151	2.0828	3.67392e-05	0.0144731	0.000913272
Hsd3b6	1	0.808617	9.74306	23.8351	0.168764	1.00097	3.47143	0.36398	1.21214e-05	0.000131254
Star	1	1.81709	2.52448	2.89067	0.0693615	0.17809	0.276962	1.52338e-06	9.97544e-06	5.76952e-05

## Sheet: Fig. 2h
	Mean			Standard Error		t-test
	ESCs	D20+CBF	D20+CBF +D	D20+CBF	D20+CBF +D	D20+CBF	D20+CBF +D
CoupTFII	1	602.972	144.378	348.126	83.3569	0.0468588	3.89859e-05
Cyp11a1	1	13.2743	34.0147	9.38635	19.6384	0.144414	0.0224614
Cyp17a1	1	4.06498	2.78394	2.34692	1.60731	0.00189379	0.0263915
Hsd17b3	1	0.809663	2.99058	0.467419	1.72661	0.0418597	0.00168433
Sox9	1	143.633	22.2854	12.6273	2.83479	0.000767919	0.00358699

## Sheet: Fig. 2i
	Mean
	D8	D20
CBF	40.2	7.81
CBF+DHH	29.8	435.3

## Sheet: Fig. 3e
	Mean		Standard Error	t-test
	D0 coculture	D6 coculture	D6 coculture	D6 coculture
Sox9	1	214.286	38.0424	0.0102011
Sf1	1	357.143	64.7413	0.0108928

## Sheet: Fig. 3f
	Mean		Standard Error	t-test
	EpiLC	D6 coculture	D6 coculture	D6 coculture
Dazl	1	85.5932	0.847458	1.3584e-07
Plzf	1	0.571429	0.0714286	n.d
Gfra1	1	4.65306	1.06122	0.0482858
Id4	1	3.26087	0.73913	0.0669438
Stra8	1	1.93636	0.518182	n.d
	n.d = not determined

## Sheet: Fig. 3g
	Mean					Standard Error
	EpiLC	Organoid	Organoid+RA	Organoid+TS	Organoid+RA+TS	Organoid	Organoid+RA	Organoid+TS	Organoid+RA+TS
Mvh	1	89.434	18163.8	59.434	73.0189	32.8302	4067.8	8.49057	2.83019
Stra8	1	39.0566	15226	234.34	139.245	6.79245	4406.78	4.5283	3.39623
Sycp3	1	22.3285	2290.27	6.37959	35.7257	0.637959	153.11	1.5949	15.949
Dazl	1	1547.05	6917.72	1285.49	1537.48	57.4163	1398.73	114.833	322.169
cKit	1	1247.21	1732.06	692.185	1614.04	178.628	73.3652	118.022	41.4673
Id4	1	3.51735	8.80714	3.91224	3.28776	0.854082	0.934592	1.11122	0.955102

## Sheet: Fig. 4b
	Mean			Standard Error		t-test
	D0 EpiLC	D6 RAG+C	D6 tc;Sf1CM	D6 RAG+C	D6 tc;Sf1CM	D6 RAG+C	D6 tc;Sf1CM
Tcfap2	1	26.1801	395.26	3.5207	18.534	0.00428699	6.4497e-05
Nanos3	1	39.1163	143.874	6.51536	50.7214	0.00879685	n.d
Mvh	1	10.3862	19.1893	0.191155	1.16662	2.31321e-06	0.000219108
Stra8	1	21.8427	14.2315	2.26846	3.78074	0.022881	0.0460454
Sycp3	1	0.455154	5.38368	0.0439622	2.05991	0.000536781	0.157283
	n.d = not determined

[truncated: 2 more sheets: Fig. 4c, Fig. 4e]
